# Supplementary material for: Transcriptomic Analysis of Trachinotus ovatus Under Flow Velocity Stress
Source: Animals (Basel). 2025 Jun 30;15(13):1932. doi: 10.3390/ani15131932 (PMC12249348; doi:10.3390/ani15131932)
Supplement: Supplementary file 1 [file animals-15-01932-s001.zip]

Archive with 1 entries (1 files):
- animals-3666892-supplementary.xlsx
