# Supplementary material for: Transcriptomic Analysis of Trachinotus ovatus Under Flow Velocity Stress
Source: Animals (Basel). 2025 Jun 30;15(13):1932. doi: 10.3390/ani15131932 (PMC12249348; doi:10.3390/ani15131932)
Supplement: Supplementary file 1 [file animals-15-01932-s001.zip › animals-3666892-supplementary.xlsx]

## Sheet: LC-vs-LM
id	LC-1_count	LC-2_count	LC-3_count	LM-1_count	LM-2_count	LM-3_count	LC-1_fpkm	LC-2_fpkm	LC-3_fpkm	LM-1_fpkm	LM-2_fpkm	LM-3_fpkm	LC_mean	LM_mean	log2(fc)	PValue	FDR
SCSFRI_TO_T_00114102.path1	1184	1225	1045	24109	16940	27546	29.02	28.88	26.71	624.11	485.53	736.32	28.2033	615.32	4.4474	2.16615e-64	3.82694e-60
SCSFRI_TO_T_00107398.path1	20	29	26	712	461	757	0.29	0.41	0.4	11.09	7.95	12.18	0.366667	10.4067	4.8269	7.88676e-45	6.96677e-41
SCSFRI_TO_T_00046262.path1	86	61	63	1169	1106	1313	2.6	1.78	1.99	37.37	39.14	43.34	2.12333	39.95	4.23379	5.37675e-43	3.16637e-39
SCSFRI_TO_T_00120236.path1	1083	1276	882	16442	10972	23043	12.09	13.7	10.27	193.86	143.23	280.54	12.02	205.877	4.09827	2.23252e-41	9.8605e-38
SCSFRI_TO_T_00070996.path1	142	138	140	2173	1369	1752	8.88	8.3	9.13	143.5	100.09	119.47	8.77	121.02	3.78652	3.72975e-40	1.31787e-36
SCSFRI_TO_T_00130323.path1	351	566	280	6113	4077	4351	6.31	9.79	5.25	116.04	85.69	85.28	7.11667	95.67	3.74879	8.2223e-40	2.42106e-36
SCSFRI_TO_T_00122200.path1	297	395	312	3234	2418	3600	3.29	4.22	3.61	37.9	31.37	43.56	3.70667	37.61	3.34292	7.95364e-39	2.00739e-35
SCSFRI_TO_T_00056723.path1	74	85	57	928	775	1291	4.28	4.74	3.44	56.76	52.49	81.54	4.15333	63.5967	3.93661	1.98896e-38	4.09938e-35
SCSFRI_TO_T_00042776.path1	153	199	110	2148	1441	2653	6.26	7.83	4.69	92.79	68.92	118.34	6.26	93.35	3.89842	2.15847e-38	4.09938e-35
SCSFRI_TO_T_00104007.path1	5514	7209	3736	493	460	402	186.38	234.47	131.71	17.61	18.19	14.81	184.187	16.87	-3.44864	2.32036e-38	4.09938e-35
SCSFRI_TO_T_00020928.path1	148	189	117	2049	1168	1943	2.05	2.52	1.69	29.99	18.93	29.36	2.08667	26.0933	3.64441	1.06372e-36	1.70843e-33
SCSFRI_TO_T_00066595.path1	306	273	283	3889	2386	3694	6.27	5.38	6.05	84.21	57.2	82.59	5.9	74.6667	3.66168	3.1329e-36	4.61241e-33
SCSFRI_TO_T_00102385.path1	586	667	473	5701	3560	5907	11.12	12.17	9.36	114.25	78.99	122.24	10.8833	105.16	3.27239	1.11787e-34	1.51919e-31
SCSFRI_TO_T_00046664.path1	50	46	32	582	457	707	1.66	1.47	1.1	20.49	17.82	25.68	1.41	21.33	3.91912	1.35334e-34	1.70782e-31
SCSFRI_TO_T_00107215.path1	15	6	12	636	316	724	0.1	0.04	0.08	4.5	2.48	5.29	0.0733333	4.09	5.80149	2.22707e-34	2.55772e-31
SCSFRI_TO_T_00058055.path1	114	170	88	1658	1232	2442	1.44	2.06	1.16	22.1	18.17	33.61	1.55333	24.6267	3.98678	2.31639e-34	2.55772e-31
SCSFRI_TO_T_00061332.path1	1219	1065	1165	58	78	50	12.04	10.12	12	0.6	0.9	0.54	11.3867	0.68	-4.06567	4.28381e-34	4.40148e-31
SCSFRI_TO_T_00050455.path1	375	581	407	26	21	13	8.73	13.01	9.88	0.64	0.57	0.33	10.54	0.513333	-4.35984	4.48444e-34	4.40148e-31
SCSFRI_TO_T_00139885.path1	70	69	67	1143	656	804	0.84	0.8	0.84	14.58	9.27	10.59	0.826667	11.48	3.79567	7.44029e-34	6.91014e-31
SCSFRI_TO_T_00093835.path1	51	68	53	927	500	806	2.23	2.85	2.42	42.8	25.53	38.38	2.5	35.57	3.83066	7.82265e-34	6.91014e-31
SCSFRI_TO_T_00049161.path1	28	9	26	2026	849	951	0.51	0.16	0.5	39.36	18.26	19.08	0.39	25.5667	6.03465	1.25831e-33	1.0586e-30
SCSFRI_TO_T_00124775.path1	368	496	276	3526	2339	3444	5.2	6.74	4.06	52.59	38.62	53.04	5.33333	48.0833	3.17243	4.07667e-33	3.13192e-30
MSTRG.5503	109	124	75	1134	825	1436	2.24	2.46	1.6	24.62	19.82	32.2	2.1	25.5467	3.60467	4.07733e-33	3.13192e-30
SCSFRI_TO_T_00052159.path1	726	2930	656	9	11	21	15.9	61.73	14.98	0.21	0.28	0.5	30.87	0.33	-6.5476	6.58363e-33	4.84637e-30
SCSFRI_TO_T_00121137.path1	39	30	16	739	397	740	0.98	0.73	0.42	19.68	11.71	20.35	0.71	17.2467	4.60235	1.76831e-32	1.24963e-29
SCSFRI_TO_T_00026227.path1	130	122	146	1860	1287	2412	3.09	2.79	3.62	46.67	35.76	62.5	3.16667	48.31	3.93128	2.0224e-32	1.37422e-29
MSTRG.6828	763	1466	386	16	24	21	33.61	62.12	17.73	0.74	1.24	1.01	37.82	0.996667	-5.24589	7.00003e-32	4.58036e-29
SCSFRI_TO_T_00119950.path1	46	31	36	1485	581	795	0.55	0.36	0.45	18.84	8.16	10.41	0.453333	12.47	4.78175	1.85827e-31	1.1725e-28
SCSFRI_TO_T_00069325.path1	105	145	89	964	727	1077	2.34	3.1	2.06	22.65	18.91	26.13	2.5	22.5633	3.17398	3.7645e-31	2.29336e-28
SCSFRI_TO_T_00063456.path1	1853	2517	1331	22	69	22	63.78	83.35	47.77	0.8	2.78	0.83	64.9667	1.47	-5.46581	3.96519e-31	2.3351e-28
SCSFRI_TO_T_00064572.path1	71	80	76	1024	620	725	3.29	3.57	3.68	50.2	33.65	36.7	3.51333	40.1833	3.51568	8.64467e-31	4.92662e-28
SCSFRI_TO_T_00145066.path1	562	524	402	4063	2868	4211	18.65	16.73	13.91	142.39	111.28	152.39	16.43	135.353	3.04233	1.51058e-30	8.33983e-28
SCSFRI_TO_T_00084933.path1	143	183	136	1111	1047	1472	2.65	3.26	2.63	21.73	22.67	29.72	2.84667	24.7067	3.11755	1.69366e-30	9.06723e-28
SCSFRI_TO_T_00118620.path1	210	205	130	1931	1278	2272	4.25	3.99	2.75	41.31	30.27	50.18	3.66333	40.5867	3.46978	2.54544e-30	1.32265e-27
SCSFRI_TO_T_00030651.path1	11	40	5	1224	570	1310	0.13	0.47	0.06	15.72	8.1	17.37	0.22	13.73	5.96368	2.8817e-30	1.4546e-27
SCSFRI_TO_T_00141092.path1	36	28	27	492	316	578	0.48	0.36	0.37	6.92	4.92	8.4	0.403333	6.74667	4.06413	1.05315e-29	5.16834e-27
SCSFRI_TO_T_00004193.path1	289	336	350	13	16	19	3.4	3.8	4.29	0.16	0.22	0.24	3.83	0.206667	-4.21197	2.43975e-29	1.16495e-26
SCSFRI_TO_T_00031996.path1	184	268	178	1581	1189	1843	1.88	2.63	1.9	17.05	14.2	20.52	2.13667	17.2567	3.01372	3.302e-29	1.53517e-26
SCSFRI_TO_T_00075112.path1	8910	10009	5873	260	229	55	168.33	181.93	115.71	5.19	5.06	1.13	155.323	3.79333	-5.35566	5.41451e-29	2.45277e-26
SCSFRI_TO_T_00101748.path1	22	15	43	1315	717	740	0.56	0.37	1.14	35.44	21.4	20.59	0.69	25.81	5.22519	2.51273e-28	1.10981e-25
SCSFRI_TO_T_00083300.path1	222	225	139	2209	1241	2321	2.33	2.27	1.52	24.46	15.21	26.53	2.04	22.0667	3.43523	3.07318e-28	1.32424e-25
SCSFRI_TO_T_00104001.path1	2411	2893	1464	246	215	163	217.14	250.62	137.47	23.4	22.63	16.04	201.743	20.69	-3.28552	5.41783e-28	2.27897e-25
SCSFRI_TO_T_00005450.path1	1109	1167	756	7990	6334	11493	21.34	21.61	15.17	162.43	142.56	241.25	19.3733	182.08	3.23243	8.98251e-28	3.69056e-25
SCSFRI_TO_T_00081280.path1	532	821	556	5381	3417	4036	11.95	17.75	13.03	127.71	89.79	98.91	14.2433	105.47	2.88847	1.33917e-27	5.37707e-25
SCSFRI_TO_T_00080029.path1	273	340	232	1985	1362	1644	7.05	8.45	6.25	54.18	41.16	46.34	7.25	47.2267	2.70355	1.53861e-27	6.01288e-25
SCSFRI_TO_T_00074635.path1	4370	6719	3481	235	318	123	60.57	89.59	50.31	3.44	5.15	1.86	66.8233	3.48333	-4.26181	1.56559e-27	6.01288e-25
SCSFRI_TO_T_00067656.path1	186	212	115	1588	1284	2418	3.35	3.68	2.16	30.25	27.08	47.56	3.06333	34.9633	3.51267	1.79922e-27	6.76316e-25
SCSFRI_TO_T_00045959.path1	155	141	143	1144	904	1202	4.38	3.83	4.21	34.12	29.85	37.01	4.14	33.66	3.02333	2.0024e-27	7.3701e-25
SCSFRI_TO_T_00011393.path1	56	64	64	877	449	817	1.52	1.68	1.82	25.22	14.3	24.26	1.67333	21.26	3.66734	2.04626e-27	7.37782e-25
SCSFRI_TO_T_00038312.path1	38	47	19	481	347	635	1.09	1.3	0.57	14.55	11.62	19.84	0.986667	15.3367	3.95828	2.87829e-27	1.01702e-24
SCSFRI_TO_T_00083824.path1	907	1092	748	5931	4325	7117	16.98	19.67	14.61	117.31	94.72	145.36	17.0867	119.13	2.80159	8.36159e-27	2.89655e-24
SCSFRI_TO_T_00077876.path1	369	307	282	2751	1765	2702	10.19	8.16	8.12	80.27	57.02	81.41	8.82333	72.9	3.04652	5.18705e-26	1.7623e-23
SCSFRI_TO_T_00088699.path1	470	647	354	62	42	44	4.77	6.32	3.75	0.66	0.5	0.49	4.94667	0.55	-3.16895	1.0862e-25	3.62073e-23
SCSFRI_TO_T_00115999.path1	131	195	99	1664	863	1216	3.59	5.14	2.83	48.12	27.63	36.31	3.85333	37.3533	3.27706	1.15752e-25	3.72895e-23
SCSFRI_TO_T_00047250.path1	1040	1935	918	96	99	51	15.13	27.1	13.93	1.47	1.69	0.81	18.72	1.32333	-3.82233	1.16088e-25	3.72895e-23
SCSFRI_TO_T_00107832.path1	429	444	268	6	18	4	11.71	11.65	7.63	0.17	0.57	0.12	10.33	0.286667	-5.17132	1.20115e-25	3.7894e-23
SCSFRI_TO_T_00013116.path1	12	16	5	288	166	230	0.5	0.65	0.22	12.8	8.17	10.55	0.456667	10.5067	4.52402	1.2635e-25	3.91618e-23
SCSFRI_TO_T_00047701.path1	49	59	32	455	351	612	0.87	1.01	0.59	8.55	7.3	11.87	0.823333	9.24	3.48834	1.63066e-25	4.96706e-23
SCSFRI_TO_T_00097439.path1	348	355	236	2277	1653	2812	3.12	3.06	2.21	21.58	17.35	27.52	2.79667	22.15	2.98553	1.70769e-25	5.11352e-23
SCSFRI_TO_T_00007558.path1	342	366	225	2404	1680	1798	14.87	15.31	10.2	110.45	85.46	85.3	13.46	93.7367	2.79994	3.47279e-25	1.02256e-22
SCSFRI_TO_T_00043705.path1	480	515	365	60	47	41	5.21	5.38	4.13	0.69	0.6	0.49	4.90667	0.593333	-3.04783	3.78953e-25	1.09753e-22
SCSFRI_TO_T_00084911.path1	149	148	92	1032	710	954	7.13	6.82	4.59	52.19	39.76	49.82	6.18	47.2567	2.93484	4.25124e-25	1.2114e-22
SCSFRI_TO_T_00049846.path1	283	299	415	15	8	3	7.94	8.07	12.14	0.44	0.26	0.09	9.38333	0.263333	-5.15514	5.03314e-25	1.41144e-22
SCSFRI_TO_T_00000957.path1	137	149	107	939	755	1297	2.6	2.72	2.12	18.81	16.75	26.83	2.48	20.7967	3.06794	5.19584e-25	1.4343e-22
SCSFRI_TO_T_00105529.path1	2123	6149	1776	72	136	49	32.39	90.25	28.26	1.16	2.43	0.82	50.3	1.47	-5.09667	5.45504e-25	1.4603e-22
SCSFRI_TO_T_00072868.path1	476	709	409	3366	2369	3422	3.96	5.67	3.55	29.57	23.04	31.04	4.39333	27.8833	2.66602	5.45536e-25	1.4603e-22
SCSFRI_TO_T_00025143.path1	387	391	464	3616	2534	4144	8.79	8.55	10.99	86.78	67.33	102.69	9.44333	85.6	3.18024	8.36233e-25	2.20503e-22
SCSFRI_TO_T_00085479.path1	1085	1197	955	7367	4550	6132	23.29	24.72	21.38	167.07	114.25	143.59	23.13	141.637	2.61436	1.06191e-24	2.75894e-22
SCSFRI_TO_T_00118726.path1	754	718	707	7971	4764	4687	12.86	11.78	12.58	143.64	95.05	87.21	12.4067	108.633	3.13028	1.1918e-24	3.05153e-22
SCSFRI_TO_T_00002471.path1	24	56	62	982	608	668	0.37	0.82	0.99	15.81	10.84	11.11	0.726667	12.5867	4.11446	1.3579e-24	3.42714e-22
SCSFRI_TO_T_00039675.path1	168	196	165	1165	813	1174	4.64	5.21	4.75	34.01	26.28	35.39	4.86667	31.8933	2.71225	1.5767e-24	3.92333e-22
SCSFRI_TO_T_00145189.path1	56	71	33	534	352	531	1.08	1.33	0.67	10.98	8	11.26	1.02667	10.08	3.29546	1.93495e-24	4.74788e-22
SCSFRI_TO_T_00086637.path1	1719	1887	1520	134	200	110	31.82	33.61	29.34	2.62	4.33	2.22	31.59	3.05667	-3.36944	2.49617e-24	6.04107e-22
SCSFRI_TO_T_00003123.path1	2481	3325	1674	251	290	182	56.52	72.88	39.77	6.04	7.73	4.52	56.39	6.09667	-3.20935	3.3733e-24	8.05353e-22
SCSFRI_TO_T_00041679.path1	620	926	559	95	85	65	13.94	20.02	13.1	2.26	2.23	1.59	15.6867	2.02667	-2.95236	4.02416e-24	9.47932e-22
SCSFRI_TO_T_00089379.path1	381	1194	965	47	29	43	5.58	16.83	14.74	0.73	0.5	0.69	12.3833	0.64	-4.27418	5.99122e-24	1.39272e-21
SCSFRI_TO_T_00128264.path1	471	568	457	35	48	62	7.04	8.18	7.12	0.55	0.84	1	7.44667	0.796667	-3.22455	6.25539e-24	1.43525e-21
SCSFRI_TO_T_00059354.path1	132	132	80	1033	767	1588	6	5.74	3.8	49.46	40.68	78.54	5.18	56.2267	3.44023	8.48263e-24	1.92131e-21
SCSFRI_TO_T_00145120.path1	89	86	73	829	555	1265	1.7	1.57	1.44	16.66	12.35	26.25	1.57	18.42	3.55244	9.49792e-24	2.12405e-21
SCSFRI_TO_T_00067719.path1	176	200	163	1189	790	1123	3.31	3.62	3.19	23.6	17.36	23.02	3.37333	21.3267	2.66041	1.00169e-23	2.2121e-21
SCSFRI_TO_T_00073436.path1	427	875	309	36	33	38	10.45	20.6	7.88	0.93	0.94	1.01	12.9767	0.96	-3.75674	1.13353e-23	2.47236e-21
SCSFRI_TO_T_00028833.path1	106	94	64	651	591	909	3.84	3.28	2.42	24.94	25.06	35.95	3.18	28.65	3.17144	1.68492e-23	3.63019e-21
MSTRG.5588	289	215	214	1862	1375	2074	16.65	11.92	12.86	113.34	92.66	130.35	13.81	112.117	3.02122	1.92667e-23	4.08315e-21
SCSFRI_TO_T_00121251.path1	961	1025	1133	110	50	40	10.22	10.49	12.57	1.24	0.62	0.46	11.0933	0.773333	-3.84246	1.94139e-23	4.08315e-21
SCSFRI_TO_T_00081900.path1	75	104	50	1018	542	606	1.15	1.54	0.8	16.54	9.75	10.17	1.16333	12.1533	3.38502	2.12697e-23	4.42085e-21
SCSFRI_TO_T_00129108.path1	786	800	598	4062	3120	4772	18.78	18.39	14.9	102.51	87.18	124.35	17.3567	104.68	2.59242	2.42302e-23	4.97762e-21
SCSFRI_TO_T_00064330.path1	404	467	268	3368	3466	8171	5.53	6.15	3.83	48.71	55.5	122.03	5.17	75.4133	3.86658	2.45841e-23	4.99228e-21
SCSFRI_TO_T_00026752.path1	239	221	193	1687	1028	1419	6	5.32	5.04	44.7	30.17	38.81	5.45333	37.8933	2.79673	3.55352e-23	7.07774e-21
SCSFRI_TO_T_00073064.path1	10	24	7	220	309	545	0.17	0.39	0.12	3.96	6.15	10.12	0.226667	6.74333	4.89482	3.56551e-23	7.07774e-21
SCSFRI_TO_T_00141972.path1	559	568	534	4156	3258	6676	9.3	9.09	9.26	73.01	63.37	121.1	9.21667	85.8267	3.21911	4.14915e-23	8.14478e-21
SCSFRI_TO_T_00088504.path1	288	257	164	1630	1343	2075	3.34	2.86	1.98	19.93	18.18	26.2	2.72667	21.4367	2.97487	6.01742e-23	1.16824e-20
SCSFRI_TO_T_00038632.path1	350	434	265	39	28	18	7.97	9.51	6.3	0.94	0.75	0.45	7.92667	0.713333	-3.47407	6.49175e-23	1.24663e-20
SCSFRI_TO_T_00117158.path1	475	519	511	4186	2438	4732	6.28	6.61	7.05	58.5	37.73	68.29	6.64667	54.84	3.04453	7.8485e-23	1.49096e-20
SCSFRI_TO_T_00022817.path1	64	115	53	778	615	1420	1.29	2.24	1.12	16.61	14.54	31.31	1.55	20.82	3.74763	1.28463e-22	2.41442e-20
SCSFRI_TO_T_00024032.path1	163	138	102	1050	697	1076	4.19	3.41	2.73	28.49	20.94	30.14	3.44333	26.5233	2.94538	1.4521e-22	2.70044e-20
SCSFRI_TO_T_00024701.path1	67	134	51	1558	765	777	1.41	2.71	1.12	34.55	18.78	17.79	1.74667	23.7067	3.76262	1.95289e-22	3.59393e-20
SCSFRI_TO_T_00106996.path1	63	55	40	497	308	450	0.88	0.74	0.58	7.34	5.03	6.86	0.733333	6.41	3.12778	3.40906e-22	6.20906e-20
SCSFRI_TO_T_00124208.path1	115	134	68	2768	917	1131	1.87	2.1	1.15	47.45	17.4	20.03	1.70667	28.2933	4.05121	4.35318e-22	7.84771e-20
SCSFRI_TO_T_00084297.path1	322	310	213	1489	1413	1862	6.52	6.04	4.5	31.86	33.48	41.14	5.68667	35.4933	2.64189	5.94632e-22	1.05485e-19
SCSFRI_TO_T_00014232.path1	4	5	0	151	147	253	0.42	0.61	0	18.92	20.34	32.6	0.343333	23.9533	6.12447	5.97072e-22	1.05485e-19
SCSFRI_TO_T_00083424.path1	144	179	91	979	813	1489	1.19	1.42	0.78	8.53	7.84	13.4	1.13	9.92333	3.1345	7.5648e-22	1.32324e-19
SCSFRI_TO_T_00078265.path1	101	122	104	705	512	597	2.57	2.99	2.76	18.98	15.26	16.59	2.77333	16.9433	2.61102	9.00125e-22	1.55907e-19
SCSFRI_TO_T_00005381.path1	416	507	336	42	47	24	12.88	15.1	10.85	1.37	1.7	0.81	12.9433	1.29333	-3.32304	1.09164e-21	1.87242e-19
SCSFRI_TO_T_00046265.path1	188	219	144	1083	737	1065	3.38	3.79	2.7	20.53	15.47	20.85	3.29	18.95	2.52604	1.5269e-21	2.59004e-19
SCSFRI_TO_T_00050703.path1	3680	6108	2749	510	525	645	25.41	40.58	19.8	3.72	4.24	4.86	28.5967	4.27333	-2.74241	1.53933e-21	2.59004e-19
SCSFRI_TO_T_00128361.path1	66	69	37	579	331	475	3.65	3.67	2.14	33.85	21.43	28.68	3.15333	27.9867	3.14979	1.61162e-21	2.68609e-19
SCSFRI_TO_T_00139770.path1	50	59	63	750	362	928	1.13	1.29	1.49	17.98	9.61	22.97	1.30333	16.8533	3.69276	2.57566e-21	4.25273e-19
SCSFRI_TO_T_00089097.path1	484	1096	349	15	38	29	2.78	6.06	2.09	0.09	0.26	0.18	3.64333	0.176667	-4.36616	3.23765e-21	5.29626e-19
SCSFRI_TO_T_00050118.path1	97	123	70	637	454	548	6.12	7.47	4.61	42.47	33.51	37.73	6.06667	37.9033	2.64335	3.308e-21	5.36169e-19
MSTRG.7720	25097	28636	21484	4983	5180	4615	787.39	864.38	702.88	165.15	190.08	157.93	784.883	171.053	-2.19803	3.87526e-21	6.22402e-19
SCSFRI_TO_T_00145094.path1	177	179	166	966	767	1086	8.9	8.66	8.71	51.32	45.11	59.57	8.75667	52	2.57006	4.64001e-21	7.38514e-19
SCSFRI_TO_T_00005744.path1	315	291	201	1589	1271	1365	19.75	17.56	13.15	105.27	93.23	93.37	16.82	97.29	2.53211	5.30766e-21	8.37235e-19
SCSFRI_TO_T_00114961.path1	546	566	440	2765	1936	2954	9.02	9	7.58	48.26	37.41	53.24	8.53333	46.3033	2.43993	5.41525e-21	8.46648e-19
SCSFRI_TO_T_00091042.path1	400	547	309	3	20	3	16.43	21.61	13.23	0.13	0.96	0.13	17.09	0.406667	-5.39316	6.63309e-21	1.02795e-18
SCSFRI_TO_T_00108983.path1	169	209	120	1540	802	1027	7.38	8.78	5.47	71.07	40.98	48.94	7.21	53.6633	2.89587	6.88883e-21	1.0583e-18
SCSFRI_TO_T_00053575.path1	168	200	132	882	676	794	7.52	8.62	6.16	41.72	35.41	38.78	7.43333	38.6367	2.37789	7.01996e-21	1.06915e-18
SCSFRI_TO_T_00014083.path1	259	229	178	1432	1049	1852	9.49	8.07	6.8	55.4	44.93	73.98	8.12	58.1033	2.83907	1.20826e-20	1.82447e-18
SCSFRI_TO_T_00072774.path1	265	294	238	1505	1224	2185	5.89	6.29	5.52	35.33	31.81	52.96	5.9	40.0333	2.76241	1.22947e-20	1.84077e-18
SCSFRI_TO_T_00046818.path1	1429	1265	1081	7094	5707	9639	27.99	23.84	22.08	146.8	130.76	205.97	24.6367	161.177	2.70976	1.65275e-20	2.45371e-18
SCSFRI_TO_T_00075997.path1	57	69	38	509	303	654	1.42	1.65	0.99	13.39	8.83	17.77	1.35333	13.33	3.30009	1.73169e-20	2.54948e-18
SCSFRI_TO_T_00075955.path1	120	105	99	979	527	762	4.79	4.03	4.12	41.26	24.59	33.16	4.31333	33.0033	2.93574	1.79656e-20	2.62313e-18
SCSFRI_TO_T_00130779.path1	149	177	123	1	4	7	1.14	1.3	0.98	0.01	0.04	0.06	1.14	0.0366667	-4.95842	2.37802e-20	3.44364e-18
SCSFRI_TO_T_00133347.path1	170	257	162	1470	797	1271	1.94	2.83	1.93	17.76	10.66	15.86	2.23333	14.76	2.72442	2.76833e-20	3.97626e-18
SCSFRI_TO_T_00088762.path1	325	461	282	51	50	45	2.78	3.79	2.52	0.46	0.5	0.42	3.03	0.46	-2.71961	2.92955e-20	4.1739e-18
SCSFRI_TO_T_00118416.path1	489	467	409	2496	1778	2772	15.59	14.33	13.6	84.07	66.3	96.4	14.5067	82.2567	2.50342	3.20604e-20	4.53129e-18
SCSFRI_TO_T_00009102.path1	485	499	381	2138	1648	2197	20.85	20.64	17.08	97.08	82.85	103.01	19.5233	94.3133	2.27226	3.37448e-20	4.7315e-18
SCSFRI_TO_T_00096195.path1	271	344	178	1919	1166	1443	11.06	13.51	7.58	82.73	55.65	64.23	10.7167	67.5367	2.65581	3.44823e-20	4.79684e-18
SCSFRI_TO_T_00028138.path1	275	458	230	37	35	29	6.71	10.76	5.86	0.95	1	0.77	7.77667	0.906667	-3.10051	3.55897e-20	4.91222e-18
SCSFRI_TO_T_00024298.path1	276	347	250	1729	1100	1339	15.25	18.44	14.4	100.9	71.07	80.68	16.03	84.2167	2.39333	4.14214e-20	5.67281e-18
SCSFRI_TO_T_00027799.path1	308	474	329	58	34	32	4.62	6.84	5.15	0.92	0.6	0.52	5.53667	0.68	-3.02541	4.79585e-20	6.51756e-18
SCSFRI_TO_T_00102835.path1	354	374	277	2326	1588	1484	9.09	9.25	7.42	63.19	47.77	41.64	8.58667	50.8667	2.56655	6.2005e-20	8.36216e-18
SCSFRI_TO_T_00090906.path1	103	157	136	796	683	1090	1.92	2.82	2.65	15.7	14.92	22.21	2.46333	17.61	2.83771	8.09816e-20	1.08386e-17
SCSFRI_TO_T_00114440.path1	1870	1936	1640	7710	6485	8494	67.52	67.25	61.75	294.06	273.85	334.52	65.5067	300.81	2.19914	9.6399e-20	1.28051e-17
SCSFRI_TO_T_00109336.path1	53	72	67	448	343	579	1.05	1.38	1.39	9.4	7.97	12.54	1.27333	9.97	2.96898	1.00511e-19	1.32517e-17
SCSFRI_TO_T_00008751.path1	178	176	99	921	767	1221	2.02	1.92	1.17	11.03	10.16	15.09	1.70333	12.0933	2.82778	1.16698e-19	1.52249e-17
SCSFRI_TO_T_00068756.path1	563	1039	354	61	57	67	5.09	9.03	3.34	0.58	0.6	0.66	5.82	0.613333	-3.24628	1.17545e-19	1.52249e-17
SCSFRI_TO_T_00118839.path1	285	252	178	21	25	19	29.81	25.36	19.42	2.32	3.06	2.17	24.8633	2.51667	-3.30443	1.18062e-19	1.52249e-17
SCSFRI_TO_T_00124950.path1	72	83	53	446	360	642	1.95	2.17	1.5	12.79	11.43	19.01	1.87333	14.41	2.94339	1.26259e-19	1.61639e-17
SCSFRI_TO_T_00107823.path1	106	69	106	745	825	1235	1.43	0.89	1.49	10.63	13.02	18.19	1.27	13.9467	3.45702	1.29623e-19	1.64752e-17
SCSFRI_TO_T_00093593.path1	3253	3581	2609	437	571	398	75.93	80.42	63.5	10.77	15.59	10.13	73.2833	12.1633	-2.59095	1.31784e-19	1.66302e-17
SCSFRI_TO_T_00054915.path1	16	20	12	226	122	192	0.45	0.55	0.35	6.77	4.05	5.94	0.45	5.58667	3.63399	1.42764e-19	1.7888e-17
SCSFRI_TO_T_00079646.path1	263	314	225	1640	1123	2281	2.81	3.22	2.5	18.48	14.01	26.53	2.84333	19.6733	2.79059	1.53193e-19	1.90596e-17
SCSFRI_TO_T_00057906.path1	115	114	83	721	516	1054	1.88	1.8	1.42	12.48	9.89	18.84	1.7	13.7367	3.01443	1.5663e-19	1.93509e-17
SCSFRI_TO_T_00140761.path1	2	20	5	441	151	346	0.06	0.6	0.16	14.64	5.55	11.86	0.273333	10.6833	5.28856	1.61523e-19	1.98169e-17
SCSFRI_TO_T_00005848.path1	717	746	750	5577	3134	4011	11.57	11.58	12.62	95.05	59.14	70.59	11.9233	74.9267	2.65169	1.8238e-19	2.22214e-17
SCSFRI_TO_T_00120299.path1	486	497	334	50	65	46	11.85	11.67	8.51	1.28	1.86	1.23	10.6767	1.45667	-2.87372	2.09117e-19	2.53046e-17
SCSFRI_TO_T_00071069.path1	324	390	213	1831	1208	1558	4.99	5.79	3.42	29.84	21.78	26.2	4.73333	25.94	2.45425	2.32086e-19	2.7893e-17
SCSFRI_TO_T_00123401.path1	223	237	199	30	24	24	4.14	4.24	3.86	0.59	0.52	0.49	4.08	0.533333	-2.93546	2.84848e-19	3.40028e-17
SCSFRI_TO_T_00111008.path1	233	274	291	2101	1163	2050	4.65	5.27	6.06	44.33	27.17	44.67	5.32667	38.7233	2.8619	2.90234e-19	3.44132e-17
SCSFRI_TO_T_00061688.path1	355	258	313	2879	2388	6667	8.86	6.19	8.14	75.89	69.69	181.46	7.73	109.013	3.81789	3.00683e-19	3.54144e-17
SCSFRI_TO_T_00102950.path1	75	42	48	584	363	521	1.93	1.04	1.29	15.85	10.91	14.6	1.42	13.7867	3.27931	3.33329e-19	3.89443e-17
MSTRG.7721	1096	1517	976	253	228	201	172.52	229.75	160.33	42.07	41.95	34.52	187.533	39.5133	-2.24674	3.35062e-19	3.89443e-17
SCSFRI_TO_T_00014584.path1	512	505	667	4535	2837	4052	10.23	9.71	13.9	95.76	66.33	88.35	11.28	83.48	2.88766	4.85082e-19	5.60127e-17
SCSFRI_TO_T_00029706.path1	294	406	269	1375	1148	1342	8.23	10.93	7.85	40.65	37.58	40.97	9.00333	39.7333	2.14182	5.02493e-19	5.76464e-17
SCSFRI_TO_T_00040080.path1	137	207	103	1016	627	1125	1.36	1.98	1.07	10.65	7.28	12.18	1.47	10.0367	2.77139	6.0618e-19	6.90928e-17
SCSFRI_TO_T_00057773.path1	616	774	443	31	73	44	16.06	19.41	12.04	0.85	2.23	1.25	15.8367	1.44333	-3.45579	7.07861e-19	8.01652e-17
SCSFRI_TO_T_00083018.path1	898	771	745	154	87	91	9.39	7.76	8.13	1.7	1.06	1.04	8.42667	1.26667	-2.73393	1.07952e-18	1.21477e-16
SCSFRI_TO_T_00003142.path1	735	1861	928	135	131	94	11.93	29.06	15.71	2.31	2.49	1.66	18.9	2.15333	-3.13374	1.62589e-18	1.81802e-16
SCSFRI_TO_T_00043280.path1	667	565	716	4443	3057	5136	27.9	22.74	31.23	196.3	149.54	234.3	27.29	193.38	2.82499	1.69782e-18	1.8865e-16
SCSFRI_TO_T_00075586.path1	192	234	110	1144	762	1105	7.88	9.25	4.71	49.63	36.6	49.5	7.28	45.2433	2.63569	1.78285e-18	1.9686e-16
SCSFRI_TO_T_00040113.path1	261	302	193	8	25	15	13.14	14.62	10.13	0.43	1.47	0.82	12.63	0.906667	-3.80014	1.86315e-18	2.04449e-16
SCSFRI_TO_T_00096174.path1	560	621	419	2512	2253	3826	8.34	8.9	6.5	39.5	39.22	62.12	7.91333	46.9467	2.56867	1.87518e-18	2.04499e-16
SCSFRI_TO_T_00134794.path1	998	821	845	4741	3711	5646	30.11	23.83	26.58	151.09	130.94	185.79	26.84	155.94	2.53853	2.30214e-18	2.49521e-16
SCSFRI_TO_T_00115795.path1	328	626	176	10	23	22	12.27	22.53	6.87	0.4	1.01	0.9	13.89	0.77	-4.17304	2.3962e-18	2.58132e-16
SCSFRI_TO_T_00003192.path1	50	54	66	566	298	509	0.38	0.4	0.53	4.57	2.66	4.24	0.436667	3.82333	3.13023	2.64352e-18	2.83049e-16
SCSFRI_TO_T_00056166.path1	384	482	324	22	39	10	11.42	13.79	10.05	0.69	1.36	0.32	11.7533	0.79	-3.89507	2.92281e-18	3.11068e-16
SCSFRI_TO_T_00119679.path1	142	131	97	6	4	7	3.86	3.42	2.75	0.17	0.13	0.21	3.34333	0.17	-4.29768	3.10468e-18	3.28446e-16
SCSFRI_TO_T_00009663.path1	1881	2254	1262	10419	7115	14408	42.36	48.84	29.64	247.85	187.39	353.91	40.28	263.05	2.7072	3.35355e-18	3.52662e-16
SCSFRI_TO_T_00073666.path1	29	30	25	243	185	404	0.65	0.64	0.58	5.63	4.74	9.66	0.623333	6.67667	3.42105	3.53349e-18	3.69386e-16
SCSFRI_TO_T_00144505.path1	156	432	303	7	13	22	3.07	8.17	6.21	0.15	0.3	0.47	5.81667	0.306667	-4.24545	3.97377e-18	4.12968e-16
SCSFRI_TO_T_00101237.path1	431	374	338	2723	1878	4645	9.67	8.07	7.9	64.5	49.26	113.62	8.54667	75.7933	3.14864	4.25414e-18	4.3952e-16
SCSFRI_TO_T_00125831.path1	44	57	49	385	236	311	0.91	1.13	1.06	8.41	5.71	7.02	1.03333	7.04667	2.76964	5.3848e-18	5.531e-16
SCSFRI_TO_T_00107505.path1	2401	2971	2183	10578	7786	11925	22.91	27.27	21.72	106.61	86.88	124.11	23.9667	105.867	2.14315	5.43845e-18	5.55382e-16
SCSFRI_TO_T_00090546.path1	421	626	474	2290	1746	2441	8.66	12.39	10.17	49.77	42.02	54.78	10.4067	48.8567	2.23105	5.78262e-18	5.87135e-16
SCSFRI_TO_T_00009401.path1	96	135	135	808	543	742	5.32	7.2	7.81	47.33	35.22	44.88	6.77667	42.4767	2.64802	6.62646e-18	6.68969e-16
SCSFRI_TO_T_00095504.path1	140	237	91	1278	738	1499	1.27	2.07	0.86	12.24	7.83	14.83	1.4	11.6333	3.05477	7.68132e-18	7.71056e-16
SCSFRI_TO_T_00115609.path1	526	430	404	21	46	51	13.66	10.74	10.94	0.58	1.4	1.44	11.78	1.14	-3.36923	7.81828e-18	7.8037e-16
SCSFRI_TO_T_00104545.path1	129	190	121	0	3	2	2.33	3.3	2.28	0	0.06	0.04	2.63667	0.0333333	-6.30561	8.59821e-18	8.53397e-16
SCSFRI_TO_T_00113687.path1	118	178	85	1204	608	728	4.26	6.18	3.2	45.92	25.67	28.67	4.54667	33.42	2.87783	1.22327e-17	1.20187e-15
SCSFRI_TO_T_00140680.path1	140	151	101	698	537	554	2.94	3.05	2.21	15.49	13.19	12.7	2.73333	13.7933	2.33524	1.22452e-17	1.20187e-15
SCSFRI_TO_T_00098564.path1	359	482	307	54	52	28	16.21	20.94	14.46	2.58	2.75	1.38	17.2033	2.23667	-2.94327	1.30549e-17	1.27426e-15
SCSFRI_TO_T_00082773.path1	165	160	150	839	605	950	3.79	3.53	3.59	20.34	16.24	23.78	3.63667	20.12	2.46794	1.31424e-17	1.27575e-15
SCSFRI_TO_T_00141920.path1	264	301	214	1138	855	1043	7.97	8.74	6.75	36.28	30.16	34.32	7.82	33.5867	2.10265	1.35261e-17	1.30582e-15
SCSFRI_TO_T_00105865.path1	2495	3377	1906	20	138	28	52.31	68.11	41.67	0.44	3.38	0.64	54.03	1.48667	-5.18361	1.38661e-17	1.33137e-15
SCSFRI_TO_T_00120764.path1	358	523	319	67	67	52	10.48	14.73	9.74	2.07	2.29	1.66	11.65	2.00667	-2.53746	1.74426e-17	1.66572e-15
SCSFRI_TO_T_00062740.path1	119	133	69	736	486	1014	7.39	7.95	4.47	48.3	35.31	68.71	6.60333	50.7733	2.9428	1.78169e-17	1.69232e-15
SCSFRI_TO_T_00130416.path1	9	20	11	177	117	136	0.14	0.31	0.18	3.01	2.2	2.39	0.21	2.53333	3.59258	1.79747e-17	1.69818e-15
SCSFRI_TO_T_00062138.path1	187	168	139	743	695	813	3.55	3.07	2.76	14.92	15.45	16.86	3.12667	15.7433	2.33204	1.96733e-17	1.84877e-15
SCSFRI_TO_T_00025150.path1	106	157	76	548	538	709	2.56	3.65	1.91	13.98	15.19	18.67	2.70667	15.9467	2.55867	2.04515e-17	1.91173e-15
SCSFRI_TO_T_00036047.path1	519	558	464	79	72	39	26.26	27.16	24.48	4.22	4.26	2.15	25.9667	3.54333	-2.87348	2.19348e-17	2.03288e-15
SCSFRI_TO_T_00023552.path1	545	479	363	37	67	47	9.41	7.96	6.53	0.67	1.36	0.88	7.96667	0.97	-3.03792	2.19777e-17	2.03288e-15
SCSFRI_TO_T_00063695.path1	493	693	349	73	65	37	10.43	14.1	7.7	1.63	1.61	0.85	10.7433	1.36333	-2.97823	2.34282e-17	2.14793e-15
SCSFRI_TO_T_00088513.path1	674	1012	434	95	80	46	27.68	39.98	18.59	4.12	3.84	2.06	28.75	3.34	-3.10564	2.34647e-17	2.14793e-15
SCSFRI_TO_T_00133843.path1	157	147	135	930	545	894	3.49	3.15	3.13	21.86	14.18	21.69	3.25667	19.2433	2.56289	2.57954e-17	2.34911e-15
SCSFRI_TO_T_00063487.path1	381	377	351	1905	1384	2465	10.99	10.47	10.56	58.06	46.7	77.58	10.6733	60.78	2.50959	2.71092e-17	2.45609e-15
MSTRG.13905	168	208	174	11	17	4	10.06	11.99	10.87	0.7	1.19	0.26	10.9733	0.716667	-3.93656	2.78124e-17	2.50694e-15
SCSFRI_TO_T_00077904.path1	194	260	111	15	15	18	5.13	6.58	3.04	0.43	0.46	0.52	4.91667	0.47	-3.38695	2.80055e-17	2.51153e-15
SCSFRI_TO_T_00114695.path1	1128	1183	1143	6730	3907	5822	21.76	21.96	23	137.17	88.17	122.53	22.24	115.957	2.38236	3.13356e-17	2.79599e-15
SCSFRI_TO_T_00046137.path1	290	212	202	1292	1074	1651	14.02	9.86	10.18	65.99	60.73	87.07	11.3533	71.2633	2.65004	3.15012e-17	2.79665e-15
SCSFRI_TO_T_00065216.path1	193	173	143	1263	693	870	9.73	8.39	7.52	67.27	40.86	47.84	8.54667	51.99	2.6048	3.39676e-17	2.99266e-15
SCSFRI_TO_T_00013899.path1	263	331	158	2026	1147	1255	9.55	11.56	5.98	77.7	48.7	49.7	9.03	58.7	2.70056	3.40479e-17	2.99266e-15
SCSFRI_TO_T_00064555.path1	156	227	111	1018	624	1089	2.7	3.78	2	18.59	12.62	20.54	2.82667	17.25	2.60942	3.51737e-17	3.07296e-15
SCSFRI_TO_T_00047985.path1	240	282	149	1152	867	997	4.19	4.73	2.71	21.26	17.71	19	3.87667	19.3233	2.31746	3.53094e-17	3.07296e-15
SCSFRI_TO_T_00003027.path1	801	820	587	136	149	137	13.27	13.08	10.14	2.37	2.89	2.48	12.1633	2.58	-2.2371	3.69323e-17	3.19844e-15
SCSFRI_TO_T_00003774.path1	366	398	291	1612	1099	1581	4.58	4.79	3.79	21.29	16.07	21.57	4.38667	19.6433	2.16284	3.9497e-17	3.40387e-15
SCSFRI_TO_T_00000587.path1	4088	4444	4129	1127	838	894	90.06	94.19	94.86	26.23	21.59	21.48	93.0367	23.1	-2.00991	4.08233e-17	3.50109e-15
SCSFRI_TO_T_00029215.path1	235	286	173	1019	777	980	15.91	18.63	12.21	72.86	61.51	72.35	15.5833	68.9067	2.14464	4.17118e-17	3.56001e-15
SCSFRI_TO_T_00000487.path1	431	612	405	99	73	59	5.19	7.09	5.09	1.26	1.03	0.77	5.79	1.02	-2.50499	4.45508e-17	3.78403e-15
SCSFRI_TO_T_00141253.path1	634	375	489	45	27	9	10.23	5.82	8.23	0.77	0.51	0.16	8.09333	0.48	-4.07563	4.95191e-17	4.1859e-15
SCSFRI_TO_T_00043026.path1	105	121	87	659	386	750	2.04	2.26	1.76	13.51	8.76	15.87	2.02	12.7133	2.65392	5.47796e-17	4.60853e-15
SCSFRI_TO_T_00125497.path1	201	237	179	1432	890	845	7.02	7.96	6.52	52.84	36.36	32.19	7.16667	40.4633	2.49724	5.56972e-17	4.66352e-15
SCSFRI_TO_T_00063066.path1	223	407	186	21	32	18	8.61	15.11	7.49	0.86	1.44	0.76	10.4033	1.02	-3.3504	6.3462e-17	5.2886e-15
SCSFRI_TO_T_00141606.path1	118	159	60	790	536	938	3.25	4.21	1.72	22.99	17.27	28.18	3.06	22.8133	2.89827	6.49106e-17	5.38392e-15
SCSFRI_TO_T_00098750.path1	6144	3620	5060	49119	24676	44374	212.33	120.36	182.36	1793.16	997.38	1672.7	171.683	1487.75	3.11531	6.53244e-17	5.39293e-15
SCSFRI_TO_T_00140261.path1	52	62	57	291	290	341	0.95	1.09	1.09	5.63	6.22	6.82	1.04333	6.22333	2.57649	6.67405e-17	5.46497e-15
SCSFRI_TO_T_00145470.path1	497	521	445	2323	1862	3425	25.85	26.08	24.14	127.66	113.29	194.34	25.3567	145.097	2.51658	6.68158e-17	5.46497e-15
SCSFRI_TO_T_00096301.path1	265	234	232	1559	1176	2760	3.31	2.81	3.02	20.56	17.17	37.59	3.04667	25.1067	3.04277	6.93611e-17	5.64702e-15
SCSFRI_TO_T_00050893.path1	230	457	469	14	19	1	4.85	9.29	10.33	0.32	0.46	0.02	8.15667	0.266667	-4.93487	7.26445e-17	5.8872e-15
SCSFRI_TO_T_00095331.path1	393	278	267	41	39	42	3.85	2.62	2.73	0.42	0.45	0.45	3.06667	0.44	-2.8011	7.98557e-17	6.44206e-15
SCSFRI_TO_T_00017368.path1	661	670	584	2407	2239	2659	9.07	8.84	8.35	34.88	35.92	39.78	8.75333	36.86	2.07415	8.04068e-17	6.45703e-15
SCSFRI_TO_T_00066022.path1	36	53	37	248	202	308	0.85	1.2	0.91	6.16	5.56	7.9	0.986667	6.54	2.72866	8.96789e-17	7.16904e-15
SCSFRI_TO_T_00122856.path1	103	84	82	497	402	464	3.61	2.83	3	18.41	16.49	17.75	3.14667	17.55	2.47957	9.27339e-17	7.37987e-15
SCSFRI_TO_T_00109677.path1	939	835	1077	6192	4014	5811	13.77	11.78	16.47	95.94	68.86	92.97	14.0067	85.9233	2.61694	9.34018e-17	7.39968e-15
SCSFRI_TO_T_00023848.path1	754	717	1139	8501	4635	7292	17.04	15.59	26.85	203	122.55	179.8	19.8267	168.45	3.08681	9.4534e-17	7.45594e-15
SCSFRI_TO_T_00102082.path1	72	84	82	789	367	488	4.24	4.76	5.04	49.13	25.3	31.38	4.68	35.27	2.91386	1.10777e-16	8.69822e-15
SCSFRI_TO_T_00067115.path1	958	1682	787	202	179	138	32.21	54.41	27.59	7.18	7.03	5.06	38.07	6.42333	-2.56726	1.18149e-16	9.23602e-15
MSTRG.455	42	40	34	254	188	318	1.52	1.39	1.28	9.72	7.97	12.57	1.39667	10.0867	2.85239	1.28882e-16	1.00307e-14
SCSFRI_TO_T_00034050.path1	50	50	40	350	329	895	1.03	0.99	0.86	7.6	7.91	20.08	0.96	11.8633	3.62733	1.32977e-16	1.0304e-14
SCSFRI_TO_T_00048766.path1	345	407	307	39	17	6	12.91	14.65	11.98	1.54	0.74	0.24	13.18	0.84	-3.97182	1.49386e-16	1.15249e-14
SCSFRI_TO_T_00055898.path1	95	169	115	10	8	5	0.85	1.46	1.08	0.09	0.08	0.05	1.13	0.0733333	-3.94571	1.50091e-16	1.1529e-14
SCSFRI_TO_T_00017750.path1	294	255	309	1710	1187	2001	5.43	4.53	5.95	33.37	25.64	40.32	5.30333	33.11	2.6423	1.54163e-16	1.17905e-14
SCSFRI_TO_T_00136017.path1	197	248	143	31	16	21	2.06	2.49	1.56	0.34	0.2	0.24	2.03667	0.26	-2.96963	1.63859e-16	1.2478e-14
SCSFRI_TO_T_00077252.path1	19428	15963	27327	2938	2705	2054	193.71	153.13	284.14	30.95	31.54	22.34	210.327	28.2767	-2.89495	2.01748e-16	1.52973e-14
SCSFRI_TO_T_00035260.path1	76	153	102	703	470	598	1.28	2.47	1.79	12.48	9.24	10.97	1.84667	10.8967	2.56089	2.6363e-16	1.99041e-14
SCSFRI_TO_T_00041100.path1	103	129	49	629	479	901	1.92	2.31	0.95	12.37	10.43	18.29	1.72667	13.6967	2.98776	2.72568e-16	2.04913e-14
SCSFRI_TO_T_00069486.path1	2171	4210	2407	585	327	545	40.7	75.94	47.06	11.59	7.17	11.15	54.5667	9.97	-2.45235	2.76856e-16	2.07255e-14
SCSFRI_TO_T_00048274.path1	2632	5729	1545	37703	19513	66225	68.67	143.81	42.04	1039.16	595.45	1884.73	84.84	1173.11	3.78945	2.80932e-16	2.09419e-14
SCSFRI_TO_T_00032605.path1	108	113	60	574	374	595	1.72	1.73	1	9.65	6.96	10.33	1.48333	8.98	2.59787	3.13243e-16	2.32524e-14
SCSFRI_TO_T_00106173.path1	313	331	246	1113	1095	1454	11.1	11.29	9.1	41.68	45.4	56.23	10.4967	47.77	2.18617	3.16113e-16	2.33672e-14
SCSFRI_TO_T_00026685.path1	120	149	98	850	480	546	0.73	0.88	0.62	5.47	3.42	3.63	0.743333	4.17333	2.48912	3.25234e-16	2.39413e-14
SCSFRI_TO_T_00142746.path1	114	113	65	592	383	542	1.54	1.47	0.92	8.45	6.05	7.99	1.31	7.49667	2.51668	3.35063e-16	2.45625e-14
SCSFRI_TO_T_00142220.path1	58	26	29	469	276	338	3.07	1.33	1.6	26.26	17.11	19.54	2	20.97	3.39025	3.53887e-16	2.58352e-14
SCSFRI_TO_T_00021261.path1	177	258	90	11	9	2	7.28	10.2	3.86	0.48	0.44	0.09	7.11333	0.336667	-4.40113	3.70234e-16	2.69174e-14
SCSFRI_TO_T_00069550.path1	135	162	85	771	482	940	1.42	1.64	0.93	8.59	5.95	10.81	1.33	8.45	2.66753	3.86262e-16	2.79676e-14
SCSFRI_TO_T_00103258.path1	116	185	76	1	5	6	3.13	4.81	2.14	0.03	0.16	0.18	3.36	0.123333	-4.76783	3.96799e-16	2.86133e-14
SCSFRI_TO_T_00090045.path1	462	636	275	29	59	30	10.58	14.01	6.57	0.7	1.57	0.76	10.3867	1.01	-3.36231	4.01741e-16	2.88519e-14
SCSFRI_TO_T_00017401.path1	1164	1408	784	110	186	175	25.23	29.36	17.72	2.52	4.71	4.14	24.1033	3.79	-2.66896	4.18373e-16	2.99247e-14
MSTRG.4902	359	403	296	1282	1127	1275	6.2	6.7	5.33	23.39	22.77	24.02	6.07667	23.3933	1.94475	4.79343e-16	3.41474e-14
SCSFRI_TO_T_00077204.path1	675	726	811	3780	2700	4018	7.04	7.29	8.82	41.66	32.95	45.73	7.71667	40.1133	2.37803	4.87829e-16	3.46123e-14
MSTRG.129	5062	6952	4524	898	702	340	114.87	151.78	107.06	21.53	18.63	8.42	124.57	16.1933	-2.94348	5.75543e-16	4.06724e-14
SCSFRI_TO_T_00131938.path1	5311	6648	4729	712	428	164	244.53	294.49	227.06	34.63	23.05	8.24	255.36	21.9733	-3.53871	6.33278e-16	4.45742e-14
SCSFRI_TO_T_00107255.path1	39	35	30	240	165	226	0.61	0.52	0.49	3.95	3.01	3.84	0.54	3.6	2.73697	6.40734e-16	4.492e-14
SCSFRI_TO_T_00041131.path1	255	256	204	1166	747	1154	4.87	4.7	4.06	23.5	16.67	24.02	4.54333	21.3967	2.23556	7.0526e-16	4.92484e-14
SCSFRI_TO_T_00021696.path1	202	218	194	13	26	25	3.5	3.63	3.5	0.24	0.53	0.47	3.54333	0.413333	-3.09973	7.63126e-16	5.30793e-14
SCSFRI_TO_T_00098623.path1	24	42	17	245	148	221	0.52	0.88	0.39	5.64	3.77	5.25	0.596667	4.88667	3.03385	7.69741e-16	5.33294e-14
SCSFRI_TO_T_00062123.path1	22796	24189	22359	2389	2864	928	566.42	578.26	579.36	62.71	83.23	25.15	574.68	57.03	-3.33297	7.73465e-16	5.33781e-14
SCSFRI_TO_T_00105581.path1	144	206	128	947	567	1250	4.4	6.05	4.07	30.54	20.24	41.62	4.84	30.8	2.66985	7.98352e-16	5.48812e-14
SCSFRI_TO_T_00042835.path1	365	318	239	1858	1053	1568	3.89	3.26	2.66	20.91	13.12	18.22	3.27	17.4167	2.41311	9.72535e-16	6.6596e-14
SCSFRI_TO_T_00136933.path1	9474	8765	4501	1275	1125	759	607.74	540.96	301.1	86.4	84.4	53.11	483.267	74.6367	-2.69486	1.0178e-15	6.94266e-14
SCSFRI_TO_T_00094864.path1	704	1001	463	94	110	57	16.01	21.9	10.98	2.26	2.93	1.41	16.2967	2.2	-2.889	1.19931e-15	8.14928e-14
SCSFRI_TO_T_00060226.path1	38	48	52	435	205	413	0.93	1.13	1.33	11.26	5.88	11.04	1.13	9.39333	3.05531	1.21768e-15	8.24245e-14
SCSFRI_TO_T_00084922.path1	219	236	220	1109	879	1717	8.63	8.94	9.04	46.15	40.5	73.77	8.87	53.4733	2.59181	1.36818e-15	9.22581e-14
SCSFRI_TO_T_00074764.path1	443	578	237	45	40	69	8.54	10.72	4.76	0.92	0.9	1.45	8.00667	1.09	-2.87687	1.40576e-15	9.4432e-14
SCSFRI_TO_T_00062477.path1	119	117	104	556	409	485	0.93	0.88	0.85	4.6	3.75	4.14	0.886667	4.16333	2.23128	1.42394e-15	9.5291e-14
SCSFRI_TO_T_00090854.path1	343	443	326	1579	1177	2057	8.98	11.16	8.9	43.67	36.04	58.75	9.68	46.1533	2.25336	1.57351e-15	1.04903e-13
SCSFRI_TO_T_00025835.path1	766	596	494	2926	2396	3851	11.35	8.5	7.64	45.81	41.54	62.26	9.16333	49.87	2.44423	1.79063e-15	1.18929e-13
SCSFRI_TO_T_00115522.path1	106	154	173	786	704	887	5.63	7.87	9.59	44.13	43.76	51.42	7.69667	46.4367	2.59296	1.86942e-15	1.23697e-13
SCSFRI_TO_T_00011335.path1	24855	19015	17159	3425	2617	1387	765.11	563.16	550.83	111.37	94.22	46.57	626.367	84.0533	-2.89763	2.3352e-15	1.5394e-13
SCSFRI_TO_T_00007383.path1	3142	3157	2240	492	410	206	111.13	107.43	82.62	18.38	16.96	7.95	100.393	14.43	-2.79852	2.50267e-15	1.64367e-13
SCSFRI_TO_T_00103147.path1	691	1098	405	33	87	50	15.27	23.35	9.34	0.77	2.25	1.21	15.9867	1.41	-3.5031	2.68581e-15	1.75742e-13
SCSFRI_TO_T_00093101.path1	556	904	397	33	74	76	16.67	26.08	12.41	1.05	2.6	2.49	18.3867	2.04667	-3.16731	3.2413e-15	2.11306e-13
SCSFRI_TO_T_00084705.path1	603	954	465	50	101	87	14.12	21.49	11.35	1.24	2.77	2.22	15.6533	2.07667	-2.91413	3.43537e-15	2.23135e-13
SCSFRI_TO_T_00035804.path1	912	1029	764	3490	2633	4298	10.9	11.84	9.52	44.07	36.81	56.04	10.7533	45.64	2.08551	3.6019e-15	2.3261e-13
SCSFRI_TO_T_00111379.path1	284	381	234	1482	978	1070	3.23	4.17	2.78	17.8	13.01	13.27	3.39333	14.6933	2.11439	3.61588e-15	2.3261e-13
SCSFRI_TO_T_00090502.path1	132	117	82	2	8	3	3.85	3.28	2.49	0.06	0.27	0.1	3.20667	0.143333	-4.48363	3.62075e-15	2.3261e-13
SCSFRI_TO_T_00061505.path1	331	461	170	2	22	7	16.6	22.25	8.89	0.11	1.29	0.38	15.9133	0.593333	-4.74525	3.80723e-15	2.43704e-13
SCSFRI_TO_T_00128239.path1	204	185	119	1182	664	794	2.44	2.14	1.49	14.96	9.31	10.38	2.02333	11.55	2.51309	3.89621e-15	2.48499e-13
MSTRG.10953	53	49	27	267	202	298	3.64	3.39	1.92	19.02	16.5	23.12	2.98333	19.5467	2.71193	3.99564e-15	2.53924e-13
SCSFRI_TO_T_00126251.path1	347	365	209	1453	1007	1592	5.72	5.79	3.59	25.31	19.42	28.64	5.03333	24.4567	2.28064	4.10919e-15	2.60205e-13
SCSFRI_TO_T_00000912.path1	516	357	440	2484	1809	2931	10.59	7.05	9.42	53.85	43.43	65.63	9.02	54.3033	2.58984	4.23836e-15	2.67425e-13
SCSFRI_TO_T_00084672.path1	22	21	30	255	136	224	0.86	0.79	1.22	10.54	6.22	9.56	0.956667	8.77333	3.19704	4.25475e-15	2.67504e-13
SCSFRI_TO_T_00072761.path1	40	55	46	416	251	229	0.75	1	0.91	8.29	5.52	4.7	0.886667	6.17	2.79881	4.44968e-15	2.78768e-13
SCSFRI_TO_T_00094693.path1	104	90	95	3	4	1	2.71	2.25	2.58	0.08	0.12	0.03	2.51333	0.0766667	-5.03486	4.68775e-15	2.92645e-13
SCSFRI_TO_T_00014202.path1	128	140	106	730	398	629	4.03	4.24	3.48	24.28	14.66	21.61	3.91667	20.1833	2.36547	4.80103e-15	2.98661e-13
SCSFRI_TO_T_00082907.path1	125	132	82	633	378	641	2.26	2.3	1.55	12.1	8	12.65	2.03667	10.9167	2.42225	5.28169e-15	3.27409e-13
SCSFRI_TO_T_00122765.path1	338	332	319	1601	1110	1250	5.92	5.6	5.83	29.63	22.75	23.89	5.78333	25.4233	2.13618	5.41458e-15	3.34474e-13
SCSFRI_TO_T_00141977.path1	91	109	96	1115	572	452	2.35	2.71	2.58	30.39	17.26	12.72	2.54667	20.1233	2.98219	5.62822e-15	3.46459e-13
SCSFRI_TO_T_00012737.path1	13316	10388	9398	2497	2378	2193	457.24	343.17	336.51	90.58	95.49	82.15	378.973	89.4067	-2.08364	5.91926e-15	3.6311e-13
SCSFRI_TO_T_00059540.path1	47	80	64	658	260	473	1.13	1.85	1.6	16.71	7.31	12.41	1.52667	12.1433	2.99171	6.1624e-15	3.76717e-13
SCSFRI_TO_T_00011096.path1	153	188	132	813	477	685	1.78	2.1	1.6	9.97	6.47	8.67	1.82667	8.37	2.19601	7.76802e-15	4.73233e-13
SCSFRI_TO_T_00028964.path1	94	93	105	808	429	491	2.19	2.09	2.55	19.89	11.69	12.48	2.27667	14.6867	2.68951	7.85096e-15	4.76642e-13
SCSFRI_TO_T_00080689.path1	98	128	81	665	402	413	6.73	8.46	5.8	48.27	32.31	30.95	6.99667	37.1767	2.40966	8.09456e-15	4.89748e-13
SCSFRI_TO_T_00024091.path1	309	418	285	65	70	61	5.24	6.82	5.04	1.17	1.39	1.13	5.7	1.23	-2.2123	8.68098e-15	5.23437e-13
SCSFRI_TO_T_00124240.path1	98	161	63	1	4	2	2.34	3.7	1.57	0.03	0.11	0.05	2.53667	0.0633333	-5.32383	9.10257e-15	5.4699e-13
SCSFRI_TO_T_00028027.path1	1327	3008	1087	174	262	173	21.33	46.52	18.21	2.95	4.93	3.04	28.6867	3.64	-2.97837	9.48851e-15	5.68249e-13
SCSFRI_TO_T_00022957.path1	19	33	15	175	118	201	0.29	0.48	0.24	2.81	2.1	3.34	0.336667	2.75	3.03004	9.70384e-15	5.79182e-13
SCSFRI_TO_T_00119334.path1	65	97	48	421	254	423	1.68	2.42	1.3	11.53	7.7	11.96	1.8	10.3967	2.53005	1.04048e-14	6.1893e-13
SCSFRI_TO_T_00092558.path1	631	671	598	2462	1829	2699	18.44	18.87	18.22	76.01	62.52	86.04	18.51	74.8567	2.01583	1.11494e-14	6.60994e-13
SCSFRI_TO_T_00048063.path1	1789	3272	2894	542	402	318	21.01	36.97	35.44	6.72	5.52	4.07	31.14	5.43667	-2.51797	1.24743e-14	7.37071e-13
SCSFRI_TO_T_00081041.path1	98	122	83	445	328	412	2.92	3.49	2.58	13.99	11.42	13.37	2.99667	12.9267	2.10892	1.29203e-14	7.60877e-13
SCSFRI_TO_T_00059450.path1	239	184	133	2029	940	945	2.86	2.12	1.66	25.7	13.19	12.36	2.21333	17.0833	2.9483	1.34466e-14	7.89239e-13
SCSFRI_TO_T_00128647.path1	138	164	158	11	20	17	1.75	2	2.08	0.15	0.3	0.23	1.94333	0.226667	-3.09989	1.50236e-14	8.78882e-13
SCSFRI_TO_T_00004725.path1	1072	1037	883	3462	3386	4657	23.34	21.72	20.05	79.62	86.21	110.59	21.7033	92.14	2.08591	1.51042e-14	8.80679e-13
SCSFRI_TO_T_00035443.path1	307	466	792	49	46	54	4.14	6.04	11.12	0.7	0.72	0.79	7.1	0.736667	-3.26874	1.55513e-14	9.03764e-13
SCSFRI_TO_T_00017765.path1	44	83	30	336	249	442	0.84	1.53	0.6	6.78	5.56	9.21	0.99	7.18333	2.85915	1.63199e-14	9.45325e-13
SCSFRI_TO_T_00077762.path1	69	51	48	297	264	303	0.74	0.53	0.54	3.38	3.33	3.56	0.603333	3.42333	2.50437	1.74962e-14	1.01015e-12
SCSFRI_TO_T_00084622.path1	174	312	98	1292	974	2262	2.87	4.96	1.69	22.54	18.82	40.76	3.17333	27.3733	3.1087	1.82168e-14	1.04832e-12
SCSFRI_TO_T_00142548.path1	16	12	8	286	73	213	0.46	0.34	0.25	8.81	2.48	6.78	0.35	6.02333	4.10514	1.85542e-14	1.06428e-12
SCSFRI_TO_T_00088721.path1	579	592	364	3077	1581	2428	10.25	10.09	6.72	57.57	32.75	46.9	9.02	45.74	2.34226	1.9116e-14	1.09224e-12
SCSFRI_TO_T_00053063.path1	286	330	230	1249	784	1120	4.56	5.06	3.83	21.04	14.63	19.49	4.48333	18.3867	2.03602	1.91654e-14	1.09224e-12
SCSFRI_TO_T_00101564.path1	281	319	341	1564	1075	1329	30.81	33.66	39	181.18	137.88	158.97	34.49	159.343	2.20789	1.99097e-14	1.13101e-12
SCSFRI_TO_T_00094756.path1	273	210	224	1670	939	1078	3.58	2.65	3.06	23.12	14.39	15.41	3.09667	17.64	2.51006	2.29729e-14	1.30084e-12
SCSFRI_TO_T_00043224.path1	151	246	100	1340	735	765	1.41	2.21	0.97	13.19	8.01	7.78	1.53	9.66	2.65849	2.48147e-14	1.40064e-12
SCSFRI_TO_T_00070127.path1	35	53	40	264	168	302	1.28	1.87	1.53	10.21	7.2	12.06	1.56	9.82333	2.65467	2.49617e-14	1.40445e-12
MSTRG.3500	80	88	89	591	301	495	1.75	1.85	2.03	13.67	7.71	11.82	1.87667	11.0667	2.55998	2.55237e-14	1.43151e-12
SCSFRI_TO_T_00013807.path1	111	123	142	15	9	12	1.58	1.68	2.11	0.23	0.15	0.19	1.79	0.19	-3.23589	2.64255e-14	1.47741e-12
SCSFRI_TO_T_00134484.path1	123	165	137	778	490	551	8.26	10.66	9.59	55.18	38.48	40.36	9.50333	44.6733	2.23291	2.66713e-14	1.48644e-12
SCSFRI_TO_T_00135587.path1	178	139	84	874	532	1065	7.78	5.84	3.83	40.33	27.18	50.75	5.81667	39.42	2.76066	3.1024e-14	1.72359e-12
SCSFRI_TO_T_00142515.path1	198	225	180	956	596	1111	5.13	5.61	4.87	26.19	18.08	31.42	5.20333	25.23	2.27763	3.17103e-14	1.7562e-12
SCSFRI_TO_T_00013191.path1	431	287	236	29	43	18	7.35	4.71	4.19	0.52	0.86	0.33	5.41667	0.57	-3.24837	3.19717e-14	1.76514e-12
SCSFRI_TO_T_00015006.path1	775	1440	632	9	75	33	22.6	40.41	19.22	0.28	2.56	1.05	27.41	1.29667	-4.40182	3.30471e-14	1.81882e-12
SCSFRI_TO_T_00110022.path1	1	2	7	179	61	111	0.01	0.01	0.04	0.96	0.36	0.61	0.02	0.643333	5.00749	3.43031e-14	1.88209e-12
SCSFRI_TO_T_00077888.path1	347	392	354	84	62	86	7.16	7.79	7.61	1.83	1.49	1.93	7.52	1.75	-2.10338	3.51908e-14	1.92482e-12
SCSFRI_TO_T_00123729.path1	252	399	158	36	35	21	3.02	4.59	1.97	0.46	0.49	0.27	3.19333	0.406667	-2.97314	3.57407e-14	1.94886e-12
SCSFRI_TO_T_00058784.path1	318	454	262	1551	966	1388	5.5	7.55	4.72	28.33	19.53	26.18	5.92333	24.68	2.05886	3.73488e-14	2.03028e-12
SCSFRI_TO_T_00124046.path1	145	134	167	780	565	867	15.81	14.06	18.99	89.85	72.06	103.13	16.2867	88.3467	2.43948	3.8163e-14	2.06817e-12
SCSFRI_TO_T_00056162.path1	49	202	81	914	794	883	1.1	4.36	1.89	21.64	20.82	21.59	2.45	21.35	3.12338	3.8416e-14	2.07552e-12
SCSFRI_TO_T_00044613.path1	164	171	156	781	653	1397	5.42	5.44	5.38	27.28	25.25	50.38	5.41333	34.3033	2.66376	3.99982e-14	2.15442e-12
SCSFRI_TO_T_00131681.path1	3100	3149	4132	503	416	173	26.18	25.59	36.39	4.49	4.11	1.6	29.3867	3.4	-3.11156	4.02737e-14	2.16266e-12
SCSFRI_TO_T_00086811.path1	249	270	173	1139	722	852	2.3	2.39	1.66	11.09	7.78	8.57	2.11667	9.14667	2.11145	4.10245e-14	2.1963e-12
SCSFRI_TO_T_00018966.path1	166	155	133	4	16	14	4.13	3.71	3.45	0.11	0.47	0.38	3.76333	0.32	-3.55587	4.86472e-14	2.59653e-12
SCSFRI_TO_T_00009375.path1	142	139	116	644	404	623	2.58	2.43	2.2	12.38	8.6	12.37	2.40333	11.1167	2.20962	4.89968e-14	2.60731e-12
SCSFRI_TO_T_00003519.path1	37	18	11	283	145	275	1.13	0.54	0.34	9.1	5.17	9.14	0.67	7.80333	3.54186	5.1098e-14	2.71096e-12
SCSFRI_TO_T_00044752.path1	2	5	3	82	55	101	0.04	0.1	0.06	1.76	1.31	2.24	0.0666667	1.77	4.73064	5.69258e-14	3.0111e-12
SCSFRI_TO_T_00094705.path1	157	168	148	641	478	681	7.6	7.83	7.47	32.79	27.07	35.97	7.63333	31.9433	2.06513	5.76579e-14	3.04072e-12
MSTRG.2355	368	297	258	28	52	40	46.61	35.3	34.28	3.92	8.24	5.53	38.73	5.89667	-2.71548	6.22778e-14	3.27459e-12
MSTRG.2470	1031	1078	817	113	186	84	85.51	86.02	70.67	9.9	18.04	7.6	80.7333	11.8467	-2.76868	6.40549e-14	3.35803e-12
SCSFRI_TO_T_00034665.path1	287	252	182	994	816	1258	4.53	3.83	3	16.57	15.06	21.66	3.78667	17.7633	2.2299	6.47396e-14	3.38389e-12
SCSFRI_TO_T_00111213.path1	100	163	122	1318	499	710	2.5	3.93	3.19	34.86	14.61	19.39	3.20667	22.9533	2.83956	6.49903e-14	3.38697e-12
SCSFRI_TO_T_00133645.path1	1372	1744	1144	95	243	167	63.42	77.56	55.14	4.64	13.14	8.42	65.3733	8.73333	-2.9041	6.66066e-14	3.461e-12
SCSFRI_TO_T_00144232.path1	46	68	40	369	186	450	0.97	1.37	0.88	8.19	4.57	10.31	1.07333	7.69	2.84089	6.69893e-14	3.47067e-12
SCSFRI_TO_T_00092650.path1	188	175	129	23	25	21	7.15	6.4	5.11	0.92	1.11	0.87	6.22	0.966667	-2.68582	6.81831e-14	3.5222e-12
SCSFRI_TO_T_00114170.path1	40	61	30	262	176	228	0.88	1.29	0.69	6.1	4.53	5.48	0.953333	5.37	2.49387	7.50541e-14	3.86583e-12
SCSFRI_TO_T_00137959.path1	71	127	110	0	4	1	2.08	3.58	3.36	0	0.14	0.03	3.00667	0.0566667	-5.72952	7.61401e-14	3.91037e-12
SCSFRI_TO_T_00026311.path1	496	477	443	67	95	53	13.28	12.28	12.37	1.89	2.97	1.56	12.6433	2.14	-2.56269	7.69531e-14	3.94067e-12
SCSFRI_TO_T_00029509.path1	166	219	181	1299	580	983	1.63	2.07	1.86	13.5	6.67	10.55	1.85333	10.24	2.46602	7.85832e-14	4.01252e-12
SCSFRI_TO_T_00130271.path1	210	270	199	931	632	798	3.41	4.22	3.37	15.96	11.99	14.12	3.66667	14.0233	1.93529	7.93715e-14	4.04109e-12
SCSFRI_TO_T_00025526.path1	806	933	1028	4320	3679	7345	19.76	22.01	26.28	111.88	105.49	196.42	22.6833	137.93	2.60423	8.01564e-14	4.06932e-12
SCSFRI_TO_T_00045281.path1	47	57	37	335	174	251	1.87	2.19	1.54	14.1	8.11	10.91	1.86667	11.04	2.5642	8.32915e-14	4.21636e-12
SCSFRI_TO_T_00133493.path1	350	331	288	1398	939	1203	3	2.73	2.57	12.66	9.41	11.25	2.76667	11.1067	2.00521	9.73265e-14	4.91276e-12
SCSFRI_TO_T_00139055.path1	8531	13769	8592	2536	2663	2531	164.5	255.44	172.77	51.66	60.06	53.23	197.57	54.9833	-1.8453	9.88782e-14	4.97687e-12
SCSFRI_TO_T_00017511.path1	159	139	135	1151	509	745	3.46	2.91	3.07	26.49	12.97	17.7	3.14667	19.0533	2.59815	9.96426e-14	5.0011e-12
SCSFRI_TO_T_00062071.path1	102	432	129	11	6	16	8.67	35.32	11.43	0.99	0.6	1.48	18.4733	1.02333	-4.1741	1.04957e-13	5.2529e-12
SCSFRI_TO_T_00115014.path1	782	1092	595	71	60	9	27.2	36.54	21.58	2.61	2.44	0.34	28.44	1.79667	-3.98453	1.07643e-13	5.3721e-12
SCSFRI_TO_T_00076079.path1	930	1105	800	99	166	200	14.69	16.8	13.18	1.65	3.07	3.45	14.89	2.72333	-2.4509	1.08891e-13	5.41908e-12
SCSFRI_TO_T_00076139.path1	714	1146	298	48	59	13	15.11	23.34	6.58	1.08	1.46	0.3	15.01	0.946667	-3.98692	1.09802e-13	5.44908e-12
SCSFRI_TO_T_00097575.path1	219	275	164	34	39	41	5.02	6.05	3.93	0.82	1.04	1.02	5	0.96	-2.38082	1.10118e-13	5.44944e-12
SCSFRI_TO_T_00066631.path1	807	887	633	188	130	89	58.1	61.44	47.52	14.3	10.95	6.99	55.6867	10.7467	-2.37344	1.15134e-13	5.66878e-12
SCSFRI_TO_T_00101920.path1	258	486	265	50	60	39	6.62	12	7.09	1.36	1.8	1.09	8.57	1.41667	-2.59679	1.15192e-13	5.66878e-12
SCSFRI_TO_T_00084098.path1	273	331	229	9	35	10	6.4	7.46	5.59	0.22	0.97	0.26	6.48333	0.483333	-3.74565	1.15639e-13	5.67496e-12
SCSFRI_TO_T_00076021.path1	2323	2505	1927	547	511	706	161.7	167.76	139.88	40.22	41.6	53.6	156.447	45.14	-1.79319	1.23324e-13	6.02214e-12
SCSFRI_TO_T_00071908.path1	3433	4442	3309	609	911	779	58.63	72.99	58.93	10.99	18.2	14.51	63.5167	14.5667	-2.12446	1.23395e-13	6.02214e-12
SCSFRI_TO_T_00098148.path1	905	1067	627	245	188	216	9.72	11.03	7.02	2.78	2.36	2.53	9.25667	2.55667	-1.85623	1.28356e-13	6.247e-12
SCSFRI_TO_T_00012879.path1	2264	1833	1588	464	421	352	324.35	252.7	237.32	70.21	70.6	54.97	271.457	65.26	-2.05645	1.29375e-13	6.27931e-12
SCSFRI_TO_T_00108222.path1	94	97	83	489	289	415	1.31	1.3	1.21	7.21	4.72	6.32	1.27333	6.08333	2.25625	1.30335e-13	6.30855e-12
SCSFRI_TO_T_00026080.path1	469	575	390	1711	1220	1640	11.41	13.46	9.9	43.98	34.72	43.53	11.59	40.7433	1.81368	1.32385e-13	6.37079e-12
SCSFRI_TO_T_00000898.path1	102	114	84	475	342	699	1.38	1.49	1.19	6.8	5.42	10.33	1.35333	7.51667	2.47358	1.32642e-13	6.37079e-12
SCSFRI_TO_T_00033188.path1	907	879	486	27	99	55	20.99	19.57	11.73	0.66	2.68	1.39	17.43	1.57667	-3.46662	1.32702e-13	6.37079e-12
SCSFRI_TO_T_00116815.path1	1115	1122	659	191	216	194	14.42	13.96	8.89	2.61	3.27	2.74	12.4233	2.87333	-2.11226	1.34116e-13	6.42123e-12
SCSFRI_TO_T_00100794.path1	68	102	69	334	269	365	6.92	9.98	7.32	35.88	32	40.49	8.07333	36.1233	2.16169	1.42493e-13	6.80383e-12
SCSFRI_TO_T_00078530.path1	150	427	280	12	32	14	3.29	9.02	6.41	0.28	0.82	0.34	6.24	0.48	-3.70044	1.43476e-13	6.83231e-12
SCSFRI_TO_T_00014102.path1	670	677	589	2448	2339	4223	8.56	8.32	7.85	33.03	34.94	58.84	8.24333	42.27	2.35833	1.5112e-13	7.17693e-12
SCSFRI_TO_T_00122758.path1	205	241	157	1114	577	865	4.37	4.95	3.49	25.11	14.4	20.13	4.27	19.88	2.21901	1.51525e-13	7.17693e-12
SCSFRI_TO_T_00000743.path1	684	677	524	2131	1934	2851	18.83	17.93	15.04	61.97	62.27	85.61	17.2667	69.95	2.01833	1.53041e-13	7.22935e-12
SCSFRI_TO_T_00092221.path1	340	256	329	2000	1097	2305	8.09	5.86	8.16	50.25	30.51	59.8	7.37	46.8533	2.66842	1.62649e-13	7.66273e-12
SCSFRI_TO_T_00051879.path1	1020	1837	1222	321	218	162	20.22	35.04	25.27	6.72	5.06	3.5	26.8433	5.09333	-2.39788	1.65025e-13	7.75397e-12
SCSFRI_TO_T_00039339.path1	119	87	126	944	492	616	0.68	0.48	0.75	5.69	3.29	3.84	0.636667	4.27333	2.74675	1.68318e-13	7.86953e-12
SCSFRI_TO_T_00003804.path1	168	289	187	24	24	42	4.23	6.99	4.91	0.64	0.71	1.15	5.37667	0.833333	-2.68975	1.68375e-13	7.86953e-12
SCSFRI_TO_T_00053474.path1	78	151	65	8	4	5	0.51	0.95	0.44	0.06	0.03	0.04	0.633333	0.0433333	-3.86942	1.68903e-13	7.87339e-12
SCSFRI_TO_T_00084742.path1	2427	3042	1982	693	618	484	53.03	63.95	45.16	16	15.79	11.54	54.0467	14.4433	-1.9038	1.70176e-13	7.91182e-12
SCSFRI_TO_T_00095625.path1	29	39	24	190	150	356	0.46	0.6	0.4	3.19	2.79	6.18	0.486667	4.05333	3.0581	1.72983e-13	8.02123e-12
SCSFRI_TO_T_00002311.path1	813	877	847	2977	2745	4081	27.11	28.14	29.45	104.86	107.05	148.43	28.2333	120.113	2.08892	1.83755e-13	8.49842e-12
SCSFRI_TO_T_00024664.path1	835	766	622	182	178	164	8.58	7.57	6.66	1.97	2.14	1.84	7.60333	1.98333	-1.9387	1.85284e-13	8.54678e-12
SCSFRI_TO_T_00131086.path1	31	71	21	330	202	438	0.69	1.52	0.49	7.77	5.27	10.65	0.9	7.89667	3.13325	1.86283e-13	8.57045e-12
SCSFRI_TO_T_00001300.path1	404	376	275	15	51	24	9.73	8.71	6.91	0.38	1.44	0.63	8.45	0.816667	-3.37113	1.90187e-13	8.72734e-12
SCSFRI_TO_T_00083504.path1	1987	3305	1932	9438	6909	11896	21.46	34.35	21.76	107.69	87.28	140.15	25.8567	111.707	2.11111	1.91548e-13	8.76705e-12
SCSFRI_TO_T_00088404.path1	984	1381	895	273	279	224	5.94	8.03	5.64	1.74	1.97	1.48	6.53667	1.73	-1.91778	2.06048e-13	9.40634e-12
SCSFRI_TO_T_00131855.path1	3310	4827	1817	96	371	110	90.41	126.85	51.75	2.77	11.85	3.28	89.67	5.96667	-3.90963	2.60184e-13	1.18471e-11
SCSFRI_TO_T_00040374.path1	410	617	308	62	77	35	2.42	3.5	1.89	0.39	0.53	0.23	2.60333	0.383333	-2.76369	2.62884e-13	1.19393e-11
SCSFRI_TO_T_00130490.path1	335	306	360	63	63	53	7.62	6.7	8.54	1.51	1.68	1.31	7.62	1.5	-2.34483	2.78579e-13	1.26196e-11
MSTRG.4337	13631	16150	11787	2058	3048	1511	510.3	581.7	460.17	81.39	133.46	61.7	517.39	92.1833	-2.48867	2.79436e-13	1.26261e-11
SCSFRI_TO_T_00032746.path1	322	232	220	1178	893	1295	13.73	9.52	9.78	53.06	44.54	60.23	11.01	52.61	2.25652	2.82056e-13	1.27119e-11
SCSFRI_TO_T_00144719.path1	407	334	172	52	35	33	5.69	4.49	2.51	0.77	0.57	0.5	4.23	0.613333	-2.78591	3.02577e-13	1.36021e-11
SCSFRI_TO_T_00070002.path1	46	105	41	395	271	374	1.12	2.46	1.04	10.18	7.73	9.95	1.54	9.28667	2.59223	3.26773e-13	1.46525e-11
SCSFRI_TO_T_00053898.path1	222	191	215	1258	732	883	9.29	7.69	9.38	55.62	35.83	40.31	8.78667	43.92	2.32149	3.64259e-13	1.62921e-11
SCSFRI_TO_T_00117262.path1	2353	4329	2220	580	640	430	44.53	78.81	43.81	11.59	14.16	8.88	55.7167	11.5433	-2.27105	3.84955e-13	1.71742e-11
SCSFRI_TO_T_00011999.path1	99	87	131	631	452	616	1.74	1.47	2.41	11.74	9.31	11.84	1.87333	10.9633	2.54901	4.20358e-13	1.87065e-11
SCSFRI_TO_T_00059150.path1	115	139	95	534	329	486	3.78	4.4	3.26	18.55	12.65	17.43	3.81333	16.21	2.08776	4.52482e-13	2.00854e-11
SCSFRI_TO_T_00063112.path1	39645	45468	32720	4960	9083	6096	2244.82	2476.99	1932.06	296.68	601.52	376.5	2217.96	424.9	-2.38404	4.71632e-13	2.0883e-11
SCSFRI_TO_T_00133456.path1	607	914	367	90	118	99	20.13	29.16	12.69	3.15	4.58	3.58	20.66	3.77	-2.4542	4.86501e-13	2.14875e-11
SCSFRI_TO_T_00035103.path1	229	194	146	888	666	1381	6.81	5.57	4.55	27.92	23.2	44.84	5.64333	31.9867	2.50285	5.01396e-13	2.20902e-11
SCSFRI_TO_T_00053916.path1	2317	2522	1791	236	394	136	79.7	83.46	64.24	8.58	15.85	5.1	75.8	9.84333	-2.94498	5.3736e-13	2.36158e-11
MSTRG.588	1130	1846	425	25	106	56	46.38	75.76	17.39	0.89	4.87	2.18	46.51	2.64667	-4.13529	6.02856e-13	2.64284e-11
SCSFRI_TO_T_00027529.path1	66	57	45	322	198	276	1.36	1.13	0.97	7.01	4.77	6.2	1.15333	5.99333	2.37755	6.22151e-13	2.72068e-11
SCSFRI_TO_T_00038580.path1	173	206	156	676	481	730	2.03	2.32	1.91	8.36	6.59	9.33	2.08667	8.09333	1.95553	6.28381e-13	2.74114e-11
SCSFRI_TO_T_00051466.path1	112	97	138	659	455	640	1.95	1.63	2.51	12.14	9.28	12.18	2.03	11.2	2.46395	6.49058e-13	2.82436e-11
SCSFRI_TO_T_00083911.path1	115	170	211	863	742	1023	1.78	2.53	3.41	14.08	13.4	17.23	2.57333	14.9033	2.53392	6.84501e-13	2.97127e-11
SCSFRI_TO_T_00135615.path1	178	117	137	868	518	1005	2.19	1.39	1.76	11.29	7.46	13.5	1.78	10.75	2.59439	7.07657e-13	3.06426e-11
SCSFRI_TO_T_00032354.path1	225	534	255	55	51	47	1.98	4.52	2.34	0.51	0.52	0.45	2.94667	0.493333	-2.57845	7.13045e-13	3.08004e-11
SCSFRI_TO_T_00078264.path1	20	12	17	129	100	148	1.65	0.95	1.46	11.22	9.63	13.3	1.35333	11.3833	3.07233	7.27444e-13	3.13458e-11
SCSFRI_TO_T_00053596.path1	263	289	177	1150	747	817	10.97	11.57	7.69	50.6	36.37	37.11	10.0767	41.36	2.03722	7.33688e-13	3.15379e-11
SCSFRI_TO_T_00115385.path1	651	508	742	104	97	133	3.91	2.93	4.65	0.66	0.68	0.87	3.83	0.736667	-2.37826	7.52073e-13	3.22497e-11
SCSFRI_TO_T_00102017.path1	21	37	7	190	140	209	0.43	0.73	0.15	4.11	3.35	4.67	0.436667	4.04333	3.21094	7.67369e-13	3.28259e-11
SCSFRI_TO_T_00062214.path1	187	184	205	37	26	19	4.12	3.9	4.71	0.86	0.67	0.46	4.24333	0.663333	-2.67739	8.06322e-13	3.44089e-11
SCSFRI_TO_T_00141824.path1	575	660	565	2080	1638	2623	7.7	8.51	7.89	29.44	25.67	38.34	8.03333	31.15	1.95516	8.12888e-13	3.46055e-11
SCSFRI_TO_T_00037919.path1	1378	1924	1522	283	323	150	62.61	84.11	72.12	13.58	17.17	7.43	72.9467	12.7267	-2.51899	8.24638e-13	3.50214e-11
MSTRG.4967	61	108	65	743	341	344	1.18	2.01	1.31	15.16	7.71	7.25	1.5	10.04	2.74272	8.37522e-13	3.54832e-11
SCSFRI_TO_T_00001439.path1	146	175	136	522	453	637	2.24	2.59	2.18	8.48	8.14	10.69	2.33667	9.10333	1.96194	8.45996e-13	3.57565e-11
SCSFRI_TO_T_00117052.path1	151	186	210	1230	670	805	2.26	2.67	3.27	19.41	11.71	13.12	2.73333	14.7467	2.43166	8.59618e-13	3.62455e-11
SCSFRI_TO_T_00068763.path1	151	224	161	620	561	823	1.99	2.83	2.21	8.62	8.63	11.81	2.34333	9.68667	2.04744	8.84414e-13	3.72023e-11
SCSFRI_TO_T_00132125.path1	54	93	32	344	244	352	1.26	2.09	0.78	8.47	6.66	8.95	1.37667	8.02667	2.54362	8.90092e-13	3.73521e-11
SCSFRI_TO_T_00015376.path1	91	93	38	491	280	526	3.65	3.59	1.59	20.79	13.13	23	2.94333	18.9733	2.68845	1.02869e-12	4.30662e-11
SCSFRI_TO_T_00045745.path1	129	119	127	516	413	567	3.64	3.23	3.74	15.37	13.62	17.44	3.53667	15.4767	2.12963	1.03486e-12	4.3222e-11
SCSFRI_TO_T_00102157.path1	161	212	144	997	500	680	4.88	6.18	4.55	31.94	17.73	22.49	5.20333	24.0533	2.20873	1.0381e-12	4.32549e-11
SCSFRI_TO_T_00117636.path1	1165	2073	2406	395	208	249	20.58	35.23	44.32	7.37	4.3	4.8	33.3767	5.49	-2.60396	1.0728e-12	4.45956e-11
SCSFRI_TO_T_00020886.path1	385	527	218	55	57	76	7.35	9.68	4.34	1.11	1.27	1.58	7.12333	1.32	-2.43201	1.08482e-12	4.49895e-11
SCSFRI_TO_T_00121870.path1	125	163	63	8	11	3	5.54	6.95	2.91	0.37	0.57	0.14	5.13333	0.36	-3.83383	1.21118e-12	5.01123e-11
SCSFRI_TO_T_00109286.path1	232	213	140	736	674	1053	9.15	8.1	5.76	30.68	31.12	45.31	7.67	35.7033	2.21876	1.25659e-12	5.18694e-11
SCSFRI_TO_T_00051890.path1	264	300	167	32	41	17	7.13	7.8	4.7	0.9	1.3	0.49	6.54333	0.896667	-2.86738	1.29172e-12	5.31954e-11
SCSFRI_TO_T_00018326.path1	173	164	154	29	27	18	2.54	2.31	2.36	0.45	0.46	0.29	2.40333	0.4	-2.58696	1.36883e-12	5.624e-11
SCSFRI_TO_T_00096919.path1	186	312	156	1315	814	757	2.44	3.94	2.14	18.24	12.5	10.84	2.84	13.86	2.28696	1.37435e-12	5.63354e-11
SCSFRI_TO_T_00088004.path1	305	345	248	56	69	66	9.15	9.95	7.75	1.77	2.42	2.16	8.95	2.11667	-2.08009	1.43848e-12	5.87228e-11
SCSFRI_TO_T_00111525.path1	128	160	130	3	16	3	3.87	4.65	4.09	0.1	0.57	0.1	4.20333	0.256667	-4.03357	1.43924e-12	5.87228e-11
SCSFRI_TO_T_00055281.path1	192	351	126	29	30	29	1.6	2.82	1.1	0.26	0.29	0.26	1.84	0.27	-2.76867	1.46207e-12	5.95171e-11
SCSFRI_TO_T_00089806.path1	209	275	247	863	724	883	9.01	11.41	11.1	39.3	36.5	41.52	10.5067	39.1067	1.89611	1.58164e-12	6.42364e-11
SCSFRI_TO_T_00040438.path1	6	16	4	91	79	100	0.15	0.38	0.1	2.36	2.27	2.68	0.21	2.43667	3.53645	1.61324e-12	6.53696e-11
SCSFRI_TO_T_00115907.path1	168	193	123	684	432	706	5.25	5.8	4.01	22.58	15.79	24.07	5.02	20.8133	2.05175	1.69261e-12	6.84285e-11
SCSFRI_TO_T_00091773.path1	20	64	29	196	481	1866	0.37	1.13	0.55	3.8	10.32	37.33	0.683333	17.15	4.64948	1.74476e-12	7.03762e-11
SCSFRI_TO_T_00009437.path1	139	140	104	589	382	789	5	4.85	3.9	22.4	16.08	30.98	4.58333	23.1533	2.33675	1.75441e-12	7.0604e-11
SCSFRI_TO_T_00041519.path1	307	547	268	8	36	4	12.08	20.72	11	0.33	1.66	0.17	14.6	0.72	-4.34183	1.84355e-12	7.40228e-11
SCSFRI_TO_T_00102840.path1	265	320	231	991	726	1261	10.71	12.44	9.74	42.31	34.32	55.59	10.9633	44.0733	2.00722	1.90277e-12	7.62274e-11
SCSFRI_TO_T_00022309.path1	76	85	72	3	2	8	1.01	1.09	1	0.04	0.03	0.12	1.03333	0.0633333	-4.0282	1.93684e-12	7.74165e-11
SCSFRI_TO_T_00109748.path1	92	50	101	583	413	753	3.29	1.72	3.77	22.03	17.28	29.38	2.92667	22.8967	2.96781	1.96663e-12	7.83906e-11
SCSFRI_TO_T_00070351.path1	68	76	67	4	1	2	2.59	2.78	2.66	0.16	0.04	0.08	2.67667	0.0933333	-4.8419	1.97008e-12	7.83906e-11
SCSFRI_TO_T_00141066.path1	102	238	93	916	505	1045	3.23	7.25	3.07	30.64	18.7	36.09	4.51667	28.4767	2.65645	2.01427e-12	7.99686e-11
MSTRG.3817	1557	1791	1506	4827	4111	5332	54.32	60.11	54.79	177.89	167.74	202.9	56.4067	182.843	1.69667	2.02507e-12	8.02171e-11
SCSFRI_TO_T_00124872.path1	249	232	189	46	35	52	4.58	4.11	3.62	0.89	0.75	1.04	4.10333	0.893333	-2.19953	2.09358e-12	8.27456e-11
SCSFRI_TO_T_00043785.path1	254	202	198	1002	649	1019	14.55	11.13	11.83	60.63	43.48	63.67	12.5033	55.9267	2.16122	2.12542e-12	8.38166e-11
SCSFRI_TO_T_00067968.path1	222	241	171	49	33	25	6.1	6.37	4.89	1.42	1.07	0.76	5.78667	1.08333	-2.41726	2.1392e-12	8.41722e-11
SCSFRI_TO_T_00059398.path1	128	406	126	26	15	14	1.58	4.83	1.62	0.34	0.22	0.19	2.67667	0.25	-3.42044	2.4375e-12	9.56963e-11
SCSFRI_TO_T_00069047.path1	198	247	87	25	14	9	3.4	4.08	1.56	0.45	0.28	0.17	3.01333	0.3	-3.32833	2.5439e-12	9.96519e-11
SCSFRI_TO_T_00099029.path1	2166	3030	2145	449	534	253	72.06	96.99	74.42	15.78	20.78	9.18	81.1567	15.2467	-2.41222	2.60053e-12	1.01592e-10
SCSFRI_TO_T_00120321.path1	156	276	188	40	26	16	3.13	5.32	3.93	0.85	0.61	0.35	4.12667	0.603333	-2.77395	2.60491e-12	1.01592e-10
SCSFRI_TO_T_00093744.path1	2073	1847	1613	6260	5586	8915	40.73	34.92	33.05	129.94	128.37	191.07	36.2333	149.793	2.04758	2.76789e-12	1.0771e-10
SCSFRI_TO_T_00132918.path1	35	56	40	256	147	250	0.64	0.99	0.76	4.96	3.15	5	0.796667	4.37	2.45559	2.79086e-12	1.08365e-10
SCSFRI_TO_T_00108892.path1	388	452	268	1490	1060	1123	4.07	4.56	2.93	16.51	13	12.85	3.85333	14.12	1.87356	2.81607e-12	1.09104e-10
MSTRG.2027	147	270	130	6	23	17	4.45	7.87	4.11	0.19	0.81	0.56	5.47667	0.52	-3.39671	2.85917e-12	1.10532e-10
SCSFRI_TO_T_00096810.path1	819	827	510	45	127	82	57.62	55.98	37.42	3.34	10.45	6.29	50.34	6.69333	-2.91091	2.95835e-12	1.14116e-10
SCSFRI_TO_T_00041084.path1	117	163	79	10	16	14	4.31	5.78	3.04	0.39	0.69	0.56	4.37667	0.546667	-3.0011	2.98605e-12	1.14804e-10
MSTRG.11941	155	190	55	10	11	5	4.05	4.78	1.5	0.28	0.34	0.14	3.44333	0.253333	-3.7647	2.98919e-12	1.14804e-10
SCSFRI_TO_T_00057109.path1	7628	13598	4303	264	1056	518	178.32	305.84	104.9	6.52	28.87	13.21	196.353	16.2	-3.59939	3.04157e-12	1.16563e-10
SCSFRI_TO_T_00005620.path1	81	191	42	2	2	5	1.99	4.51	1.07	0.05	0.06	0.13	2.52333	0.08	-4.97919	3.12291e-12	1.19421e-10
SCSFRI_TO_T_00125989.path1	594	548	476	1988	1748	3288	17.45	15.49	14.58	61.68	60.05	105.34	15.84	75.69	2.25653	3.35367e-12	1.27968e-10
SCSFRI_TO_T_00005038.path1	46	82	50	235	238	284	0.55	0.94	0.62	2.97	3.33	3.7	0.703333	3.33333	2.24469	3.59729e-12	1.36968e-10
SCSFRI_TO_T_00066260.path1	699	754	567	184	162	117	19.54	20.27	16.53	5.43	5.3	3.57	18.78	4.76667	-1.97814	3.61885e-12	1.37493e-10
SCSFRI_TO_T_00009162.path1	418	452	220	60	71	67	6.25	6.51	3.43	0.95	1.24	1.09	5.39667	1.09333	-2.30334	3.64856e-12	1.38324e-10
SCSFRI_TO_T_00079806.path1	258	292	189	31	42	14	1.14	1.24	0.87	0.14	0.22	0.07	1.08333	0.143333	-2.91803	3.67435e-12	1.39004e-10
SCSFRI_TO_T_00145124.path1	102	125	99	391	317	458	4.17	4.91	4.22	16.88	15.15	20.42	4.43333	17.4833	1.97952	3.95532e-12	1.49313e-10
SCSFRI_TO_T_00095396.path1	899	771	1015	165	124	56	58.76	48.48	69.18	11.39	9.48	3.99	58.8067	8.28667	-2.82712	4.05678e-12	1.52817e-10
SCSFRI_TO_T_00069838.path1	407	368	266	1501	1614	4255	9.6	8.35	6.54	37.39	44.52	109.46	8.16333	63.79	2.9661	4.1253e-12	1.55067e-10
SCSFRI_TO_T_00137008.path1	159	148	101	591	400	523	6.81	6.1	4.51	26.74	20.04	24.43	5.80667	23.7367	2.03134	4.26253e-12	1.59886e-10
SCSFRI_TO_T_00143121.path1	363	415	268	1193	889	1387	9.04	9.95	6.96	31.39	25.9	37.69	8.65	31.66	1.87189	4.34793e-12	1.62743e-10
SCSFRI_TO_T_00077945.path1	103	119	83	384	288	430	8.09	8.99	6.8	31.85	26.45	36.83	7.96	31.71	1.9941	4.41663e-12	1.64965e-10
SCSFRI_TO_T_00048495.path1	334	425	458	2129	1220	1744	6.4	7.84	9.15	43.1	27.34	36.45	7.79667	35.63	2.19216	4.4485e-12	1.65805e-10
SCSFRI_TO_T_00108918.path1	668	914	916	5012	2819	3047	11.99	15.78	17.14	95.03	59.18	59.65	14.97	71.2867	2.25156	4.47206e-12	1.66333e-10
SCSFRI_TO_T_00103008.path1	109	248	49	4	4	10	2.34	5.13	1.1	0.09	0.1	0.23	2.85667	0.14	-4.35083	4.60082e-12	1.70762e-10
SCSFRI_TO_T_00118807.path1	772	970	473	134	157	180	6.69	8.09	4.28	1.23	1.59	1.7	6.35333	1.50667	-2.07615	4.63954e-12	1.71838e-10
SCSFRI_TO_T_00048072.path1	1417	1328	1102	4229	4101	6838	34.94	31.51	28.34	110.16	118.28	183.93	31.5967	137.457	2.12113	4.78841e-12	1.76981e-10
SCSFRI_TO_T_00032871.path1	478	467	349	1382	1144	1496	5.82	5.47	4.43	17.79	16.3	19.88	5.24	17.99	1.77956	4.88181e-12	1.79693e-10
SCSFRI_TO_T_00114111.path1	870	802	653	159	203	160	21.96	19.48	17.19	4.24	5.99	4.41	19.5433	4.88	-2.00172	4.88212e-12	1.79693e-10
SCSFRI_TO_T_00133974.path1	509	277	343	59	48	72	6.26	3.28	4.4	0.77	0.69	0.97	4.64667	0.81	-2.5202	5.12172e-12	1.8812e-10
SCSFRI_TO_T_00094198.path1	3847	3740	2981	597	821	399	137.97	129.05	111.49	22.62	34.44	15.61	126.17	24.2233	-2.3809	5.30124e-12	1.94309e-10
SCSFRI_TO_T_00034103.path1	132	145	76	447	383	505	2.94	3.11	1.77	10.53	9.99	12.28	2.60667	10.9333	2.06846	5.85851e-12	2.14291e-10
SCSFRI_TO_T_00020483.path1	215	167	246	35	25	36	4.99	3.73	5.96	0.86	0.68	0.91	4.89333	0.816667	-2.583	5.98579e-12	2.18494e-10
SCSFRI_TO_T_00072535.path1	248	301	201	35	47	18	7.29	8.52	6.17	1.09	1.62	0.58	7.32667	1.09667	-2.74003	6.02893e-12	2.19615e-10
SCSFRI_TO_T_00041516.path1	297	284	185	1148	782	1781	3.14	2.89	2.04	12.81	9.66	20.53	2.69	14.3333	2.4137	6.09392e-12	2.21525e-10
SCSFRI_TO_T_00086993.path1	641	313	549	2945	2533	5249	14.63	6.87	13.07	71.01	67.62	130.68	11.5233	89.77	2.96168	6.10708e-12	2.21548e-10
SCSFRI_TO_T_00062648.path1	92	115	79	534	320	324	2.4	2.88	2.15	14.7	9.75	9.21	2.47667	11.22	2.1796	6.33896e-12	2.29052e-10
SCSFRI_TO_T_00107653.path1	364	492	220	51	73	58	4.05	5.27	2.56	0.6	0.95	0.7	3.96	0.75	-2.40054	6.33988e-12	2.29052e-10
SCSFRI_TO_T_00118390.path1	63	82	37	296	207	372	1.39	1.74	0.85	6.88	5.33	8.93	1.32667	7.04667	2.40914	6.41774e-12	2.31392e-10
SCSFRI_TO_T_00048225.path1	140	99	119	756	405	585	2.3	1.57	2.04	13.14	7.79	10.5	1.97	10.4767	2.41091	6.46291e-12	2.32546e-10
SCSFRI_TO_T_00114969.path1	73	122	79	336	297	380	1.35	2.17	1.52	6.56	6.42	7.66	1.68	6.88	2.03395	6.50548e-12	2.33602e-10
SCSFRI_TO_T_00120535.path1	107	131	112	507	340	403	3.44	4.05	3.75	17.21	12.77	14.12	3.74667	14.7	1.97214	6.61121e-12	2.36918e-10
SCSFRI_TO_T_00022996.path1	285	206	172	886	755	1091	7.96	5.54	5.01	26.15	24.67	33.24	6.17	28.02	2.18311	6.62528e-12	2.36941e-10
SCSFRI_TO_T_00090840.path1	280	296	263	1175	704	1089	5.28	5.38	5.18	23.43	15.54	22.42	5.28	20.4633	1.95443	6.65578e-12	2.37551e-10
SCSFRI_TO_T_00073555.path1	436	201	304	55	28	35	7.22	3.2	5.25	0.96	0.54	0.63	5.22333	0.71	-2.87908	6.74205e-12	2.40145e-10
SCSFRI_TO_T_00085432.path1	129	125	122	732	371	531	4.08	3.81	4.03	24.47	13.73	18.33	3.97333	18.8433	2.24563	6.78278e-12	2.4111e-10
MSTRG.6935	1015	1506	1281	191	203	66	30.48	43.51	40.12	6.05	7.13	2.16	38.0367	5.11333	-2.89505	6.82665e-12	2.42182e-10
SCSFRI_TO_T_00024404.path1	138	187	94	535	410	523	2.79	3.63	1.98	11.42	9.69	11.52	2.8	10.8767	1.95774	6.87478e-12	2.434e-10
SCSFRI_TO_T_00072299.path1	1955	2503	1833	225	219	38	52	64.05	50.84	6.32	6.81	1.1	55.63	4.74333	-3.55189	6.95659e-12	2.45804e-10
SCSFRI_TO_T_00086742.path1	131	152	69	478	442	466	2.76	3.09	1.52	10.65	10.91	10.72	2.45667	10.76	2.1309	7.04332e-12	2.48372e-10
SCSFRI_TO_T_00021678.path1	920	1073	767	209	225	129	7.55	8.47	6.57	1.81	2.16	1.16	7.53	1.71	-2.13865	7.25977e-12	2.55495e-10
SCSFRI_TO_T_00049475.path1	311	326	217	974	854	1464	10.4	10.49	7.57	34.41	33.4	53.4	9.48667	40.4033	2.0905	7.49661e-12	2.63306e-10
SCSFRI_TO_T_00120936.path1	26	49	35	215	148	172	0.75	1.36	1.05	6.54	4.98	5.4	1.05333	5.64	2.42073	7.79923e-12	2.73391e-10
SCSFRI_TO_T_00011601.path1	1003	1136	904	196	273	258	14.48	15.78	13.61	2.99	4.61	4.06	14.6233	3.88667	-1.91167	7.97274e-12	2.7777e-10
SCSFRI_TO_T_00016684.path1	201	192	162	642	584	961	13.28	12.21	11.17	44.82	45.14	69.28	12.22	53.08	2.11892	7.97441e-12	2.7777e-10
SCSFRI_TO_T_00132039.path1	416	535	312	16	64	21	5.5	6.82	4.31	0.22	0.99	0.31	5.54333	0.506667	-3.45164	7.97783e-12	2.7777e-10
SCSFRI_TO_T_00040357.path1	212	386	166	46	37	50	2.59	4.55	2.12	0.59	0.53	0.67	3.08667	0.596667	-2.37105	7.98705e-12	2.7777e-10
MSTRG.13906	62	127	72	7	8	3	4.22	8.32	5.11	0.5	0.64	0.22	5.88333	0.453333	-3.69799	8.50208e-12	2.94609e-10
SCSFRI_TO_T_00034179.path1	103	108	99	364	347	516	9.88	9.97	9.9	36.88	38.92	53.98	9.91667	43.26	2.12511	8.5046e-12	2.94609e-10
SCSFRI_TO_T_00113615.path1	150	161	131	630	391	524	2.42	2.5	2.21	10.75	7.39	9.23	2.37667	9.12333	1.94062	8.59581e-12	2.97186e-10
SCSFRI_TO_T_00093229.path1	212	235	124	854	529	944	8.3	8.85	5.06	35.32	24.22	40.32	7.40333	33.2867	2.1687	8.67285e-12	2.99264e-10
MSTRG.10608	223	241	206	58	43	38	12.39	12.88	11.93	3.4	2.79	2.3	12.4	2.83	-2.13147	8.95486e-12	3.08393e-10
SCSFRI_TO_T_00013295.path1	359	453	252	5	42	18	9.34	11.34	6.84	0.14	1.28	0.51	9.17333	0.643333	-3.83381	9.19916e-12	3.15647e-10
SCSFRI_TO_T_00106500.path1	4363	6290	2531	592	755	1033	230.22	319.33	139.27	33	46.59	59.46	229.607	46.35	-2.30852	9.20124e-12	3.15647e-10
SCSFRI_TO_T_00023729.path1	124	97	59	9	7	9	3.81	2.87	1.89	0.29	0.25	0.3	2.85667	0.28	-3.35083	9.53113e-12	3.26331e-10
SCSFRI_TO_T_00096372.path1	500	1369	277	75	71	75	10.75	28.32	6.21	1.7	1.79	1.76	15.0933	1.75	-3.10848	9.6577e-12	3.30024e-10
SCSFRI_TO_T_00125154.path1	250	831	239	36	48	52	2.53	8.11	2.53	0.39	0.57	0.58	4.39	0.513333	-3.09625	9.87388e-12	3.3676e-10
SCSFRI_TO_T_00053114.path1	2404	2797	5229	422	365	114	37.7	42.2	85.52	6.99	6.69	1.95	55.14	5.21	-3.40374	1.01446e-11	3.45327e-10
SCSFRI_TO_T_00044496.path1	178	116	110	3	12	0	3.46	2.18	2.22	0.07	0.26	0	2.62	0.11	-4.57399	1.03684e-11	3.52266e-10
SCSFRI_TO_T_00009565.path1	189	257	176	616	598	762	4.88	6.38	4.74	16.79	18.05	21.45	5.33333	18.7633	1.81481	1.06589e-11	3.61442e-10
SCSFRI_TO_T_00072786.path1	163	228	107	16	29	18	1.69	2.28	1.16	0.18	0.35	0.2	1.71	0.243333	-2.81299	1.22066e-11	4.13131e-10
SCSFRI_TO_T_00121763.path1	381	367	358	99	79	63	7.08	6.56	6.94	1.94	1.72	1.28	6.86	1.64667	-2.05866	1.22932e-11	4.15267e-10
SCSFRI_TO_T_00109903.path1	37	44	40	178	149	215	0.84	0.96	0.95	4.3	3.98	5.36	0.916667	4.54667	2.31034	1.23326e-11	4.158e-10
SCSFRI_TO_T_00028029.path1	254	501	184	35	53	28	13.68	25.94	10.35	1.99	3.32	1.64	16.6567	2.31667	-2.84598	1.31734e-11	4.43303e-10
SCSFRI_TO_T_00009486.path1	219	216	227	882	611	938	6.23	5.91	6.73	26.51	20.33	29.11	6.29	25.3167	2.00896	1.32257e-11	4.44218e-10
SCSFRI_TO_T_00132620.path1	186	1017	125	19	25	18	6.28	33.02	4.4	0.68	0.99	0.66	14.5667	0.776667	-4.22923	1.33352e-11	4.47046e-10
SCSFRI_TO_T_00005697.path1	603	743	405	61	127	82	11.89	14.09	8.33	1.27	2.93	1.76	11.4367	1.98667	-2.52524	1.44913e-11	4.84882e-10
SCSFRI_TO_T_00042726.path1	795	768	637	2721	1758	2811	16.74	15.56	13.99	60.52	43.29	64.55	15.43	56.12	1.86278	1.45294e-11	4.85118e-10
SCSFRI_TO_T_00003385.path1	507	437	430	93	109	113	4.72	3.91	4.17	0.91	1.19	1.15	4.26667	1.08333	-1.97763	1.45533e-11	4.85118e-10
SCSFRI_TO_T_00057268.path1	74	90	58	4	7	1	1.43	1.67	1.17	0.08	0.16	0.02	1.42333	0.0866667	-4.03765	1.49068e-11	4.95966e-10
SCSFRI_TO_T_00121122.path1	236	296	273	52	38	16	7.21	8.7	8.7	1.68	1.36	0.53	8.20333	1.19	-2.78525	1.55173e-11	5.15309e-10
SCSFRI_TO_T_00061758.path1	5	9	2	88	43	168	0.37	0.63	0.15	6.8	3.68	13.41	0.383333	7.96333	4.3767	1.56226e-11	5.17833e-10
SCSFRI_TO_T_00123236.path1	159	147	192	1156	532	847	3.66	3.26	4.61	28.13	14.34	21.29	3.84333	21.2533	2.46726	1.67291e-11	5.53303e-10
SCSFRI_TO_T_00032165.path1	375	227	352	1662	1226	1855	8.18	4.76	8	38.28	31.26	44.11	6.98	37.8833	2.44026	1.67796e-11	5.53303e-10
SCSFRI_TO_T_00066039.path1	87	211	43	5	0	0	2.14	5	1.11	0.13	0	0	2.75	0.0433333	-5.98781	1.67867e-11	5.53303e-10
SCSFRI_TO_T_00078680.path1	206	145	114	653	544	875	14.72	9.97	8.5	49.3	45.47	68.21	11.0633	54.3267	2.29587	1.72116e-11	5.66252e-10
SCSFRI_TO_T_00064889.path1	338	421	226	1069	1075	1774	3.47	4.16	2.42	11.59	12.9	19.86	3.35	14.7833	2.14174	1.73746e-11	5.70553e-10
SCSFRI_TO_T_00081603.path1	65	62	57	276	230	512	5.29	4.85	4.83	23.71	21.88	45.42	4.99	30.3367	2.60395	1.81139e-11	5.93725e-10
SCSFRI_TO_T_00006383.path1	1752	1612	1435	4951	4997	7770	74.12	65.61	63.31	221.25	247.24	358.54	67.68	275.677	2.02618	1.90006e-11	6.21636e-10
SCSFRI_TO_T_00052971.path1	138	123	161	887	434	796	3.06	2.63	3.73	20.8	11.27	19.27	3.14	17.1133	2.44628	1.92578e-11	6.28888e-10
SCSFRI_TO_T_00113810.path1	364	397	304	65	84	44	16.92	17.75	14.73	3.19	4.57	2.23	16.4667	3.33	-2.30595	1.98827e-11	6.48097e-10
SCSFRI_TO_T_00129589.path1	47	73	64	276	242	232	1.05	1.57	1.5	6.54	6.35	5.67	1.37333	6.18667	2.17148	2.15865e-11	7.01549e-10
SCSFRI_TO_T_00130943.path1	193	344	212	1045	649	981	3.04	5.22	3.49	17.41	11.97	16.88	3.91667	15.42	1.9771	2.1602e-11	7.01549e-10
SCSFRI_TO_T_00083523.path1	268	345	229	1300	686	989	4.72	5.84	4.2	24.18	14.12	18.99	4.92	19.0967	1.95659	2.18186e-11	7.07282e-10
SCSFRI_TO_T_00135806.path1	683	527	708	2965	2019	3121	19.31	14.33	20.87	88.55	66.76	96.24	18.17	83.85	2.20625	2.2593e-11	7.31046e-10
SCSFRI_TO_T_00142524.path1	167	217	122	679	426	639	5.89	7.36	4.49	25.29	17.57	24.58	5.91333	22.48	1.9266	2.41124e-11	7.78782e-10
SCSFRI_TO_T_00115351.path1	33	33	25	185	107	162	0.84	0.81	0.67	4.99	3.2	4.51	0.773333	4.23333	2.45263	2.43068e-11	7.83629e-10
SCSFRI_TO_T_00099688.path1	232	411	242	986	837	1262	3.86	6.58	4.2	17.33	16.29	22.91	4.88	18.8433	1.9491	2.51238e-11	8.08493e-10
SCSFRI_TO_T_00027030.path1	2147	3099	2075	7295	5504	7508	29.08	40.38	29.31	104.37	87.19	110.92	32.9233	100.827	1.61469	2.53875e-11	8.15493e-10
SCSFRI_TO_T_00130642.path1	481	847	356	94	121	80	5.61	9.51	4.33	1.16	1.65	1.02	6.48333	1.27667	-2.34435	2.57059e-11	8.23291e-10
SCSFRI_TO_T_00109854.path1	495	557	377	1616	1225	2247	3.89	4.21	3.09	13.41	11.25	19.26	3.73	14.64	1.97267	2.57235e-11	8.23291e-10
SCSFRI_TO_T_00072044.path1	5119	6514	4894	1091	1499	844	55.44	67.88	55.28	12.48	18.99	9.97	59.5333	13.8133	-2.10764	2.66057e-11	8.49986e-10
SCSFRI_TO_T_00054582.path1	260	327	274	15	42	7	8.28	10	9.09	0.5	1.57	0.26	9.12333	0.776667	-3.55419	2.75846e-11	8.78132e-10
SCSFRI_TO_T_00052174.path1	884	1473	656	262	227	213	16.68	26.74	12.91	5.22	5.01	4.38	18.7767	4.87	-1.94695	2.75861e-11	8.78132e-10
SCSFRI_TO_T_00068934.path1	340	380	666	3267	2805	2200	4.87	5.23	9.94	49.39	46.95	34.34	6.68	43.56	2.70508	2.85285e-11	9.06497e-10
SCSFRI_TO_T_00035813.path1	164	163	198	859	523	1032	5.41	5.18	6.82	29.95	20.19	37.16	5.80333	29.1	2.32607	2.86215e-11	9.07055e-10
SCSFRI_TO_T_00026222.path1	4520	6956	6379	1232	759	1681	71.92	106.49	105.85	20.71	14.12	29.17	94.7533	21.3333	-2.15107	2.86487e-11	9.07055e-10
SCSFRI_TO_T_00120043.path1	3750	2850	2985	11047	11640	19361	90.36	66.07	75	281.18	328.02	508.85	77.1433	372.683	2.27234	2.93293e-11	9.26941e-10
SCSFRI_TO_T_00054615.path1	141	118	73	17	10	14	2.75	2.2	1.48	0.35	0.23	0.3	2.14333	0.293333	-2.86924	2.95923e-11	9.33583e-10
SCSFRI_TO_T_00137196.path1	366	329	236	55	73	62	6.81	5.89	4.58	1.08	1.59	1.26	5.76	1.31	-2.1365	3.06487e-11	9.65187e-10
SCSFRI_TO_T_00143182.path1	30	31	16	141	105	176	1.06	1.06	0.59	5.28	4.35	6.8	0.903333	5.47667	2.59997	3.09661e-11	9.73449e-10
SCSFRI_TO_T_00097069.path1	311	304	335	1312	871	1181	3.4	3.2	3.82	15.17	11.15	14.1	3.47333	13.4733	1.95571	3.15874e-11	9.91215e-10
SCSFRI_TO_T_00031356.path1	961	1752	1105	178	285	132	58.34	102.33	69.96	11.42	20.24	8.74	76.8767	13.4667	-2.51315	3.16652e-11	9.91749e-10
SCSFRI_TO_T_00061022.path1	66	109	40	0	0	0	4.35	6.92	2.75	0	0	0	4.67333	0.001	-12.1902	3.17166e-11	9.91749e-10
SCSFRI_TO_T_00108420.path1	1662	1984	1471	195	364	404	44.19	50.75	40.78	5.48	11.32	11.72	45.24	9.50667	-2.25059	3.18509e-11	9.94186e-10
SCSFRI_TO_T_00067014.path1	14	11	16	89	90	112	0.26	0.2	0.31	1.76	1.98	2.29	0.256667	2.01	2.96923	3.25692e-11	1.01481e-09
SCSFRI_TO_T_00016738.path1	1476	1083	827	169	108	29	11.54	8.14	6.74	1.4	0.99	0.25	8.80667	0.88	-3.32302	3.36408e-11	1.04636e-09
SCSFRI_TO_T_00106175.path1	1124	947	1057	4006	2972	5148	48.35	39.19	47.41	182.03	149.52	241.54	44.9833	191.03	2.08634	3.38213e-11	1.05012e-09
SCSFRI_TO_T_00132979.path1	137	150	163	607	451	802	4.1	4.32	5.08	19.18	15.78	26.16	4.5	20.3733	2.17869	3.46962e-11	1.0754e-09
SCSFRI_TO_T_00030771.path1	155	174	177	702	612	1478	2.64	2.85	3.14	12.64	12.2	27.48	2.87667	17.44	2.59993	3.55825e-11	1.10079e-09
SCSFRI_TO_T_00061511.path1	112	145	83	381	353	561	2.61	3.27	2.03	9.41	9.66	14.31	2.63667	11.1267	2.07723	3.56401e-11	1.10079e-09
SCSFRI_TO_T_00049916.path1	152	261	159	36	37	40	1.57	2.6	1.72	0.39	0.45	0.45	1.96333	0.43	-2.1909	3.82562e-11	1.17953e-09
MSTRG.3763	89	66	69	387	236	349	1.91	1.36	1.54	8.77	5.91	8.16	1.60333	7.61333	2.24745	3.86113e-11	1.18841e-09
SCSFRI_TO_T_00097831.path1	427	496	345	120	111	86	5.64	6.3	4.75	1.67	1.71	1.24	5.56333	1.54	-1.85302	3.87566e-11	1.1908e-09
SCSFRI_TO_T_00080665.path1	115	148	106	24	21	21	1.47	1.82	1.42	0.32	0.31	0.29	1.57	0.306667	-2.35602	4.03568e-11	1.23782e-09
SCSFRI_TO_T_00020355.path1	43	60	19	288	147	317	1.81	2.43	0.83	12.82	7.24	14.57	1.69	11.5433	2.77196	4.10761e-11	1.2577e-09
SCSFRI_TO_T_00045254.path1	46	83	66	5	2	3	0.12	0.21	0.18	0.01	0.01	0.01	0.17	0.01	-4.08746	4.12818e-11	1.26181e-09
SCSFRI_TO_T_00044947.path1	1079	1206	1440	6490	3664	4914	21.17	22.77	29.47	134.53	84.09	105.18	24.47	107.933	2.14105	4.17054e-11	1.27256e-09
SCSFRI_TO_T_00008583.path1	20	37	14	136	104	176	0.74	1.32	0.54	5.33	4.51	7.12	0.866667	5.65333	2.70555	4.19852e-11	1.27888e-09
SCSFRI_TO_T_00031528.path1	1535	1777	793	24	166	54	51.45	57.3	27.72	0.85	6.51	1.97	45.49	3.11	-3.87056	4.21552e-11	1.28185e-09
SCSFRI_TO_T_00085819.path1	2310	2856	2594	394	495	160	58.33	69.39	68.31	10.51	14.62	4.41	65.3433	9.84667	-2.73033	4.26254e-11	1.29392e-09
SCSFRI_TO_T_00015788.path1	96	115	86	1010	391	379	2.23	2.57	2.09	24.81	10.64	9.61	2.29667	15.02	2.70927	4.3791e-11	1.32703e-09
SCSFRI_TO_T_00135372.path1	31	27	34	186	115	202	1.63	1.37	1.87	10.34	7.08	11.6	1.62333	9.67333	2.57505	4.58527e-11	1.38712e-09
SCSFRI_TO_T_00034941.path1	6	18	14	194	101	78	0.06	0.18	0.15	2.03	1.18	0.84	0.13	1.35	3.37638	4.66931e-11	1.41013e-09
SCSFRI_TO_T_00023693.path1	701	588	662	3462	1775	2677	20.64	16.66	20.33	107.68	61.13	85.98	19.21	84.93	2.14442	4.95047e-11	1.49249e-09
SCSFRI_TO_T_00048599.path1	443	582	522	2430	1270	1955	4.87	6.16	5.99	28.24	16.34	23.46	5.67333	22.68	1.99915	4.97332e-11	1.49683e-09
SCSFRI_TO_T_00030069.path1	14	26	14	279	70	161	0.2	0.35	0.2	4.12	1.14	2.46	0.25	2.57333	3.36364	5.01083e-11	1.50555e-09
SCSFRI_TO_T_00015267.path1	52	50	63	265	203	247	0.98	0.91	1.24	5.29	4.49	5.09	1.04333	4.95667	2.24817	5.03729e-11	1.51093e-09
SCSFRI_TO_T_00048627.path1	1199	954	847	3948	2629	3541	8.88	6.79	6.54	30.87	22.76	28.59	7.40333	27.4067	1.88828	5.20984e-11	1.56004e-09
SCSFRI_TO_T_00088426.path1	154	175	125	13	26	28	2.52	2.75	2.13	0.22	0.5	0.5	2.46667	0.406667	-2.60064	5.22625e-11	1.5623e-09
SCSFRI_TO_T_00098754.path1	2	1	3	87	44	49	0.12	0.06	0.18	5.4	3.02	3.14	0.12	3.85333	5.005	5.5179e-11	1.6467e-09
SCSFRI_TO_T_00007772.path1	1189	768	737	182	184	104	20.7	12.87	13.38	3.35	3.75	1.98	15.65	3.02667	-2.37036	5.5438e-11	1.65164e-09
SCSFRI_TO_T_00135873.path1	619	722	447	1647	1537	1835	11.63	13.05	8.77	32.71	33.8	37.63	11.15	34.7133	1.63845	5.64149e-11	1.67792e-09
SCSFRI_TO_T_00038622.path1	140	208	138	9	24	27	2.14	3.06	2.2	0.15	0.43	0.45	2.46667	0.343333	-2.84488	5.72633e-11	1.70029e-09
SCSFRI_TO_T_00037264.path1	60	47	48	206	356	870	1.67	1.26	1.39	6.05	11.58	26.4	1.44	14.6767	3.34938	5.95049e-11	1.76388e-09
SCSFRI_TO_T_00076005.path1	271	726	225	41	56	61	2.71	6.99	2.35	0.43	0.66	0.67	4.01667	0.586667	-2.77539	5.98307e-11	1.77057e-09
SCSFRI_TO_T_00138907.path1	355	277	261	54	68	42	16.57	12.44	12.7	2.66	3.71	2.14	13.9033	2.83667	-2.29316	6.0368e-11	1.78348e-09
SCSFRI_TO_T_00033973.path1	86	130	102	644	352	361	1.32	1.92	1.63	10.45	6.33	6.05	1.62333	7.61	2.22894	6.32105e-11	1.86434e-09
SCSFRI_TO_T_00092885.path1	57	130	45	2	0	2	1.1	2.41	0.9	0.04	0	0.04	1.47	0.0266667	-5.78463	6.5022e-11	1.91227e-09
SCSFRI_TO_T_00002892.path1	288	440	268	1188	913	1889	6.19	9.1	6.01	26.98	22.96	44.3	7.1	31.4133	2.14549	6.50519e-11	1.91227e-09
SCSFRI_TO_T_00142083.path1	82	77	48	0	4	5	1.62	1.47	0.99	0	0.09	0.11	1.36	0.0666667	-4.3505	6.72092e-11	1.9724e-09
SCSFRI_TO_T_00055099.path1	437	803	315	38	95	61	14.27	25.22	10.72	1.31	3.63	2.17	16.7367	2.37	-2.82005	6.8476e-11	2.00625e-09
MSTRG.6318	297	392	326	87	86	63	8.49	10.79	9.72	2.63	2.88	1.97	9.66667	2.49333	-1.95494	6.90532e-11	2.0198e-09
SCSFRI_TO_T_00121853.path1	2474	2569	2039	353	519	186	39.62	39.58	34.05	5.97	9.72	3.25	37.75	6.31333	-2.58	7.11192e-11	2.0768e-09
SCSFRI_TO_T_00113999.path1	2654	3356	2359	522	807	675	65.92	80.19	61.1	13.7	23.44	18.29	69.07	18.4767	-1.90235	7.20365e-11	2.09796e-09
SCSFRI_TO_T_00018524.path1	272	279	162	851	654	1123	3.5	3.46	2.18	11.58	9.85	15.77	3.04667	12.4	2.02504	7.20812e-11	2.09796e-09
SCSFRI_TO_T_00020561.path1	54	84	76	321	219	318	0.83	1.24	1.22	5.2	3.93	5.32	1.09667	4.81667	2.13491	7.2354e-11	2.10243e-09
SCSFRI_TO_T_00037067.path1	991	877	1015	4194	2533	3972	33.81	28.79	36.11	151.16	101.08	147.82	32.9033	133.353	2.01895	7.36644e-11	2.13699e-09
SCSFRI_TO_T_00055710.path1	21	16	25	187	84	190	0.44	0.32	0.54	4.12	2.05	4.32	0.433333	3.49667	3.01243	7.41772e-11	2.14834e-09
SCSFRI_TO_T_00033333.path1	1708	4504	1731	460	512	441	15.39	39.04	16.26	4.38	5.4	4.33	23.5633	4.70333	-2.32479	7.60604e-11	2.19928e-09
SCSFRI_TO_T_00038498.path1	253	317	238	48	34	77	5.98	7.2	5.86	1.2	0.94	1.98	6.34667	1.37333	-2.20832	7.72885e-11	2.23114e-09
SCSFRI_TO_T_00064383.path1	2562	3295	1953	413	471	145	70.27	86.95	55.86	11.97	15.11	4.34	71.0267	10.4733	-2.76164	7.82419e-11	2.25498e-09
SCSFRI_TO_T_00016020.path1	53	60	40	313	156	216	2.25	2.45	1.77	14.04	7.75	10	2.15667	10.5967	2.29674	7.92762e-11	2.27796e-09
MSTRG.7944	52	76	77	5	6	4	8.01	11.36	12.44	0.86	1.06	0.61	10.6033	0.843333	-3.65227	7.92974e-11	2.27796e-09
SCSFRI_TO_T_00115242.path1	28	13	19	231	132	110	0.47	0.21	0.33	4.12	2.61	2.03	0.336667	2.92	3.11658	8.01816e-11	2.29879e-09
SCSFRI_TO_T_00085731.path1	123	164	102	17	25	12	3.54	4.54	3.06	0.52	0.84	0.38	3.71333	0.58	-2.67859	8.02826e-11	2.29879e-09
SCSFRI_TO_T_00010146.path1	137	179	93	557	349	547	2.29	2.88	1.62	9.84	6.82	9.97	2.26333	8.87667	1.97157	8.33039e-11	2.38144e-09
SCSFRI_TO_T_00112875.path1	237	304	215	20	53	27	1.92	2.37	1.82	0.17	0.5	0.24	2.03667	0.303333	-2.74723	8.52501e-11	2.43314e-09
MSTRG.7704	241	228	428	51	41	28	10.43	9.49	19.31	2.33	2.07	1.32	13.0767	1.90667	-2.77787	8.60377e-11	2.45166e-09
SCSFRI_TO_T_00032777.path1	34	40	23	143	127	233	0.24	0.27	0.17	1.06	1.05	1.79	0.226667	1.3	2.51987	9.04449e-11	2.57309e-09
SCSFRI_TO_T_00121930.path1	25	33	14	185	86	167	0.67	0.86	0.39	5.26	2.71	4.91	0.64	4.29333	2.74595	9.31358e-11	2.64539e-09
SCSFRI_TO_T_00044973.path1	236	205	259	899	771	890	2.79	2.33	3.19	11.23	10.66	11.48	2.77	11.1233	2.00563	9.37357e-11	2.65412e-09
SCSFRI_TO_T_00087810.path1	98	116	61	405	250	470	1.67	1.9	1.08	7.28	4.97	8.72	1.55	6.99	2.17302	9.37437e-11	2.65412e-09
SCSFRI_TO_T_00119880.path1	19	30	15	121	86	159	0.48	0.74	0.4	3.26	2.56	4.42	0.54	3.41333	2.66015	9.4801e-11	2.67976e-09
SCSFRI_TO_T_00093726.path1	5	1	5	75	42	74	0.08	0.02	0.08	1.22	0.77	1.26	0.06	1.08333	4.17437	9.70287e-11	2.73835e-09
SCSFRI_TO_T_00087857.path1	2912	4255	2748	959	963	682	30.63	43.06	30.15	10.66	11.85	7.83	34.6133	10.1133	-1.77507	9.76849e-11	2.75247e-09
SCSFRI_TO_T_00041152.path1	727	868	690	2529	2102	4316	12.37	14.21	12.25	45.47	41.84	80.12	12.9433	55.81	2.10831	9.85091e-11	2.77127e-09
SCSFRI_TO_T_00035982.path1	685	1022	548	199	208	169	33.64	48.29	28.07	10.32	11.95	9.05	36.6667	10.44	-1.81235	1.00881e-10	2.83349e-09
SCSFRI_TO_T_00068234.path1	3	1	7	183	48	63	0.05	0.01	0.11	3	0.87	1.06	0.0566667	1.64333	4.85798	1.01601e-10	2.84917e-09
SCSFRI_TO_T_00120106.path1	230	284	125	6	28	24	4.45	5.29	2.52	0.12	0.63	0.51	4.08667	0.42	-3.28246	1.04027e-10	2.9126e-09
SCSFRI_TO_T_00005953.path1	337	477	306	45	90	52	10.76	14.65	10.18	1.52	3.36	1.81	11.8633	2.23	-2.41139	1.0525e-10	2.94216e-09
SCSFRI_TO_T_00033040.path1	186	215	179	780	458	858	2.99	3.33	3	13.26	8.62	15.06	3.10667	12.3133	1.98678	1.06819e-10	2.98133e-09
SCSFRI_TO_T_00142088.path1	189	163	186	625	580	675	5.93	4.92	6.09	20.72	21.29	23.11	5.64667	21.7067	1.94267	1.074e-10	2.99281e-09
SCSFRI_TO_T_00069480.path1	112	121	54	10	12	7	2.9	3.01	1.47	0.28	0.35	0.2	2.46	0.276667	-3.15244	1.08185e-10	3.00993e-09
SCSFRI_TO_T_00012756.path1	29	51	39	222	129	199	0.75	1.28	1.06	6.11	3.93	5.65	1.03	5.23	2.34417	1.09101e-10	3.03065e-09
SCSFRI_TO_T_00058029.path1	48	45	24	160	171	209	0.92	0.82	0.48	3.23	3.82	4.34	0.74	3.79667	2.35914	1.12243e-10	3.11302e-09
SCSFRI_TO_T_00109125.path1	112	74	89	453	294	488	2.07	1.32	1.72	8.86	6.37	9.85	1.70333	8.36	2.29514	1.12984e-10	3.12868e-09
SCSFRI_TO_T_00020824.path1	735	882	699	214	221	262	11	12.7	10.91	3.38	3.87	4.28	11.5367	3.84333	-1.5858	1.14276e-10	3.15585e-09
SCSFRI_TO_T_00118926.path1	244	311	240	849	629	1015	11.09	13.6	11.37	40.75	33.43	50.31	12.02	41.4967	1.78756	1.14323e-10	3.15585e-09
SCSFRI_TO_T_00106741.path1	195	142	180	812	517	924	2.24	1.57	2.15	9.86	6.95	11.59	1.98667	9.46667	2.25251	1.15169e-10	3.17426e-09
SCSFRI_TO_T_00020280.path1	227	348	229	1147	623	989	3.88	5.73	4.09	20.73	12.47	18.46	4.56667	17.22	1.91487	1.15726e-10	3.18464e-09
MSTRG.4982	292	445	309	9893	4205	816	13.61	19.96	15.02	487.27	229.29	41.5	16.1967	252.687	3.96358	1.17134e-10	3.21836e-09
SCSFRI_TO_T_00129791.path1	1530	2156	1396	47	226	37	61.08	82.81	58.12	1.98	10.55	1.61	67.3367	4.71333	-3.83657	1.17972e-10	3.23637e-09
MSTRG.7886	2282	2816	2405	243	435	94	157.54	187.04	173.14	17.72	35.12	7.08	172.573	19.9733	-3.11106	1.19421e-10	3.27102e-09
SCSFRI_TO_T_00054379.path1	665	1007	749	3090	1855	2603	9.19	13.4	10.8	45.13	30	39.26	11.13	38.13	1.77647	1.21312e-10	3.31767e-09
SCSFRI_TO_T_00143160.path1	42	51	17	219	137	252	0.73	0.86	0.31	4.03	2.79	4.79	0.633333	3.87	2.6113	1.23345e-10	3.36806e-09
SCSFRI_TO_T_00107559.path1	489	575	486	147	151	122	15.87	17.95	16.44	5.04	5.73	4.32	16.7533	5.03	-1.73582	1.28391e-10	3.50044e-09
SCSFRI_TO_T_00114845.path1	112	119	181	22	14	7	1.35	1.39	2.28	0.28	0.2	0.09	1.67333	0.19	-3.13865	1.29114e-10	3.51473e-09
SCSFRI_TO_T_00075332.path1	146	145	99	481	338	449	2.05	1.96	1.45	7.14	5.56	6.89	1.82	6.53	1.84314	1.29692e-10	3.52502e-09
SCSFRI_TO_T_00015404.path1	6439	6344	5806	910	1442	542	193.46	183.38	181.91	28.88	50.67	17.76	186.25	32.4367	-2.52154	1.34694e-10	3.65537e-09
SCSFRI_TO_T_00037845.path1	227	387	248	32	43	8	2.97	4.87	3.38	0.44	0.66	0.11	3.74	0.403333	-3.21299	1.36e-10	3.68515e-09
SCSFRI_TO_T_00000088.path1	49	63	20	250	178	468	1.07	1.33	0.46	5.78	4.55	11.17	0.953333	7.16667	2.91025	1.37148e-10	3.71055e-09
SCSFRI_TO_T_00060532.path1	135	184	142	31	33	22	1.28	1.67	1.4	0.31	0.37	0.23	1.45	0.303333	-2.25708	1.40145e-10	3.78074e-09
SCSFRI_TO_T_00068483.path1	1468	1233	1100	301	299	160	51.82	41.89	40.49	11.21	12.35	6.16	44.7333	9.90667	-2.17488	1.4017e-10	3.78074e-09
MSTRG.6557	2	12	11	79	108	81	0.11	0.61	0.61	4.41	6.66	4.66	0.443333	5.24333	3.56402	1.50835e-10	4.0622e-09
SCSFRI_TO_T_00127048.path1	381	864	300	9	62	32	3.56	7.76	2.92	0.09	0.68	0.33	4.74667	0.366667	-3.69437	1.52999e-10	4.11422e-09
SCSFRI_TO_T_00073037.path1	50	30	38	230	151	211	0.58	0.34	0.46	2.81	2.04	2.66	0.46	2.50333	2.44414	1.5584e-10	4.18423e-09
SCSFRI_TO_T_00070113.path1	12	66	11	1148	322	168	0.15	0.79	0.14	15.09	4.69	2.28	0.36	7.35333	4.35233	1.57914e-10	4.23349e-09
SCSFRI_TO_T_00068864.path1	402	450	277	87	95	58	9.43	10.15	6.77	2.16	2.61	1.48	8.78333	2.08333	-2.07587	1.63671e-10	4.37943e-09
SCSFRI_TO_T_00111348.path1	47	41	49	390	156	234	1.08	0.91	1.18	9.5	4.21	5.89	1.05667	6.53333	2.6283	1.63854e-10	4.37943e-09
SCSFRI_TO_T_00144594.path1	408	398	375	82	101	109	4.79	4.49	4.59	1.02	1.39	1.39	4.62333	1.26667	-1.8679	1.68123e-10	4.48674e-09
SCSFRI_TO_T_00119599.path1	72	37	60	816	295	286	2.91	1.43	2.51	34.85	13.92	12.59	2.28333	20.4533	3.16312	1.69755e-10	4.52346e-09
SCSFRI_TO_T_00137259.path1	69	130	56	8	10	5	1.05	1.9	0.89	0.13	0.18	0.08	1.28	0.13	-3.29956	1.76208e-10	4.68837e-09
MSTRG.266	58	90	42	347	183	276	1.49	2.23	1.13	9.43	5.51	7.75	1.61667	7.56333	2.226	1.81321e-10	4.81713e-09
SCSFRI_TO_T_00126500.path1	2122	4200	2303	324	668	464	40.4	76.93	45.73	6.52	14.87	9.64	54.3533	10.3433	-2.39367	1.81613e-10	4.81767e-09
SCSFRI_TO_T_00119294.path1	140	180	162	38	25	37	0.91	1.12	1.09	0.26	0.19	0.26	1.04	0.236667	-2.13566	1.82785e-10	4.84147e-09
SCSFRI_TO_T_00025976.path1	328	441	296	1131	777	1143	2.94	3.8	2.76	10.7	8.14	11.16	3.16667	10	1.65896	1.89158e-10	5.00278e-09
SCSFRI_TO_T_00002282.path1	284	355	244	1170	665	1380	2.49	2.99	2.23	10.82	6.81	13.18	2.57	10.27	1.9986	1.90788e-10	5.03835e-09
SCSFRI_TO_T_00117746.path1	10	12	11	90	53	120	0.28	0.33	0.33	2.7	1.76	3.72	0.313333	2.72667	3.12137	1.91291e-10	5.0441e-09
SCSFRI_TO_T_00128830.path1	250	214	231	41	54	33	2.11	1.74	2.03	0.37	0.53	0.3	1.96	0.4	-2.29278	1.94342e-10	5.1169e-09
SCSFRI_TO_T_00019933.path1	40	52	24	169	139	177	1.05	1.31	0.65	4.67	4.25	5.05	1.00333	4.65667	2.2145	1.969e-10	5.17655e-09
SCSFRI_TO_T_00088201.path1	288	155	267	2791	1060	1158	5.73	2.97	5.54	58.69	24.68	25.15	4.74667	36.1733	2.92994	2.02167e-10	5.30711e-09
SCSFRI_TO_T_00012766.path1	100	92	52	375	235	432	2.18	1.93	1.18	8.63	5.99	10.27	1.76333	8.29667	2.23423	2.12073e-10	5.55889e-09
SCSFRI_TO_T_00039013.path1	2779	3440	2832	7954	6909	8434	81.3	96.82	86.4	245.8	236.39	269.12	88.1733	250.437	1.50603	2.13959e-10	5.60001e-09
SCSFRI_TO_T_00106776.path1	709	710	888	3154	2309	2692	9.76	9.4	12.73	45.83	37.15	40.38	10.63	41.12	1.9517	2.16421e-10	5.65609e-09
SCSFRI_TO_T_00051875.path1	106	131	93	24	16	12	2.66	3.17	2.44	0.64	0.47	0.33	2.75667	0.48	-2.52182	2.19004e-10	5.71513e-09
SCSFRI_TO_T_00053706.path1	367	437	268	1083	913	947	22.56	25.84	17.18	70.32	65.64	63.5	21.86	66.4867	1.60477	2.21537e-10	5.77271e-09
SCSFRI_TO_T_00108066.path1	153	177	124	560	382	781	3.45	3.84	2.91	13.33	10.06	19.19	3.4	14.1933	2.06161	2.23958e-10	5.8272e-09
SCSFRI_TO_T_00123491.path1	2534	2114	2114	535	607	362	86.96	69.8	75.65	19.39	24.36	13.55	77.47	19.1	-2.02007	2.25357e-10	5.85498e-09
SCSFRI_TO_T_00005252.path1	210	204	221	721	643	679	3.35	3.13	3.67	12.14	11.99	11.8	3.38333	11.9767	1.82371	2.27567e-10	5.90371e-09
SCSFRI_TO_T_00090127.path1	47	104	72	3	8	4	0.34	0.72	0.54	0.02	0.07	0.03	0.533333	0.04	-3.73697	2.30804e-10	5.97892e-09
SCSFRI_TO_T_00002692.path1	44	92	23	353	199	537	0.46	0.92	0.25	3.87	2.41	6.07	0.543333	4.11667	2.92157	2.32677e-10	6.0186e-09
SCSFRI_TO_T_00117872.path1	230	285	160	54	49	58	3.09	3.69	2.24	0.77	0.77	0.85	3.00667	0.796667	-1.91612	2.38283e-10	6.15459e-09
SCSFRI_TO_T_00071743.path1	167	207	105	637	398	624	3.3	3.94	2.17	13.31	9.2	13.46	3.13667	11.99	1.93453	2.48923e-10	6.42003e-09
SCSFRI_TO_T_00008720.path1	157	170	115	32	29	18	2.61	2.72	1.99	0.56	0.56	0.33	2.44	0.483333	-2.33579	2.50026e-10	6.43908e-09
SCSFRI_TO_T_00100900.path1	57	43	48	304	180	197	1.91	1.39	1.68	10.77	7.06	7.21	1.66	8.34667	2.33002	2.52292e-10	6.48797e-09
SCSFRI_TO_T_00116381.path1	281	222	248	1030	701	887	10.29	7.82	9.47	39.85	30.03	35.43	9.19333	35.1033	1.93295	2.61972e-10	6.72712e-09
SCSFRI_TO_T_00075594.path1	204	270	166	40	52	50	1.35	1.73	1.15	0.28	0.4	0.36	1.41	0.346667	-2.02407	2.65631e-10	6.81117e-09
SCSFRI_TO_T_00066562.path1	18	59	9	194	196	515	0.59	1.86	0.31	6.7	7.49	18.36	0.92	10.85	3.55992	2.67573e-10	6.85104e-09
SCSFRI_TO_T_00114396.path1	467	518	350	136	124	101	3.19	3.4	2.49	0.98	0.99	0.75	3.02667	0.906667	-1.73909	2.69756e-10	6.89693e-09
SCSFRI_TO_T_00117835.path1	13	11	12	174	61	85	0.15	0.12	0.15	2.17	0.84	1.09	0.14	1.36667	3.28716	2.73255e-10	6.97629e-09
SCSFRI_TO_T_00134788.path1	39	61	21	212	140	249	0.99	1.49	0.56	5.69	4.16	6.9	1.01333	5.58333	2.46202	2.75532e-10	7.02427e-09
SCSFRI_TO_T_00000922.path1	27	24	15	101	107	138	1.21	1.04	0.7	4.8	5.63	6.77	0.983333	5.73333	2.54362	2.82081e-10	7.18088e-09
SCSFRI_TO_T_00110713.path1	1	2	5	128	28	74	0.03	0.06	0.17	4.49	1.09	2.68	0.0866667	2.75333	4.98956	2.90528e-10	7.38527e-09
SCSFRI_TO_T_00115797.path1	223	348	171	50	57	54	1.37	2.06	1.1	0.33	0.41	0.36	1.51	0.366667	-2.04201	2.93015e-10	7.43779e-09
SCSFRI_TO_T_00073151.path1	77	125	51	351	273	583	1.98	3.09	1.37	9.54	8.21	16.36	2.14667	11.37	2.40506	3.03828e-10	7.70119e-09
SCSFRI_TO_T_00080268.path1	107	194	102	509	392	426	1.76	3.07	1.75	8.83	7.53	7.63	2.19333	7.99667	1.86627	3.07796e-10	7.79059e-09
SCSFRI_TO_T_00076428.path1	46804	38740	35846	11383	9446	5645	800.06	637.12	638.99	205.54	188.85	105.25	692.057	166.547	-2.05496	3.13155e-10	7.90935e-09
SCSFRI_TO_T_00067616.path1	367	453	299	105	104	77	6.41	7.61	5.45	1.94	2.12	1.47	6.49	1.84333	-1.8159	3.13383e-10	7.90935e-09
SCSFRI_TO_T_00115427.path1	494	475	442	134	129	96	3.05	2.82	2.84	0.87	0.93	0.65	2.90333	0.816667	-1.82989	3.22101e-10	8.11778e-09
SCSFRI_TO_T_00114315.path1	359	482	377	92	113	116	5.87	7.59	6.43	1.59	2.16	2.07	6.63	1.94	-1.77295	3.252e-10	8.18421e-09
SCSFRI_TO_T_00135972.path1	213	231	160	694	477	594	6.18	6.45	4.84	21.27	16.18	18.8	5.82333	18.75	1.68697	3.29303e-10	8.27567e-09
SCSFRI_TO_T_00067154.path1	225	405	200	40	56	64	6.92	11.99	6.42	1.3	2.02	2.15	8.44333	1.82333	-2.21123	3.34097e-10	8.38423e-09
SCSFRI_TO_T_00015963.path1	42845	59490	41167	16969	15983	17668	1512.63	2020.69	1515.63	632.85	659.96	680.38	1682.98	657.73	-1.35545	3.36869e-10	8.4418e-09
SCSFRI_TO_T_00105909.path1	135	183	123	581	383	919	3.68	4.8	3.49	16.72	12.2	27.3	3.99	18.74	2.23166	3.47282e-10	8.69041e-09
SCSFRI_TO_T_00145168.path1	17	29	23	190	89	119	0.63	1.03	0.88	7.39	3.83	4.78	0.846667	5.33333	2.65517	3.53557e-10	8.83491e-09
SCSFRI_TO_T_00140313.path1	3189	4123	2470	539	792	311	34.88	43.38	28.16	6.23	10.13	3.71	35.4733	6.69	-2.40666	3.59133e-10	8.96158e-09
SCSFRI_TO_T_00108107.path1	28	54	32	201	194	1297	1.1	2.05	1.31	8.36	8.94	55.73	1.48667	24.3433	4.03337	3.60345e-10	8.97916e-09
SCSFRI_TO_T_00027170.path1	206	284	192	59	53	35	3.3	4.38	3.21	1	0.99	0.61	3.63	0.866667	-2.06642	3.63748e-10	9.05118e-09
SCSFRI_TO_T_00002720.path1	77	155	104	19	16	16	1.2	2.32	1.69	0.31	0.29	0.27	1.73667	0.29	-2.5822	3.67695e-10	9.13652e-09
SCSFRI_TO_T_00140188.path1	81	138	76	0	11	4	7.04	11.53	6.88	0	1.12	0.38	8.48333	0.5	-4.08463	3.70407e-10	9.191e-09
SCSFRI_TO_T_00135728.path1	11583	15670	5703	719	1511	2195	309.34	402.64	158.83	20.28	47.2	63.94	290.27	43.8067	-2.72817	3.78444e-10	9.37723e-09
SCSFRI_TO_T_00043547.path1	1222	1132	1102	3379	3220	5070	89.17	79.47	83.86	260.47	274.81	403.55	84.1667	312.943	1.89458	3.79463e-10	9.38931e-09
SCSFRI_TO_T_00103151.path1	2914	2335	4255	509	601	255	54.88	42.31	83.56	10.13	13.24	5.24	60.25	9.53667	-2.6594	3.82025e-10	9.43949e-09
SCSFRI_TO_T_00016839.path1	3010	2742	2554	8104	7180	11233	152.94	134.04	135.33	434.97	426.67	622.55	140.77	494.73	1.8133	3.88127e-10	9.57686e-09
SCSFRI_TO_T_00021950.path1	475	760	472	70	127	44	11.85	18.25	12.28	1.85	3.71	1.2	14.1267	2.25333	-2.64829	3.88687e-10	9.57731e-09
SCSFRI_TO_T_00100585.path1	226	251	152	36	40	14	7.88	8.42	5.53	1.33	1.63	0.53	7.27667	1.16333	-2.64501	3.95826e-10	9.73963e-09
SCSFRI_TO_T_00027051.path1	108	117	117	617	302	441	1.07	1.11	1.21	6.45	3.5	4.76	1.13	4.90333	2.11744	3.97617e-10	9.7701e-09
SCSFRI_TO_T_00027155.path1	317	790	259	98	56	54	2.86	6.85	2.43	0.93	0.59	0.53	4.04667	0.683333	-2.56607	3.98951e-10	9.78926e-09
SCSFRI_TO_T_00000281.path1	24901	37100	23667	9216	8249	5901	457.24	655.43	453.2	178.76	177.16	118.19	521.957	158.037	-1.72367	4.09076e-10	1.00238e-08
SCSFRI_TO_T_00008805.path1	655	689	581	1757	1710	2620	19.17	19.4	17.73	54.32	58.54	83.64	18.7667	65.5	1.80332	4.12161e-10	1.00854e-08
SCSFRI_TO_T_00008492.path1	79	120	90	9	17	7	0.64	0.93	0.75	0.08	0.16	0.06	0.773333	0.1	-2.95109	4.15796e-10	1.01603e-08
SCSFRI_TO_T_00087421.path1	63	82	79	8	10	4	1.24	1.55	1.62	0.16	0.23	0.09	1.47	0.16	-3.19967	4.2546e-10	1.0382e-08
SCSFRI_TO_T_00042779.path1	669	639	638	137	183	174	15.47	14.22	15.39	3.35	4.95	4.39	15.0267	4.23	-1.8288	4.32744e-10	1.05452e-08
SCSFRI_TO_T_00065871.path1	895	975	599	2773	1875	3443	13.39	14.04	9.35	43.84	32.82	56.2	12.26	44.2867	1.85291	4.36742e-10	1.0628e-08
SCSFRI_TO_T_00085056.path1	69	115	51	10	8	4	2.15	3.44	1.65	0.33	0.29	0.14	2.41333	0.253333	-3.25192	4.71322e-10	1.14537e-08
SCSFRI_TO_T_00114869.path1	247	383	205	75	49	33	5.3	7.91	4.6	1.71	1.23	0.77	5.93667	1.23667	-2.2632	4.7523e-10	1.15328e-08
SCSFRI_TO_T_00023520.path1	374	224	324	46	61	28	3.27	1.88	2.96	0.42	0.62	0.27	2.70333	0.436667	-2.63014	4.80865e-10	1.16536e-08
SCSFRI_TO_T_00084470.path1	549	843	489	212	169	169	3.16	4.67	2.94	1.29	1.14	1.06	3.59	1.16333	-1.62572	4.88089e-10	1.18124e-08
SCSFRI_TO_T_00026262.path1	1124	1774	988	346	327	193	11.87	18.03	10.88	3.86	4.04	2.22	13.5933	3.37333	-2.01065	4.91163e-10	1.18706e-08
SCSFRI_TO_T_00012694.path1	2235	2930	1917	488	689	376	185.63	234.14	166.04	42.82	66.93	34.06	195.27	47.9367	-2.02627	5.01546e-10	1.21049e-08
SCSFRI_TO_T_00002124.path1	6	17	4	91	68	69	0.05	0.12	0.03	0.73	0.6	0.57	0.0666667	0.633333	3.24793	5.06817e-10	1.22155e-08
SCSFRI_TO_T_00092056.path1	223	247	212	46	54	26	3.95	4.21	3.92	0.86	1.12	0.5	4.02667	0.826667	-2.28421	5.08538e-10	1.22403e-08
SCSFRI_TO_T_00060597.path1	54	89	44	271	210	571	1.49	2.37	1.27	7.92	6.79	17.23	1.71	10.6467	2.63833	5.12075e-10	1.23086e-08
SCSFRI_TO_T_00141143.path1	264	517	263	23	69	32	4.04	7.62	4.2	0.37	1.24	0.53	5.28667	0.713333	-2.88971	5.15326e-10	1.23699e-08
SCSFRI_TO_T_00127013.path1	55	68	49	214	167	201	0.54	0.65	0.5	2.23	1.93	2.16	0.563333	2.10667	1.9029	5.2137e-10	1.2498e-08
SCSFRI_TO_T_00002240.path1	164	180	149	644	408	481	2.33	2.47	2.21	9.68	6.79	7.47	2.33667	7.98	1.77194	5.28967e-10	1.2663e-08
SCSFRI_TO_T_00032884.path1	223	117	218	27	21	33	5.52	2.79	5.63	0.71	0.61	0.89	4.64667	0.736667	-2.65711	5.35116e-10	1.27928e-08
SCSFRI_TO_T_00049542.path1	29	46	30	139	123	170	1.44	2.19	1.55	7.27	7.12	9.18	1.72667	7.85667	2.18593	5.3677e-10	1.2815e-08
SCSFRI_TO_T_00004837.path1	312	285	262	55	77	52	12.82	11.27	11.23	2.39	3.7	2.33	11.7733	2.80667	-2.06859	5.44519e-10	1.29825e-08
SCSFRI_TO_T_00068881.path1	1273	1180	1727	6478	4232	6125	30.13	26.87	42.63	161.97	117.15	158.13	33.21	145.75	2.13381	5.48357e-10	1.30564e-08
SCSFRI_TO_T_00135254.path1	18	46	16	486	199	104	0.21	0.54	0.2	6.27	2.84	1.38	0.316667	3.49667	3.46494	5.50184e-10	1.30822e-08
SCSFRI_TO_T_00037351.path1	60	70	38	219	166	287	1.83	2.05	1.21	7.06	5.92	9.55	1.69667	7.51	2.14611	5.55508e-10	1.31911e-08
SCSFRI_TO_T_00138964.path1	1984	2120	1527	5047	4196	6205	43.76	44.99	35.12	117.59	108.24	149.28	41.29	125.037	1.59849	5.60376e-10	1.32888e-08
SCSFRI_TO_T_00066375.path1	359	596	281	31	74	17	12.01	19.18	9.8	1.1	2.89	0.62	13.6633	1.53667	-3.15243	5.61673e-10	1.33017e-08
SCSFRI_TO_T_00007390.path1	556	733	504	1677	1605	2818	10.17	12.9	9.61	32.4	34.33	56.21	10.8933	40.98	1.91147	5.65381e-10	1.33716e-08
SCSFRI_TO_T_00057269.path1	61	77	52	0	3	0	1.85	2.24	1.64	0	0.11	0	1.91	0.0366667	-5.70296	5.71708e-10	1.35032e-08
SCSFRI_TO_T_00034296.path1	1210	1368	1181	205	342	334	10.97	11.94	11.17	1.96	3.63	3.3	11.36	2.96333	-1.93867	5.78223e-10	1.36388e-08
MSTRG.5405	136	138	85	443	304	525	2.51	2.45	1.64	8.64	6.56	10.57	2.2	8.59	1.96515	5.85558e-10	1.37785e-08
SCSFRI_TO_T_00024955.path1	147	171	147	520	365	554	4.59	5.14	4.79	17.17	13.34	18.89	4.84	16.4667	1.76647	5.85707e-10	1.37785e-08
SCSFRI_TO_T_00126475.path1	588	660	666	2064	1523	2074	51.45	55.56	60.77	190.78	155.86	197.95	55.9267	181.53	1.6986	6.09726e-10	1.43245e-08
SCSFRI_TO_T_00136001.path1	51	63	43	186	180	342	4.63	5.5	4.07	17.83	19.1	33.85	4.73333	23.5933	2.31745	6.2739e-10	1.47199e-08
SCSFRI_TO_T_00016971.path1	73	82	41	296	189	253	1.69	1.82	0.99	7.22	5.11	6.38	1.5	6.23667	2.05581	6.32071e-10	1.47959e-08
SCSFRI_TO_T_00113533.path1	51	64	25	260	159	530	0.51	0.61	0.26	2.72	1.84	5.73	0.46	3.43	2.8985	6.32302e-10	1.47959e-08
SCSFRI_TO_T_00053346.path1	413	433	558	2463	1332	1823	6.76	6.81	9.52	42.56	25.48	32.53	7.69667	33.5233	2.12286	6.52704e-10	1.52531e-08
SCSFRI_TO_T_00054565.path1	318	1348	367	70	91	69	2.39	9.74	2.87	0.56	0.8	0.57	5	0.643333	-2.95829	6.57191e-10	1.53376e-08
SCSFRI_TO_T_00119747.path1	288	358	282	85	90	84	13.61	16.28	13.9	4.24	4.97	4.33	14.5967	4.51333	-1.69337	6.78698e-10	1.58187e-08
SCSFRI_TO_T_00000344.path1	108	113	44	5	10	9	0.99	1	0.42	0.05	0.11	0.09	0.803333	0.0833333	-3.26903	6.8163e-10	1.58661e-08
SCSFRI_TO_T_00032452.path1	646	1538	1321	233	140	61	11.94	27.36	25.47	4.55	3.03	1.23	21.59	2.93667	-2.87811	6.88111e-10	1.59959e-08
SCSFRI_TO_T_00016222.path1	172	270	202	729	507	715	5.46	8.25	6.69	24.45	18.82	24.76	6.8	22.6767	1.7376	6.89171e-10	1.59994e-08
SCSFRI_TO_T_00123869.path1	539	580	523	1852	1247	2348	14.44	14.95	14.61	52.41	39.07	68.62	14.6667	53.3667	1.8634	6.91563e-10	1.60339e-08
SCSFRI_TO_T_00058601.path1	49	119	40	3	5	4	0.41	0.95	0.34	0.03	0.05	0.04	0.566667	0.04	-3.82443	6.9613e-10	1.61186e-08
SCSFRI_TO_T_00074290.path1	158	175	146	546	375	658	12.23	13.03	11.78	44.63	33.94	55.54	12.3467	44.7033	1.85626	7.27628e-10	1.68259e-08
SCSFRI_TO_T_00015440.path1	65	30	43	306	234	207	2.48	1.1	1.72	12.38	10.49	8.64	1.76667	10.5033	2.57175	7.36291e-10	1.7004e-08
SCSFRI_TO_T_00019466.path1	537	494	490	1433	1483	2143	34.85	30.83	33.16	98.31	112.64	151.79	32.9467	120.913	1.87577	7.54482e-10	1.74013e-08
SCSFRI_TO_T_00010176.path1	546	554	364	1542	1095	1702	17.02	16.62	11.83	50.78	39.92	57.87	15.1567	49.5233	1.70816	7.773e-10	1.79043e-08
SCSFRI_TO_T_00102728.path1	161	220	171	55	36	37	1.56	2.05	1.73	0.56	0.41	0.39	1.78	0.453333	-1.97323	8.05666e-10	1.85335e-08
SCSFRI_TO_T_00139500.path1	120	142	84	416	276	431	1.48	1.69	1.08	5.43	3.99	5.81	1.41667	5.07667	1.84138	8.16556e-10	1.87595e-08
SCSFRI_TO_T_00073241.path1	338	280	354	1463	904	1174	2.84	2.27	3.11	13.01	8.9	10.78	2.74	10.8967	1.99164	8.20604e-10	1.88281e-08
SCSFRI_TO_T_00014314.path1	256	236	125	679	649	902	3.96	3.51	2.02	11.1	11.75	15.23	3.16333	12.6933	2.00455	8.39563e-10	1.92381e-08
SCSFRI_TO_T_00002172.path1	82	112	64	374	217	300	3.41	4.48	2.77	16.42	10.55	13.6	3.55333	13.5233	1.92821	8.61591e-10	1.97173e-08
SCSFRI_TO_T_00026542.path1	243	276	260	67	70	66	2.23	2.44	2.49	0.65	0.75	0.66	2.38667	0.686667	-1.79732	9.04325e-10	2.06684e-08
SCSFRI_TO_T_00077111.path1	1153	1697	918	140	306	254	37.04	52.45	30.76	4.75	11.5	8.9	40.0833	8.38333	-2.25741	9.13236e-10	2.08452e-08
SCSFRI_TO_T_00084639.path1	673	785	567	1877	1788	3189	22.78	25.56	20.01	67.1	70.77	117.72	22.7833	85.1967	1.90282	9.15052e-10	2.08596e-08
SCSFRI_TO_T_00063822.path1	217	168	184	802	524	645	4.71	3.51	4.16	18.38	13.3	15.27	4.12667	15.65	1.92311	9.30014e-10	2.11734e-08
SCSFRI_TO_T_00101750.path1	8	11	8	108	57	55	0.22	0.29	0.23	3.16	1.85	1.66	0.246667	2.22333	3.17209	9.57344e-10	2.17676e-08
SCSFRI_TO_T_00007114.path1	986	1209	745	2638	2111	2597	4.42	5.21	3.48	12.49	11.06	12.69	4.37	12.08	1.46692	9.59073e-10	2.17788e-08
SCSFRI_TO_T_00019651.path1	4271	3771	3166	940	936	1355	50.39	42.81	38.95	11.72	12.92	17.44	44.05	14.0267	-1.65097	9.61079e-10	2.17964e-08
SCSFRI_TO_T_00115767.path1	212	271	202	777	489	740	3.28	4.04	3.26	12.7	8.85	12.49	3.52667	11.3467	1.68589	9.88705e-10	2.23942e-08
SCSFRI_TO_T_00102989.path1	887	852	904	130	158	37	27.26	25.19	28.97	4.22	5.68	1.24	27.14	3.71333	-2.86963	9.91374e-10	2.2406e-08
SCSFRI_TO_T_00071903.path1	1431	1578	928	323	311	463	15.4	16.34	10.41	3.67	3.91	5.43	14.05	4.33667	-1.69591	9.91765e-10	2.2406e-08
SCSFRI_TO_T_00139335.path1	48	37	38	217	147	156	0.97	0.72	0.8	4.62	3.47	3.43	0.83	3.84	2.20992	9.97449e-10	2.25057e-08
SCSFRI_TO_T_00082163.path1	28	17	52	243	193	1086	1.34	0.78	2.59	12.24	10.76	56.48	1.57	26.4933	4.07679	1.02833e-09	2.31729e-08
SCSFRI_TO_T_00076465.path1	22	20	36	202	98	242	1.1	0.96	1.87	10.65	5.71	13.16	1.31	9.84	2.90909	1.03191e-09	2.32239e-08
SCSFRI_TO_T_00001802.path1	168	237	150	549	465	499	5.48	7.44	5.1	18.92	17.74	17.76	6.00667	18.14	1.59454	1.04588e-09	2.34815e-08
SCSFRI_TO_T_00001776.path1	346	328	384	1217	2131	10089	4.58	4.18	5.3	17.02	33	145.69	4.68667	65.2367	3.79905	1.04601e-09	2.34815e-08
SCSFRI_TO_T_00026906.path1	416	428	314	122	107	123	18.5	18.32	14.56	5.73	5.57	5.97	17.1267	5.75667	-1.57294	1.05256e-09	2.35983e-08
SCSFRI_TO_T_00020428.path1	455	599	364	166	127	119	13.93	17.65	11.62	5.37	4.55	3.98	14.4	4.63333	-1.63595	1.06142e-09	2.37669e-08
SCSFRI_TO_T_00106860.path1	1693	1999	1551	567	531	363	65.2	74.07	62.29	23.07	23.92	15.25	67.1867	20.7467	-1.6953	1.06507e-09	2.38184e-08
SCSFRI_TO_T_00097922.path1	1164	1033	960	38	191	106	35.33	30.17	30.39	1.22	6.78	3.51	31.9633	3.83667	-3.05849	1.10071e-09	2.45845e-08
SCSFRI_TO_T_00083319.path1	292	363	304	1051	701	930	4.91	5.87	5.33	18.67	13.79	17.06	5.37	16.5067	1.62005	1.12693e-09	2.51382e-08
SCSFRI_TO_T_00012256.path1	46	72	35	201	213	616	1.12	1.69	0.89	5.18	6.07	16.38	1.23333	9.21	2.90064	1.15124e-09	2.56482e-08
SCSFRI_TO_T_00098747.path1	40521	44774	36712	16857	13149	13061	2034.27	2162.62	1921.99	893.97	772.06	715.22	2039.63	793.75	-1.36155	1.15674e-09	2.57381e-08
SCSFRI_TO_T_00109173.path1	72145	88254	49861	22627	23136	21703	5481.91	6451.86	3950.94	1816.2	2056.09	1798.78	5294.9	1890.36	-1.48595	1.16201e-09	2.58229e-08
SCSFRI_TO_T_00046199.path1	155	179	95	496	354	574	3.65	4.05	2.33	12.32	9.74	14.72	3.34333	12.26	1.8746	1.23773e-09	2.7471e-08
SCSFRI_TO_T_00080345.path1	705	790	566	203	212	146	9.43	10.17	7.9	2.87	3.32	2.13	9.16667	2.77333	-1.72478	1.26057e-09	2.79429e-08
SCSFRI_TO_T_00035628.path1	64	42	53	321	213	196	0.79	0.49	0.68	4.14	3.04	2.61	0.653333	3.26333	2.32046	1.26911e-09	2.8097e-08
SCSFRI_TO_T_00007458.path1	0	0	0	42	24	66	0	0	0	1.41	0.9	2.29	0.001	1.53333	10.5825	1.30627e-09	2.88834e-08
SCSFRI_TO_T_00105704.path1	261	396	248	844	727	814	3.06	4.47	3.03	10.46	9.97	10.41	3.52	10.28	1.54619	1.31478e-09	2.90039e-08
MSTRG.4893	59	83	66	462	249	214	1.97	2.66	2.29	16.26	9.71	7.78	2.30667	11.25	2.28604	1.315e-09	2.90039e-08
SCSFRI_TO_T_00029497.path1	1329	4005	2080	296	528	318	42.95	124.54	70.11	10.11	19.96	11.21	79.2	13.76	-2.52502	1.33385e-09	2.93715e-08
SCSFRI_TO_T_00125754.path1	431	577	499	91	146	101	2.56	3.3	3.09	0.57	1.01	0.65	2.98333	0.743333	-2.00484	1.33499e-09	2.93715e-08
SCSFRI_TO_T_00058254.path1	276	571	256	89	50	30	3.47	6.9	3.35	1.18	0.73	0.41	4.57333	0.773333	-2.56408	1.33959e-09	2.94359e-08
SCSFRI_TO_T_00104503.path1	30	54	30	257	104	219	0.3	0.52	0.31	2.71	1.22	2.39	0.376667	2.10667	2.4836	1.38939e-09	3.04924e-08
SCSFRI_TO_T_00029534.path1	194	214	143	10	37	14	7.98	8.47	6.14	0.44	1.78	0.63	7.53	0.95	-2.98665	1.43862e-09	3.15337e-08
SCSFRI_TO_T_00022175.path1	222	183	201	1007	543	689	6.75	5.36	6.38	32.36	19.32	22.86	6.16333	24.8467	2.01127	1.45366e-09	3.18239e-08
SCSFRI_TO_T_00038319.path1	183	216	137	564	406	522	3.88	4.4	3.03	12.62	10.06	12.06	3.77	11.58	1.619	1.54885e-09	3.38658e-08
SCSFRI_TO_T_00124073.path1	340	789	213	16	57	8	6.35	14.17	4.15	0.32	1.24	0.16	8.22333	0.573333	-3.84228	1.55754e-09	3.40137e-08
SCSFRI_TO_T_00138180.path1	796	623	662	2215	1809	2613	25.5	19.2	22.12	74.97	67.79	91.32	22.2733	78.0267	1.80865	1.61467e-09	3.52177e-08
SCSFRI_TO_T_00012607.path1	157	220	178	820	445	577	2.86	3.86	3.39	15.82	9.5	11.5	3.37	12.2733	1.86471	1.62732e-09	3.54499e-08
SCSFRI_TO_T_00075231.path1	47	50	39	176	131	228	0.9	0.92	0.78	3.55	2.93	4.75	0.866667	3.74333	2.11077	1.63159e-09	3.54992e-08
SCSFRI_TO_T_00020423.path1	19405	30752	20999	5883	7755	5966	177.5	270.63	200.3	56.84	82.97	59.53	216.143	66.4467	-1.70172	1.65916e-09	3.60154e-08
SCSFRI_TO_T_00055316.path1	75	108	62	247	296	523	2.8	3.88	2.41	9.74	12.93	21.3	3.03	14.6567	2.27417	1.65939e-09	3.60154e-08
SCSFRI_TO_T_00042489.path1	128	109	111	415	378	348	1.5	1.23	1.36	5.14	5.18	4.45	1.36333	4.92333	1.8525	1.71404e-09	3.71387e-08
SCSFRI_TO_T_00110163.path1	38	33	31	184	99	215	0.5	0.42	0.42	2.55	1.52	3.09	0.446667	2.38667	2.41773	1.71536e-09	3.71387e-08
SCSFRI_TO_T_00099399.path1	2225	1317	1720	398	418	444	23.39	13.32	18.86	4.42	5.14	5.09	18.5233	4.88333	-1.92341	1.7306e-09	3.74229e-08
SCSFRI_TO_T_00115855.path1	442	455	415	143	119	147	3.77	3.73	3.69	1.29	1.19	1.37	3.73	1.28333	-1.53928	1.74568e-09	3.77028e-08
SCSFRI_TO_T_00079043.path1	42	76	60	450	185	242	0.57	1	0.85	6.48	2.95	3.6	0.806667	4.34333	2.42876	1.76485e-09	3.80703e-08
SCSFRI_TO_T_00049006.path1	434	487	403	133	77	47	9.6	10.36	9.29	3.11	1.99	1.13	9.75	2.07667	-2.23113	1.79358e-09	3.86428e-08
SCSFRI_TO_T_00023927.path1	15674	22216	17263	4736	6138	5529	1046.5	1427.07	1201.92	334.02	479.28	402.64	1225.16	405.313	-1.59586	1.8236e-09	3.92418e-08
SCSFRI_TO_T_00033221.path1	142	116	86	646	326	394	4.2	3.3	2.65	20.16	11.27	12.7	3.38333	14.71	2.12028	2.01212e-09	4.3246e-08
SCSFRI_TO_T_00128207.path1	112	101	123	7	19	17	2.04	1.77	2.34	0.13	0.41	0.34	2.05	0.293333	-2.80501	2.0224e-09	4.3414e-08
SCSFRI_TO_T_00033018.path1	338	594	409	53	101	32	3.4	5.75	4.3	0.57	1.18	0.35	4.48333	0.7	-2.67914	2.03754e-09	4.36859e-08
SCSFRI_TO_T_00020608.path1	111	106	85	311	266	366	2.76	2.54	2.2	8.17	7.75	9.94	2.5	8.62	1.78576	2.07026e-09	4.43336e-08
SCSFRI_TO_T_00077697.path1	95	454	116	27	16	20	1.51	6.92	1.92	0.45	0.3	0.35	3.45	0.366667	-3.23406	2.10295e-09	4.49374e-08
SCSFRI_TO_T_00020425.path1	1050	1185	792	355	282	212	17.59	19.11	13.84	6.29	5.53	3.88	16.8467	5.23333	-1.68666	2.10354e-09	4.49374e-08
SCSFRI_TO_T_00074480.path1	8978	9778	6159	1121	2054	697	61.06	63.99	43.69	8.05	16.34	5.17	56.2467	9.85333	-2.51308	2.1067e-09	4.49505e-08
SCSFRI_TO_T_00113163.path1	10	18	14	114	65	75	0.14	0.25	0.21	1.71	1.08	1.16	0.2	1.31667	2.71882	2.10939e-09	4.49537e-08
SCSFRI_TO_T_00046064.path1	36	64	20	165	178	397	0.55	0.93	0.32	2.62	3.15	6.54	0.6	4.10333	2.77376	2.12351e-09	4.52001e-08
SCSFRI_TO_T_00092216.path1	56	65	66	260	167	266	0.94	1.04	1.15	4.59	3.26	4.85	1.04333	4.23333	2.02059	2.19321e-09	4.66275e-08
SCSFRI_TO_T_00140581.path1	286	521	166	69	39	22	6.12	10.73	3.71	1.56	0.98	0.51	6.85333	1.01667	-2.75296	2.19935e-09	4.67017e-08
SCSFRI_TO_T_00017449.path1	4963	6105	5156	2057	1862	1716	102.23	120.98	110.75	44.76	44.86	38.55	111.32	42.7233	-1.38162	2.21272e-09	4.69293e-08
SCSFRI_TO_T_00090113.path1	714	959	479	118	187	186	27.75	35.86	19.42	4.85	8.5	7.89	27.6767	7.08	-1.96685	2.26697e-09	4.80222e-08
SCSFRI_TO_T_00122492.path1	63	103	57	286	190	361	1	1.57	0.94	4.79	3.52	6.24	1.17	4.85	2.05148	2.28234e-09	4.829e-08
SCSFRI_TO_T_00104807.path1	1728	1939	1548	228	496	293	35.19	38	32.89	4.9	11.81	6.51	35.36	7.74	-2.19171	2.3245e-09	4.91232e-08
SCSFRI_TO_T_00129818.path1	3198	3631	3129	769	1106	907	83.05	90.7	84.73	21.09	33.57	25.69	86.16	26.7833	-1.68568	2.39942e-09	5.06458e-08
SCSFRI_TO_T_00106534.path1	990	1221	726	287	323	288	11.5	13.64	8.79	3.52	4.39	3.65	11.31	3.85333	-1.55342	2.44669e-09	5.15819e-08
SCSFRI_TO_T_00082250.path1	121	153	107	365	308	451	1.78	2.17	1.64	5.68	5.3	7.24	1.86333	6.07333	1.7046	2.51756e-09	5.30127e-08
SCSFRI_TO_T_00013363.path1	160	147	113	698	331	508	6.59	5.83	4.86	30.39	15.95	22.83	5.76	23.0567	2.00104	2.59371e-09	5.45513e-08
SCSFRI_TO_T_00045710.path1	2977	2770	2122	552	652	929	98.06	87.76	72.88	19.21	25.13	33.38	86.2333	25.9067	-1.73492	2.5989e-09	5.45955e-08
MSTRG.8505	329	470	356	27	83	24	32.73	44.98	36.93	2.84	9.66	2.6	38.2133	5.03333	-2.92449	2.6299e-09	5.5181e-08
SCSFRI_TO_T_00058904.path1	106	148	87	347	276	381	5.18	6.95	4.43	17.9	15.76	20.29	5.52	17.9833	1.70392	2.6801e-09	5.61676e-08
SCSFRI_TO_T_00139028.path1	134	144	123	25	33	23	0.76	0.79	0.73	0.15	0.22	0.14	0.76	0.17	-2.16046	2.76943e-09	5.79709e-08
SCSFRI_TO_T_00132173.path1	950	1128	834	2809	2638	5625	16.47	18.81	15.08	51.44	53.49	106.36	16.7867	70.43	2.06887	2.81025e-09	5.87558e-08
SCSFRI_TO_T_00011938.path1	150	213	80	14	27	9	3.3	4.51	1.84	0.33	0.69	0.22	3.21667	0.413333	-2.96019	2.84679e-09	5.94494e-08
SCSFRI_TO_T_00066347.path1	342	620	302	32	84	21	2.39	4.16	2.2	0.24	0.69	0.16	2.91667	0.363333	-3.00495	2.94203e-09	6.13659e-08
MSTRG.11341	3635	5731	3806	1042	1441	1153	151.83	230.28	165.75	45.96	70.39	52.51	182.62	56.2867	-1.69798	2.98976e-09	6.22878e-08
SCSFRI_TO_T_00027362.path1	108	135	61	377	278	566	3.74	4.5	2.2	13.8	11.27	21.4	3.48	15.49	2.15418	2.99336e-09	6.22894e-08
SCSFRI_TO_T_00027111.path1	8299	11520	7179	414	1757	466	262.89	351.1	237.15	13.85	65.09	16.1	283.713	31.68	-3.16279	3.01967e-09	6.2763e-08
SCSFRI_TO_T_00043691.path1	568	436	594	2553	1553	1829	17.74	13.1	19.35	84.25	56.74	62.32	16.73	67.77	2.01821	3.03338e-09	6.29738e-08
SCSFRI_TO_T_00117649.path1	45	120	30	367	247	361	0.74	1.91	0.52	6.41	4.77	6.51	1.05667	5.89667	2.48038	3.06171e-09	6.34874e-08
SCSFRI_TO_T_00131378.path1	1297	1185	1470	285	332	151	59.07	51.92	69.82	13.71	17.68	7.5	60.27	12.9633	-2.217	3.16492e-09	6.55506e-08
SCSFRI_TO_T_00110129.path1	436	564	663	126	140	81	11.34	14.11	17.98	3.46	4.26	2.3	14.4767	3.34	-2.11581	3.17526e-09	6.56877e-08
SCSFRI_TO_T_00050116.path1	30	38	10	149	102	228	0.91	1.11	0.32	4.76	3.61	7.52	0.78	5.29667	2.76354	3.1964e-09	6.60478e-08
SCSFRI_TO_T_00014675.path1	6	11	8	90	41	69	0.29	0.51	0.4	4.58	2.31	3.63	0.4	3.50667	3.13203	3.21876e-09	6.6432e-08
SCSFRI_TO_T_00104275.path1	168	213	187	917	452	605	2.54	3.12	2.96	14.71	8.03	10.02	2.87333	10.92	1.92618	3.24582e-09	6.69123e-08
SCSFRI_TO_T_00144008.path1	170	147	142	603	408	445	3.91	3.25	3.41	14.65	10.98	11.17	3.52333	12.2667	1.79973	3.25386e-09	6.69999e-08
SCSFRI_TO_T_00111795.path1	208	346	227	75	67	70	2.65	4.24	3.01	1.01	1	0.97	3.3	0.993333	-1.73212	3.38674e-09	6.96548e-08
SCSFRI_TO_T_00025677.path1	81806	111093	82815	28215	33090	27651	1718.04	2244.71	1813.73	625.95	812.78	633.42	1925.49	690.717	-1.47906	3.43766e-09	7.06198e-08
SCSFRI_TO_T_00005369.path1	3585	3902	2420	224	732	229	139.44	146.02	98.16	9.2	33.3	9.72	127.873	17.4067	-2.877	3.52661e-09	7.2363e-08
SCSFRI_TO_T_00062286.path1	150	123	137	476	361	562	9.64	7.61	9.18	32.33	27.14	39.41	8.81	32.96	1.9035	3.57447e-09	7.32139e-08
SCSFRI_TO_T_00037728.path1	135	233	128	587	376	607	0.61	1.01	0.6	2.8	1.98	2.99	0.74	2.59	1.80735	3.57636e-09	7.32139e-08
SCSFRI_TO_T_00089858.path1	106	113	56	338	250	463	2.34	2.4	1.3	7.9	6.47	11.2	2.01333	8.52333	2.08183	3.60385e-09	7.36913e-08
SCSFRI_TO_T_00129456.path1	55	58	29	224	143	180	1.05	1.05	0.57	4.5	3.19	3.73	0.89	3.80667	2.09665	3.61897e-09	7.39149e-08
SCSFRI_TO_T_00021430.path1	19	32	4	134	94	204	0.53	0.85	0.12	3.94	3.05	6.19	0.5	4.39333	3.13532	3.7771e-09	7.70554e-08
SCSFRI_TO_T_00072620.path1	1163	791	1170	165	206	295	49.77	32.57	52.22	7.46	10.31	13.77	44.8533	10.5133	-2.093	3.91511e-09	7.97789e-08
SCSFRI_TO_T_00120416.path1	696	1016	622	185	235	132	11.54	16.2	10.75	3.24	4.55	2.38	12.83	3.39	-1.92016	3.9264e-09	7.99167e-08
SCSFRI_TO_T_00102374.path1	90	227	79	23	16	15	0.7	1.71	0.64	0.19	0.15	0.13	1.01667	0.156667	-2.69808	3.93302e-09	7.99593e-08
SCSFRI_TO_T_00122476.path1	135	187	121	24	29	8	14.17	18.89	13.25	2.66	3.56	0.92	15.4367	2.38	-2.69733	3.946e-09	8.0131e-08
SCSFRI_TO_T_00098600.path1	1015	6545	1788	330	350	356	18.59	115.34	34.15	6.39	7.5	7.11	56.0267	7	-3.00069	3.99358e-09	8.10041e-08
SCSFRI_TO_T_00136704.path1	447	1969	710	174	30	38	9.11	38.59	15.08	3.74	0.71	0.84	20.9267	1.76333	-3.56897	4.01022e-09	8.12484e-08
SCSFRI_TO_T_00099218.path1	4340	2964	3252	897	1024	746	152.4	100.14	119.09	33.27	42.06	28.57	123.877	34.6333	-1.83867	4.05501e-09	8.20617e-08
SCSFRI_TO_T_00040647.path1	249	591	179	1448	1051	1866	2.79	6.36	2.09	17.11	13.75	22.77	3.74667	17.8767	2.2544	4.10636e-09	8.30058e-08
SCSFRI_TO_T_00100683.path1	101	101	70	413	222	305	2	1.92	1.44	8.62	5.13	6.58	1.78667	6.77667	1.92331	4.113e-09	8.30278e-08
SCSFRI_TO_T_00008268.path1	879	643	893	3255	2185	3347	6.74	4.74	7.14	26.37	19.59	27.99	6.20667	24.65	1.9897	4.11685e-09	8.30278e-08
SCSFRI_TO_T_00088362.path1	13466	14102	10471	1757	3641	1691	198.54	200.04	161	27.37	62.79	27.2	186.527	39.12	-2.2534	4.13939e-09	8.33872e-08
SCSFRI_TO_T_00011106.path1	264	340	148	37	60	31	3.75	4.64	2.19	0.55	1	0.48	3.52667	0.676667	-2.38179	4.16153e-09	8.37378e-08
SCSFRI_TO_T_00008412.path1	382	396	355	141	78	91	3.86	3.85	3.74	1.51	0.92	1	3.81667	1.14333	-1.73907	4.20673e-09	8.4551e-08
SCSFRI_TO_T_00002823.path1	45	63	20	210	137	238	0.92	1.24	0.43	4.54	3.28	5.31	0.863333	4.37667	2.34184	4.40395e-09	8.84143e-08
SCSFRI_TO_T_00002007.path1	77	125	60	363	209	402	1.98	3.09	1.61	9.87	6.29	11.28	2.22667	9.14667	2.03836	4.48375e-09	8.99141e-08
SCSFRI_TO_T_00060427.path1	214	228	166	1313	783	499	4.57	4.68	3.69	29.59	19.54	11.61	4.31333	20.2467	2.23081	4.51852e-09	9.05086e-08
SCSFRI_TO_T_00044551.path1	94	119	93	463	283	280	2.28	2.78	2.35	11.87	8.03	7.41	2.47	9.10333	1.88188	4.5397e-09	9.08301e-08
MSTRG.5502	114	154	64	423	314	362	1.98	2.58	1.16	7.77	6.39	6.87	1.90667	7.01	1.87836	4.5629e-09	9.1191e-08
SCSFRI_TO_T_00097853.path1	177	182	226	749	526	690	3.2	3.17	4.26	14.31	11.12	13.61	3.54333	13.0133	1.87681	4.57144e-09	9.1223e-08
SCSFRI_TO_T_00026046.path1	402	541	478	1331	1089	1614	4.3	5.58	5.34	15.06	13.65	18.86	5.07333	15.8567	1.64408	4.57483e-09	9.1223e-08
SCSFRI_TO_T_00118711.path1	60	78	64	12	8	7	0.89	1.11	0.99	0.19	0.14	0.11	0.996667	0.146667	-2.76457	4.62088e-09	9.20372e-08
SCSFRI_TO_T_00127064.path1	285	317	244	812	600	739	5.62	6.01	5.01	16.9	13.83	15.89	5.54667	15.54	1.48629	4.68843e-09	9.32775e-08
SCSFRI_TO_T_00007627.path1	11	4	7	69	59	58	0.17	0.06	0.12	1.16	1.1	1.01	0.116667	1.09	3.22386	4.7313e-09	9.40246e-08
SCSFRI_TO_T_00107747.path1	1270	657	1225	4428	5341	29263	62.95	31.33	63.32	231.86	309.64	1582.2	52.5333	707.9	3.75224	4.74316e-09	9.41544e-08
SCSFRI_TO_T_00018274.path1	637	707	378	88	147	148	7.83	8.36	4.84	1.14	2.11	1.98	7.01	1.74333	-2.00757	4.76837e-09	9.45485e-08
SCSFRI_TO_T_00044407.path1	852	740	485	74	171	134	38.1	31.83	22.62	3.5	8.94	6.54	30.85	6.32667	-2.28575	4.82639e-09	9.55916e-08
SCSFRI_TO_T_00063106.path1	66	58	45	215	152	249	2.19	1.85	1.56	7.54	5.9	9.02	1.86667	7.48667	2.00386	4.86239e-09	9.61969e-08
SCSFRI_TO_T_00064263.path1	102	199	148	1049	521	451	2.1	3.93	3.17	22.76	12.52	10.1	3.06667	15.1267	2.30235	4.87217e-09	9.62825e-08
SCSFRI_TO_T_00135367.path1	102	142	255	1189	792	770	2.48	3.32	6.44	30.49	22.48	20.39	4.08	24.4533	2.58339	4.88636e-09	9.64551e-08
SCSFRI_TO_T_00002952.path1	354	565	405	58	105	32	6.28	9.65	7.5	1.09	2.18	0.62	7.81	1.29667	-2.59051	5.00458e-09	9.86417e-08
SCSFRI_TO_T_00092673.path1	556	429	438	135	125	83	15.48	11.49	12.72	3.97	4.07	2.52	13.23	3.52	-1.91017	5.01254e-09	9.86417e-08
SCSFRI_TO_T_00123949.path1	689	613	526	204	184	152	11.71	10.02	9.32	3.66	3.66	2.82	10.35	3.38	-1.61454	5.01388e-09	9.86417e-08
SCSFRI_TO_T_00040773.path1	22	8	16	96	93	113	0.81	0.28	0.61	3.74	4.01	4.54	0.566667	4.09667	2.85388	5.08813e-09	9.9991e-08
SCSFRI_TO_T_00110468.path1	29	66	34	232	167	146	1.46	3.2	1.79	12.35	9.84	8.02	2.15	10.07	2.22766	5.13485e-09	1.00797e-07
SCSFRI_TO_T_00010996.path1	54	99	48	277	177	255	2.12	3.73	1.96	11.46	8.11	10.9	2.60333	10.1567	1.964	5.24034e-09	1.02754e-07
SCSFRI_TO_T_00024895.path1	2035	2356	1672	711	738	673	60.86	67.79	52.15	22.46	25.81	21.95	60.2667	23.4067	-1.36444	5.24903e-09	1.0281e-07
SCSFRI_TO_T_00036109.path1	672	1239	873	55	187	45	12.98	23.02	17.58	1.12	4.22	0.95	17.86	2.09667	-3.09056	5.31701e-09	1.03997e-07
SCSFRI_TO_T_00026049.path1	3371	5330	2538	311	796	198	135.04	205.43	106.03	13.16	37.29	8.65	148.833	19.7	-2.91743	5.3214e-09	1.03997e-07
SCSFRI_TO_T_00000165.path1	70	73	71	237	199	243	5.19	5.21	5.49	18.57	17.26	19.66	5.29667	18.4967	1.80411	5.35039e-09	1.04448e-07
SCSFRI_TO_T_00118364.path1	219	251	232	698	535	663	1.61	1.77	1.78	5.41	4.59	5.31	1.72	5.10333	1.56903	5.49701e-09	1.07192e-07
SCSFRI_TO_T_00002484.path1	69	112	67	7	11	16	1.14	1.79	1.16	0.12	0.21	0.29	1.36333	0.206667	-2.72176	5.54584e-09	1.08025e-07
SCSFRI_TO_T_00042998.path1	1993	1785	1883	5667	4473	5402	33.47	28.84	32.97	100.52	87.85	98.94	31.76	95.77	1.59236	5.57248e-09	1.08424e-07
SCSFRI_TO_T_00050492.path1	2819	3531	2246	901	1012	770	35.29	42.53	29.32	11.91	14.82	10.51	35.7133	12.4133	-1.52457	5.85006e-09	1.137e-07
SCSFRI_TO_T_00097643.path1	918	1630	651	100	238	198	14.08	24.06	10.41	1.62	4.27	3.31	16.1833	3.06667	-2.39977	5.89573e-09	1.14461e-07
SCSFRI_TO_T_00004221.path1	3079	3440	2913	1213	756	1213	21.26	22.86	20.98	8.85	6.11	9.14	21.7	8.03333	-1.43362	6.05022e-09	1.17332e-07
SCSFRI_TO_T_00117362.path1	75	54	53	256	182	222	3.14	2.17	2.31	11.31	8.9	10.13	2.54	10.1133	1.99336	6.07648e-09	1.17712e-07
SCSFRI_TO_T_00098887.path1	140	252	91	20	19	37	2.69	4.66	1.82	0.41	0.43	0.78	3.05667	0.54	-2.50093	6.21215e-09	1.20208e-07
SCSFRI_TO_T_00041625.path1	469	424	397	1352	968	1202	21.83	18.99	19.27	66.49	52.7	61.03	20.03	60.0733	1.58456	6.32819e-09	1.2232e-07
SCSFRI_TO_T_00134883.path1	110	126	70	313	261	346	2.65	2.91	1.76	7.95	7.34	9.07	2.44	8.12	1.7346	6.40728e-09	1.23713e-07
SCSFRI_TO_T_00134847.path1	52	136	35	3	7	4	1.4	3.57	1	0.08	0.23	0.13	1.99	0.146667	-3.76216	6.51752e-09	1.25704e-07
SCSFRI_TO_T_00004131.path1	297	276	259	830	623	920	6.33	5.66	5.76	18.69	15.53	21.39	5.91667	18.5367	1.64753	6.58573e-09	1.26881e-07
SCSFRI_TO_T_00006829.path1	2900	3937	2550	929	791	403	82.86	108.23	75.98	28.04	26.43	12.56	89.0233	22.3433	-1.99434	6.72589e-09	1.2944e-07
SCSFRI_TO_T_00060639.path1	478	482	505	1567	1143	1375	12.86	12.48	14.17	44.53	35.96	40.35	13.17	40.28	1.61281	6.83065e-09	1.31314e-07
SCSFRI_TO_T_00015724.path1	46	68	41	6	4	4	0.86	1.22	0.8	0.12	0.09	0.08	0.96	0.0966667	-3.31194	7.02557e-09	1.34914e-07
SCSFRI_TO_T_00098575.path1	74	104	45	383	217	240	1.04	1.4	0.66	5.67	3.56	3.67	1.03333	4.3	2.05703	7.267e-09	1.39399e-07
SCSFRI_TO_T_00080565.path1	72	73	48	533	260	184	1.32	1.29	0.92	10.35	5.59	3.69	1.17667	6.54333	2.47532	7.36945e-09	1.4121e-07
SCSFRI_TO_T_00003530.path1	271	341	278	1312	651	876	8.47	10.25	9.06	43.32	23.8	29.87	9.26	32.33	1.80379	7.73531e-09	1.4806e-07
SCSFRI_TO_T_00065768.path1	263	355	650	3144	1651	2199	12.87	16.72	33.18	162.58	94.52	117.41	20.9233	124.837	2.57686	7.75732e-09	1.48321e-07
MSTRG.10940	125	141	73	21	23	20	5.44	5.91	3.32	0.97	1.17	0.95	4.89	1.03	-2.24719	7.77901e-09	1.48575e-07
SCSFRI_TO_T_00006247.path1	1596	1701	1570	368	407	153	68.35	70.09	70.12	16.65	20.39	7.15	69.52	14.73	-2.23867	7.85049e-09	1.49778e-07
SCSFRI_TO_T_00075066.path1	36	45	22	165	95	195	1.69	2.03	1.08	8.18	5.21	9.98	1.6	7.79	2.28355	7.9662e-09	1.51822e-07
SCSFRI_TO_T_00081404.path1	657	551	722	2817	1714	2101	19.32	15.59	22.14	87.49	58.94	67.38	19.0167	71.27	1.90603	7.97525e-09	1.51831e-07
SCSFRI_TO_T_00049850.path1	18	10	17	96	71	387	0.28	0.15	0.27	1.55	1.27	6.46	0.233333	3.09333	3.7287	8.05001e-09	1.53089e-07
SCSFRI_TO_T_00134780.path1	1335	2526	2766	412	397	128	18.11	32.97	39.13	5.9	6.3	1.89	30.07	4.69667	-2.67862	8.10504e-09	1.5397e-07
SCSFRI_TO_T_00144079.path1	263	155	243	1228	766	797	14.96	8.48	14.42	73.81	50.97	49.46	12.62	58.08	2.20233	8.12393e-09	1.54163e-07
SCSFRI_TO_T_00063116.path1	8986	10655	7768	1629	2065	565	251.63	287.06	226.84	48.19	67.63	17.26	255.177	44.36	-2.52417	8.20945e-09	1.55618e-07
SCSFRI_TO_T_00008366.path1	168	174	218	810	494	642	2.68	2.67	3.62	13.64	9.21	11.16	2.99	11.3367	1.92278	8.46222e-09	1.60238e-07
SCSFRI_TO_T_00098393.path1	12	26	6	154	58	107	0.29	0.6	0.15	3.92	1.63	2.81	0.346667	2.78667	3.00692	8.61495e-09	1.62955e-07
SCSFRI_TO_T_00098748.path1	346780	392397	261188	110384	123463	107405	9257.12	10078	7270.91	3112.71	3854.66	3127.36	8868.66	3364.91	-1.39815	8.70778e-09	1.64535e-07
SCSFRI_TO_T_00008414.path1	2712	3080	2165	786	812	451	96.67	105.63	80.48	29.6	33.85	17.54	94.26	26.9967	-1.80386	8.7706e-09	1.65545e-07
SCSFRI_TO_T_00020143.path1	505	393	562	141	113	121	12.62	9.45	14.64	3.72	3.3	3.3	12.2367	3.44	-1.83073	9.0911e-09	1.71411e-07
SCSFRI_TO_T_00066172.path1	41	31	19	146	109	134	1.93	1.41	0.93	7.27	6.01	6.89	1.42333	6.72333	2.2399	9.14117e-09	1.72172e-07
SCSFRI_TO_T_00027552.path1	553	492	511	1407	1450	1510	21.55	18.45	20.77	57.93	66.09	64.19	20.2567	62.7367	1.63091	9.4074e-09	1.76997e-07
SCSFRI_TO_T_00067666.path1	329	593	241	59	87	97	6.1	10.59	4.66	1.16	1.89	1.96	7.11667	1.67	-2.09135	9.68371e-09	1.82002e-07
SCSFRI_TO_T_00069053.path1	29	23	11	132	74	131	0.4	0.31	0.16	1.93	1.2	1.97	0.29	1.7	2.55141	9.7637e-09	1.83311e-07
SCSFRI_TO_T_00131116.path1	579	524	636	116	153	174	6.8	5.92	7.79	1.44	2.1	2.23	6.83667	1.92333	-1.82968	9.78712e-09	1.83555e-07
SCSFRI_TO_T_00086116.path1	804	1716	971	243	332	208	25.28	51.91	31.84	8.07	12.21	7.13	36.3433	9.13667	-1.99195	9.80707e-09	1.83734e-07
MSTRG.11674	9343	11965	7494	599	2271	942	191.84	236.37	160.46	12.99	54.54	21.1	196.223	29.5433	-2.73159	9.97855e-09	1.86749e-07
SCSFRI_TO_T_00128410.path1	885	951	923	2631	2109	2310	5.36	5.54	5.83	16.84	14.95	15.27	5.57667	15.6867	1.49206	1.0072e-08	1.88163e-07
SCSFRI_TO_T_00105593.path1	225	232	225	55	55	25	15.46	15.34	16.12	3.99	4.42	1.87	15.64	3.42667	-2.19036	1.00754e-08	1.88163e-07
SCSFRI_TO_T_00140783.path1	861	832	849	2523	1940	2269	36.56	34	37.63	113.25	96.43	105.14	36.0633	104.94	1.54096	1.02109e-08	1.90493e-07
SCSFRI_TO_T_00081723.path1	1154	1481	1059	200	387	226	22.62	27.92	21.64	4.14	8.88	4.83	24.06	5.95	-2.01568	1.03217e-08	1.92356e-07
SCSFRI_TO_T_00047491.path1	393	560	299	47	106	90	21.61	29.62	17.14	2.73	6.82	5.4	22.79	4.98333	-2.19322	1.04709e-08	1.9493e-07
SCSFRI_TO_T_00015130.path1	50	120	49	281	234	293	2.81	6.5	2.88	16.71	15.41	17.99	4.06333	16.7033	2.0394	1.0543e-08	1.96067e-07
SCSFRI_TO_T_00132060.path1	1214	1190	1022	159	192	30	41.49	39.13	36.43	5.74	7.67	1.12	39.0167	4.84333	-3.01002	1.05905e-08	1.96743e-07
SCSFRI_TO_T_00000928.path1	16	6	13	84	67	89	0.28	0.1	0.24	1.59	1.39	1.73	0.206667	1.57	2.92539	1.0623e-08	1.96961e-07
SCSFRI_TO_T_00105733.path1	46	62	27	227	136	159	0.85	1.1	0.52	4.43	2.94	3.2	0.823333	3.52333	2.09739	1.06245e-08	1.96961e-07
SCSFRI_TO_T_00046886.path1	303	159	317	55	46	37	2.68	1.35	2.92	0.51	0.47	0.36	2.31667	0.446667	-2.37478	1.08004e-08	2.0001e-07
SCSFRI_TO_T_00067951.path1	118	123	86	335	319	703	3.86	3.87	2.94	11.58	12.21	25.1	3.55667	16.2967	2.19598	1.08302e-08	2.00352e-07
SCSFRI_TO_T_00075084.path1	2853	2532	3449	11938	8117	9359	32.52	27.76	40.99	143.72	108.2	116.35	33.7567	122.757	1.86256	1.12809e-08	2.08473e-07
SCSFRI_TO_T_00087241.path1	94	120	60	13	17	16	1.53	1.88	1.02	0.22	0.32	0.28	1.47667	0.273333	-2.43361	1.15256e-08	2.12773e-07
SCSFRI_TO_T_00013595.path1	476	337	390	83	109	103	12.45	8.48	10.64	2.29	3.34	2.94	10.5233	2.85667	-1.88119	1.15861e-08	2.13666e-07
SCSFRI_TO_T_00076333.path1	657	601	530	75	131	179	24.69	21.73	20.77	2.98	5.76	7.34	22.3967	5.36	-2.06298	1.16572e-08	2.14752e-07
SCSFRI_TO_T_00126059.path1	1214	1704	1213	549	479	495	9.56	12.92	9.97	4.57	4.41	4.25	10.8167	4.41	-1.29441	1.172e-08	2.15685e-07
SCSFRI_TO_T_00095236.path1	578	527	643	89	146	162	3.22	2.82	3.73	0.52	0.95	0.98	3.25667	0.816667	-1.99558	1.18586e-08	2.18009e-07
SCSFRI_TO_T_00093530.path1	510	552	482	71	147	62	8.47	8.82	8.35	1.25	2.86	1.12	8.54667	1.74333	-2.29351	1.20307e-08	2.20942e-07
SCSFRI_TO_T_00106772.path1	70	107	40	235	306	836	1.01	1.49	0.6	3.59	5.18	13.19	1.03333	7.32	2.82454	1.21202e-08	2.22354e-07
SCSFRI_TO_T_00119546.path1	484	658	386	140	152	181	19.71	25.78	16.39	6.02	7.24	8.04	20.6267	7.1	-1.53862	1.22391e-08	2.24303e-07
SCSFRI_TO_T_00143186.path1	416	459	493	1558	1031	1393	6.32	6.7	7.8	24.99	18.31	23.07	6.94	22.1233	1.67256	1.25044e-08	2.28928e-07
SCSFRI_TO_T_00122131.path1	153	131	150	412	497	800	2.51	2.07	2.57	7.14	9.54	14.32	2.38333	10.3333	2.11625	1.25502e-08	2.29529e-07
SCSFRI_TO_T_00142937.path1	1417	1109	651	332	203	164	45	33.9	21.55	11.14	7.56	5.69	33.4833	8.13	-2.04212	1.26607e-08	2.31311e-07
SCSFRI_TO_T_00033228.path1	261	472	220	49	83	67	5.22	9.09	4.59	1.04	1.94	1.46	6.3	1.48	-2.08975	1.27577e-08	2.32841e-07
SCSFRI_TO_T_00026816.path1	604	540	552	1492	1474	2138	9.73	8.36	9.27	25.39	27.76	37.57	9.12	30.24	1.72935	1.28384e-08	2.34072e-07
MSTRG.6121	98	150	199	1056	579	518	10.55	15.54	22.34	120.09	72.9	60.83	16.1433	84.6067	2.38983	1.29038e-08	2.35022e-07
SCSFRI_TO_T_00018861.path1	5	14	5	58	44	112	0.06	0.18	0.07	0.8	0.67	1.59	0.103333	1.02	3.30319	1.30906e-08	2.3818e-07
SCSFRI_TO_T_00086121.path1	32	36	41	167	105	178	1.85	2	2.47	10.2	7.1	11.23	2.10667	9.51	2.17448	1.31921e-08	2.39779e-07
SCSFRI_TO_T_00015735.path1	4317	6720	4462	1325	1802	1344	175.8	263.31	189.48	56.98	85.81	59.7	209.53	67.4967	-1.63427	1.3461e-08	2.44415e-07
SCSFRI_TO_T_00102152.path1	73	70	87	389	213	274	0.86	0.8	1.07	4.86	2.95	3.53	0.91	3.78	2.05445	1.35028e-08	2.44922e-07
SCSFRI_TO_T_00068120.path1	2710	1803	2195	719	521	375	86.36	55.28	72.94	24.2	19.42	13.03	71.5267	18.8833	-1.92137	1.35368e-08	2.45287e-07
SCSFRI_TO_T_00113566.path1	740	963	584	156	249	159	37.86	47.4	31.16	8.43	14.9	8.87	38.8067	10.7333	-1.85421	1.38706e-08	2.51078e-07
SCSFRI_TO_T_00044367.path1	33	52	46	194	117	254	0.22	0.33	0.32	1.36	0.91	1.84	0.29	1.37	2.24005	1.39187e-08	2.51691e-07
SCSFRI_TO_T_00101534.path1	123	109	96	414	333	1176	3.15	2.69	2.57	11.2	9.99	32.88	2.80333	18.0233	2.68465	1.39802e-08	2.52432e-07
SCSFRI_TO_T_00105930.path1	89	198	101	17	24	26	2.63	5.63	3.11	0.53	0.83	0.84	3.79	0.733333	-2.36966	1.39883e-08	2.52432e-07
SCSFRI_TO_T_00056403.path1	42	57	31	3	1	2	0.76	1	0.6	0.05	0.03	0.04	0.786667	0.04	-4.29768	1.41098e-08	2.54365e-07
SCSFRI_TO_T_00111653.path1	66	123	70	2	8	15	1.88	3.37	2.08	0.06	0.27	0.47	2.44333	0.266667	-3.19574	1.42223e-08	2.56132e-07
SCSFRI_TO_T_00023923.path1	144049	183009	150958	41895	56965	50952	7427.99	9079.44	8117.69	2282.11	3435.57	2865.87	8208.37	2861.18	-1.52048	1.43044e-08	2.57349e-07
SCSFRI_TO_T_00100100.path1	629	647	581	1952	1249	1681	7.22	7.15	6.96	23.68	16.78	21.06	7.11	20.5067	1.52817	1.48292e-08	2.66519e-07
SCSFRI_TO_T_00086249.path1	521	581	496	1337	1109	1469	6.34	6.8	6.29	17.17	15.77	19.48	6.47667	17.4733	1.43183	1.50406e-08	2.70043e-07
SCSFRI_TO_T_00009286.path1	129	540	184	23	47	27	2.86	11.53	4.26	0.54	1.22	0.65	6.21667	0.803333	-2.95207	1.52203e-08	2.72993e-07
SCSFRI_TO_T_00013546.path1	137	138	148	14	11	38	4.7	4.55	5.29	0.51	0.44	1.42	4.84667	0.79	-2.61707	1.54065e-08	2.75808e-07
SCSFRI_TO_T_00112329.path1	200	458	196	1225	709	1014	4.88	10.76	4.99	31.61	20.25	27.01	6.87667	26.29	1.93473	1.54085e-08	2.75808e-07
SCSFRI_TO_T_00078557.path1	374	432	250	66	106	62	11.71	13.02	8.17	2.18	3.88	2.12	10.9667	2.72667	-2.00791	1.55506e-08	2.7807e-07
SCSFRI_TO_T_00017864.path1	443	451	370	126	117	161	3.68	3.6	3.2	1.11	1.14	1.46	3.49333	1.23667	-1.49815	1.56504e-08	2.79395e-07
SCSFRI_TO_T_00033532.path1	62	73	57	8	11	8	0.61	0.69	0.59	0.08	0.13	0.09	0.63	0.1	-2.65535	1.56564e-08	2.79395e-07
SCSFRI_TO_T_00022097.path1	356	321	210	91	79	70	7.41	6.43	4.56	2	1.92	1.59	6.13333	1.83667	-1.73958	1.58166e-08	2.8197e-07
SCSFRI_TO_T_00111225.path1	84	67	64	331	169	334	1.98	1.52	1.57	8.24	4.66	8.58	1.69	7.16	2.08294	1.58382e-08	2.82071e-07
SCSFRI_TO_T_00129403.path1	1417	1726	1475	3964	3052	4153	26.78	31.38	29.07	79.14	67.46	85.61	29.0767	77.4033	1.41253	1.59343e-08	2.83495e-07
SCSFRI_TO_T_00032304.path1	36	67	58	0	5	0	1.1	1.96	1.84	0	0.18	0	1.63333	0.06	-4.76671	1.60551e-08	2.85358e-07
SCSFRI_TO_T_00118976.path1	4221	2995	2680	571	508	1137	64.36	43.94	42.62	9.2	9.06	18.91	50.3067	12.39	-2.02157	1.66341e-08	2.95085e-07
SCSFRI_TO_T_00092487.path1	217	425	393	72	69	97	1.04	1.95	1.96	0.36	0.39	0.51	1.65	0.42	-1.974	1.66358e-08	2.95085e-07
SCSFRI_TO_T_00074120.path1	176	278	165	615	434	670	3.19	4.84	3.12	11.76	9.19	13.23	3.71667	11.3933	1.61611	1.66875e-08	2.95706e-07
MSTRG.380	1347	1544	1051	397	471	340	24.48	27	19.92	7.62	10.01	6.74	23.8	8.12333	-1.55082	1.67861e-08	2.97154e-07
SCSFRI_TO_T_00132726.path1	152	160	104	393	348	609	10.05	10.17	7.17	27.44	26.9	43.9	9.13	32.7467	1.84266	1.69167e-08	2.99166e-07
SCSFRI_TO_T_00083521.path1	361	378	266	831	1017	1755	15.45	15.56	11.87	37.57	50.9	81.93	14.2933	56.8	1.99055	1.72565e-08	3.04871e-07
MSTRG.12347	188	220	291	58	43	61	7.35	8.28	11.86	2.39	1.97	2.61	9.16333	2.32333	-1.97968	1.72759e-08	3.04908e-07
SCSFRI_TO_T_00055087.path1	118	162	84	21	29	16	3.65	4.83	2.71	0.69	1.05	0.54	3.73	0.76	-2.2951	1.76154e-08	3.10297e-07
SCSFRI_TO_T_00027388.path1	190	210	265	1062	597	729	5.62	5.98	8.17	33.18	20.65	23.52	6.59	25.7833	1.96809	1.76164e-08	3.10297e-07
SCSFRI_TO_T_00050167.path1	155	89	49	4	11	0	3.37	1.86	1.11	0.09	0.28	0	2.11333	0.123333	-4.09889	1.78092e-08	3.13381e-07
SCSFRI_TO_T_00005070.path1	515	679	471	171	196	163	22.48	28.52	21.44	7.89	10.01	7.76	24.1467	8.55333	-1.49727	1.78558e-08	3.13889e-07
SCSFRI_TO_T_00007785.path1	66	22	56	540	197	295	0.99	0.32	0.88	8.59	3.47	4.85	0.73	5.63667	2.94887	1.79186e-08	3.14681e-07
SCSFRI_TO_T_00031542.path1	211	380	197	65	67	38	3.48	6.03	3.39	1.13	1.29	0.68	4.3	1.03333	-2.05703	1.7994e-08	3.1569e-07
SCSFRI_TO_T_00028420.path1	535	545	452	61	136	44	11.24	11.01	9.89	1.35	3.34	1	10.7133	1.89667	-2.49787	1.80788e-08	3.16864e-07
SCSFRI_TO_T_00144158.path1	295	312	232	1202	582	832	8.63	8.79	7.08	37.16	19.92	26.56	8.16667	27.88	1.77141	1.81657e-08	3.18071e-07
MSTRG.3447	48	71	81	5	8	10	1.78	2.53	3.13	0.2	0.35	0.4	2.48	0.316667	-2.9693	1.85026e-08	3.23648e-07
SCSFRI_TO_T_00017019.path1	97	94	72	258	294	646	2.19	2.05	1.7	6.17	7.78	15.94	1.98	9.96333	2.33113	1.85924e-08	3.24897e-07
SCSFRI_TO_T_00045471.path1	1165	1214	823	2446	2642	3326	10.72	10.75	7.9	23.77	28.43	33.38	9.79	28.5267	1.54293	1.86515e-08	3.25608e-07
SCSFRI_TO_T_00130069.path1	787	1603	690	280	213	116	36.87	72.25	33.71	13.86	11.67	5.93	47.61	10.4867	-2.18271	1.86793e-08	3.25772e-07
SCSFRI_TO_T_00142938.path1	1990	1424	886	453	241	205	97.57	67.18	45.3	23.46	13.82	10.96	70.0167	16.08	-2.12243	1.90697e-08	3.32253e-07
SCSFRI_TO_T_00129338.path1	272	391	251	50	91	69	5.58	7.72	5.37	1.08	2.19	1.55	6.22333	1.60667	-1.95362	1.92615e-08	3.35263e-07
SCSFRI_TO_T_00079525.path1	53	311	90	6	9	19	0.72	4.1	1.28	0.08	0.14	0.29	2.03333	0.17	-3.58024	1.95163e-08	3.39364e-07
SCSFRI_TO_T_00143063.path1	436	450	407	1208	915	1093	9.19	9.12	8.94	26.9	22.55	25.12	9.08333	24.8567	1.45234	1.96019e-08	3.40519e-07
SCSFRI_TO_T_00056606.path1	33	38	8	205	114	133	0.45	0.49	0.11	2.93	1.8	1.96	0.35	2.23	2.67162	1.9641e-08	3.40862e-07
SCSFRI_TO_T_00101949.path1	701	987	595	1843	1977	3349	17.48	23.67	15.47	48.54	57.65	91.07	18.8733	65.7533	1.80071	1.9727e-08	3.42018e-07
SCSFRI_TO_T_00058076.path1	15021	18794	15714	5846	5846	4200	323.89	389.91	353.34	133.16	147.43	98.78	355.713	126.457	-1.49207	2.01036e-08	3.48206e-07
SCSFRI_TO_T_00045592.path1	307	339	334	1201	744	871	6.33	6.73	7.18	26.17	17.95	19.6	6.74667	21.24	1.65454	2.03053e-08	3.51355e-07
SCSFRI_TO_T_00113095.path1	5881	5565	6456	22705	15428	15653	195.55	178.05	223.87	797.51	599.99	567.74	199.157	655.08	1.71777	2.03366e-08	3.51552e-07
SCSFRI_TO_T_00139327.path1	356	668	400	42	102	111	3.1	5.6	3.63	0.39	1.04	1.06	4.11	0.83	-2.30796	2.04759e-08	3.53615e-07
SCSFRI_TO_T_00049826.path1	562	939	759	211	166	78	8.63	13.87	12.15	3.43	2.98	1.31	11.55	2.57333	-2.16618	2.06615e-08	3.56471e-07
SCSFRI_TO_T_00020618.path1	1810	2218	2268	554	688	427	25.26	29.79	33.01	8.17	11.23	6.5	29.3533	8.63333	-1.76553	2.09339e-08	3.60819e-07
SCSFRI_TO_T_00057264.path1	10456	8474	15553	2121	2930	2523	144.13	112.39	223.58	30.89	47.24	37.94	160.033	38.69	-2.04834	2.17776e-08	3.74995e-07
SCSFRI_TO_T_00000998.path1	675	499	698	151	177	120	9.61	6.83	10.36	2.27	2.95	1.86	8.93333	2.36	-1.92041	2.19721e-08	3.77976e-07
SCSFRI_TO_T_00015482.path1	81	81	83	239	235	284	3.08	2.96	3.29	9.6	10.46	11.78	3.11	10.6133	1.77089	2.20838e-08	3.79528e-07
SCSFRI_TO_T_00015291.path1	206	271	205	651	561	1202	6.44	8.15	6.68	21.48	20.5	40.96	7.09	27.6467	1.96325	2.23131e-08	3.83096e-07
SCSFRI_TO_T_00016075.path1	94	81	78	8	18	8	7.24	6	6.26	0.65	1.62	0.67	6.5	0.98	-2.72959	2.23388e-08	3.83164e-07
SCSFRI_TO_T_00069598.path1	205	177	133	657	367	618	8.74	7.26	5.91	29.57	18.29	28.72	7.30333	25.5267	1.80538	2.26328e-08	3.87831e-07
SCSFRI_TO_T_00054554.path1	134	129	117	372	298	378	9.52	8.82	8.67	27.91	24.76	29.29	9.00333	27.32	1.60143	2.32258e-08	3.97607e-07
SCSFRI_TO_T_00079282.path1	67	170	98	7	15	21	0.96	2.35	1.47	0.11	0.25	0.33	1.59333	0.23	-2.79234	2.33448e-08	3.99257e-07
SCSFRI_TO_T_00116499.path1	43	66	40	206	126	351	1.28	1.88	1.24	6.46	4.37	11.36	1.46667	7.39667	2.33433	2.39193e-08	4.08687e-07
SCSFRI_TO_T_00072187.path1	129	119	94	442	242	444	2.36	2.1	1.8	8.55	5.18	8.87	2.08667	7.53333	1.85209	2.39632e-08	4.09041e-07
SCSFRI_TO_T_00022870.path1	1	3	5	88	43	27	0.03	0.09	0.16	2.89	1.56	0.92	0.0933333	1.79	4.26142	2.44043e-08	4.16169e-07
SCSFRI_TO_T_00143861.path1	197	201	156	595	417	461	5.18	5.09	4.27	16.49	12.79	13.2	4.84667	14.16	1.54676	2.47765e-08	4.22109e-07
SCSFRI_TO_T_00026812.path1	34	42	25	139	117	108	1.51	1.8	1.16	6.54	6.09	5.24	1.49	5.95667	1.99919	2.50125e-08	4.25638e-07
SCSFRI_TO_T_00044843.path1	120	131	80	25	25	16	1.45	1.52	1.01	0.32	0.35	0.21	1.32667	0.293333	-2.17719	2.50318e-08	4.25638e-07
SCSFRI_TO_T_00008836.path1	3948	4005	3687	720	1289	719	161.68	157.8	157.45	31.15	61.74	32.12	158.977	41.67	-1.93173	2.54739e-08	4.32738e-07
SCSFRI_TO_T_00073539.path1	200	202	272	1033	587	785	5.19	5.04	7.36	28.31	17.81	22.21	5.86333	22.7767	1.95776	2.55509e-08	4.33629e-07
SCSFRI_TO_T_00049721.path1	1114	1295	1081	493	386	359	15.47	17.3	15.65	7.23	6.27	5.44	16.14	6.31333	-1.35417	2.62165e-08	4.44497e-07
SCSFRI_TO_T_00024582.path1	140	285	143	56	33	33	1.25	2.44	1.33	0.53	0.34	0.32	1.67333	0.396667	-2.07673	2.65272e-08	4.49334e-07
SCSFRI_TO_T_00037589.path1	51406	57669	47562	18662	20337	17767	862.7	931.13	832.37	330.84	399.17	325.23	875.4	351.747	-1.31541	2.66822e-08	4.51527e-07
SCSFRI_TO_T_00125441.path1	320	366	332	1019	729	846	4.8	5.28	5.19	16.15	12.79	13.84	5.09	14.26	1.48624	2.70215e-08	4.56832e-07
SCSFRI_TO_T_00094748.path1	460	768	559	118	185	159	22.13	35.55	28.05	6	10.41	8.34	28.5767	8.25	-1.79237	2.7313e-08	4.61319e-07
SCSFRI_TO_T_00117288.path1	382	583	419	99	144	74	6.33	9.3	7.25	1.73	2.79	1.34	7.62667	1.95333	-1.96511	2.76463e-08	4.66501e-07
SCSFRI_TO_T_00042269.path1	47	93	33	251	173	214	0.8	1.53	0.59	4.53	3.46	3.99	0.973333	3.99333	2.03659	2.79502e-08	4.7118e-07
SCSFRI_TO_T_00011384.path1	20	31	22	376	96	95	0.28	0.42	0.33	5.66	1.6	1.48	0.343333	2.91333	3.08499	2.81854e-08	4.74692e-07
SCSFRI_TO_T_00121638.path1	59	104	57	237	187	333	1.34	2.28	1.35	5.7	4.98	8.27	1.65667	6.31667	1.93088	2.8343e-08	4.76449e-07
SCSFRI_TO_T_00023783.path1	124	164	97	478	289	346	1.68	2.13	1.37	6.83	4.57	5.11	1.72667	5.50333	1.67232	2.83502e-08	4.76449e-07
SCSFRI_TO_T_00098775.path1	143	102	120	425	360	861	1.55	1.06	1.35	4.85	4.55	10.15	1.32	6.51667	2.3036	2.83706e-08	4.76449e-07
SCSFRI_TO_T_00075189.path1	77	210	102	21	24	19	8.03	21.06	11.09	2.31	2.93	2.16	13.3933	2.46667	-2.44088	2.85345e-08	4.78745e-07
SCSFRI_TO_T_00028543.path1	23	26	47	498	186	117	0.42	0.45	0.89	9.52	3.94	2.31	0.586667	5.25667	3.16354	2.92741e-08	4.90689e-07
SCSFRI_TO_T_00013100.path1	598	453	558	1626	1474	1731	14.2	10.35	13.82	40.79	40.94	44.83	12.79	42.1867	1.72177	2.93574e-08	4.91618e-07
SCSFRI_TO_T_00011036.path1	293	380	639	2585	1519	1876	8.89	11.09	20.22	82.85	53.9	62.08	13.4	66.2767	2.30627	2.94945e-08	4.93447e-07
SCSFRI_TO_T_00081492.path1	171	152	121	43	35	34	2.29	1.97	1.69	0.61	0.55	0.49	1.98333	0.55	-1.85042	2.97084e-08	4.96554e-07
SCSFRI_TO_T_00071693.path1	95	126	71	25	17	13	1.34	1.71	1.05	0.37	0.28	0.2	1.36667	0.283333	-2.27009	2.98208e-08	4.97963e-07
SCSFRI_TO_T_00033889.path1	55	56	40	226	117	208	2.92	2.86	2.21	12.68	7.27	12.05	2.66333	10.6667	2.0018	3.01734e-08	5.03374e-07
SCSFRI_TO_T_00079228.path1	62	58	34	191	141	190	2.75	2.47	1.57	8.95	7.31	9.19	2.26333	8.48333	1.90618	3.04267e-08	5.07121e-07
SCSFRI_TO_T_00111649.path1	272	531	141	19	60	34	8.57	16.09	4.63	0.63	2.21	1.17	9.76333	1.33667	-2.86873	3.12085e-08	5.19156e-07
SCSFRI_TO_T_00051254.path1	22	66	23	182	120	246	0.79	2.29	0.87	6.94	5.06	9.68	1.31667	7.22667	2.45644	3.12093e-08	5.19156e-07
SCSFRI_TO_T_00037441.path1	8041	7992	7915	2646	2884	2199	100.3	95.91	102.96	34.87	42.07	29.92	99.7233	35.62	-1.48524	3.12369e-08	5.19156e-07
SCSFRI_TO_T_00133541.path1	247	299	237	702	539	896	5.99	6.98	6	17.99	15.3	23.71	6.32333	19	1.58724	3.17758e-08	5.27385e-07
SCSFRI_TO_T_00002590.path1	108	89	78	273	243	363	2.26	1.79	1.7	6.03	5.95	8.29	1.91667	6.75667	1.81771	3.17918e-08	5.27385e-07
SCSFRI_TO_T_00117213.path1	72	61	81	285	218	649	1.15	0.94	1.35	4.81	4.07	11.3	1.14667	6.72667	2.55245	3.19038e-08	5.28748e-07
SCSFRI_TO_T_00087571.path1	179	223	147	43	52	27	2.63	3.15	2.25	0.67	0.89	0.43	2.67667	0.663333	-2.01263	3.29673e-08	5.4586e-07
SCSFRI_TO_T_00010624.path1	71	103	74	307	183	265	1.14	1.58	1.23	5.19	3.42	4.62	1.31667	4.41	1.74389	3.35387e-08	5.54802e-07
SCSFRI_TO_T_00004582.path1	13	13	3	91	40	97	0.25	0.24	0.06	1.85	0.9	2.03	0.183333	1.59333	3.11951	3.35974e-08	5.55254e-07
SCSFRI_TO_T_00087257.path1	581	587	554	195	118	70	7.28	7.07	7.24	2.58	1.73	0.96	7.19667	1.75667	-2.03449	3.42133e-08	5.64902e-07
SCSFRI_TO_T_00090596.path1	3505	3121	2981	1044	971	571	152.66	130.79	135.4	48.04	49.46	27.13	139.617	41.5433	-1.74878	3.4264e-08	5.65211e-07
SCSFRI_TO_T_00025105.path1	4721	4344	3947	10693	10943	18152	105.87	93.72	92.3	253.3	287.01	444.01	97.2967	328.107	1.7537	3.46736e-08	5.71435e-07
SCSFRI_TO_T_00133258.path1	149	185	161	39	46	25	1.52	1.81	1.71	0.42	0.55	0.28	1.68	0.416667	-2.0115	3.5091e-08	5.77775e-07
SCSFRI_TO_T_00078008.path1	126	163	179	645	372	527	0.95	1.18	1.4	5.12	3.27	4.32	1.17667	4.23667	1.84822	3.53409e-08	5.81348e-07
SCSFRI_TO_T_00036395.path1	37	58	29	241	136	125	0.66	0.99	0.54	4.53	2.83	2.42	0.73	3.26	2.1589	3.57319e-08	5.87068e-07
SCSFRI_TO_T_00042047.path1	253	276	154	652	499	697	3.24	3.4	2.05	8.8	7.45	9.71	2.89667	8.65333	1.57886	3.57551e-08	5.87068e-07
SCSFRI_TO_T_00045898.path1	17	17	11	114	68	60	0.38	0.37	0.27	2.68	1.78	1.46	0.34	1.97333	2.53703	3.60031e-08	5.90591e-07
SCSFRI_TO_T_00067234.path1	109	201	93	35	25	25	1.17	2.08	1.04	0.4	0.31	0.29	1.43	0.333333	-2.10098	3.62328e-08	5.93808e-07
SCSFRI_TO_T_00144547.path1	4591	5079	4318	1731	1569	1070	73.33	78.05	71.92	29.21	29.31	18.64	74.4333	25.72	-1.53306	3.80046e-08	6.22268e-07
SCSFRI_TO_T_00066552.path1	30	44	6	147	126	251	0.37	0.52	0.08	1.89	1.79	3.33	0.323333	2.33667	2.85336	3.82502e-08	6.25709e-07
SCSFRI_TO_T_00118852.path1	321	360	217	90	92	94	4.74	5.11	3.34	1.4	1.59	1.51	4.39667	1.5	-1.55145	3.84717e-08	6.2875e-07
SCSFRI_TO_T_00108725.path1	463	498	445	171	158	136	19.83	20.52	19.87	7.74	7.91	6.35	20.0733	7.33333	-1.45274	3.91013e-08	6.37901e-07
SCSFRI_TO_T_00010983.path1	3457	2684	3539	416	862	801	201.94	150.85	215.61	25.69	58.92	51.03	189.467	45.2133	-2.06712	3.91038e-08	6.37901e-07
SCSFRI_TO_T_00112268.path1	397	521	471	46	122	38	30.88	38.99	38.21	3.78	11.1	3.22	36.0267	6.03333	-2.57804	3.94746e-08	6.43357e-07
SCSFRI_TO_T_00073944.path1	2418	2662	1752	742	854	751	222.83	236.03	168.37	72.23	92.05	75.49	209.077	79.9233	-1.38734	4.01085e-08	6.53084e-07
SCSFRI_TO_T_00081767.path1	506	497	435	107	162	101	8.66	8.18	7.76	1.93	3.24	1.89	8.2	2.35333	-1.80092	4.02111e-08	6.54152e-07
SCSFRI_TO_T_00074402.path1	203	226	139	21	43	49	3.73	3.99	2.66	0.41	0.92	0.98	3.46	0.77	-2.16784	4.04884e-08	6.58058e-07
SCSFRI_TO_T_00004336.path1	271	493	190	1308	729	1073	4.82	8.43	3.52	24.55	15.15	20.8	5.59	20.1667	1.85105	4.05547e-08	6.58529e-07
SCSFRI_TO_T_00022057.path1	5062	7329	4511	1784	2111	1663	123.48	172.01	114.76	45.97	60.23	44.25	136.75	50.15	-1.44722	4.05934e-08	6.58553e-07
SCSFRI_TO_T_00139420.path1	215	228	429	1433	950	1655	7.33	7.48	15.25	51.59	37.86	61.52	10.02	50.3233	2.32834	4.16668e-08	6.75204e-07
SCSFRI_TO_T_00102825.path1	1399	1510	1467	296	429	512	28.65	29.75	31.32	6.4	10.27	11.44	29.9067	9.37	-1.67435	4.16962e-08	6.75204e-07
SCSFRI_TO_T_00002969.path1	429	458	332	76	132	73	12.66	13.01	10.19	2.38	4.55	2.35	11.9533	3.09333	-1.95018	4.212e-08	6.81441e-07
MSTRG.7192	208	175	186	28	32	4	5.25	4.24	4.9	0.75	0.94	0.11	4.79667	0.6	-2.999	4.22981e-08	6.83696e-07
SCSFRI_TO_T_00077323.path1	837	564	821	119	208	100	31.12	20.17	31.83	4.67	9.04	4.06	27.7067	5.92333	-2.22575	4.24407e-08	6.85374e-07
SCSFRI_TO_T_00023142.path1	123	181	118	348	346	435	5.42	7.68	5.42	16.2	17.84	20.91	6.17333	18.3167	1.56904	4.33401e-08	6.9926e-07
SCSFRI_TO_T_00126437.path1	1873	1101	1364	176	352	97	60.97	34.48	46.3	6.05	13.4	3.44	47.25	7.63	-2.63056	4.3594e-08	7.02715e-07
SCSFRI_TO_T_00019011.path1	1150	1684	853	326	412	375	10.31	14.53	7.98	3.09	4.32	3.67	10.94	3.69333	-1.56662	4.38744e-08	7.06591e-07
SCSFRI_TO_T_00066958.path1	409	412	302	101	126	114	11.05	10.71	8.51	2.88	3.98	3.36	10.09	3.40667	-1.56649	4.40791e-08	7.09241e-07
SCSFRI_TO_T_00140793.path1	151	892	275	9574	3737	1062	6.25	35.52	11.87	418.53	180.89	47.94	17.88	215.787	3.59319	4.448e-08	7.15039e-07
SCSFRI_TO_T_00133921.path1	821	1015	843	2117	2153	2068	36.13	42.98	38.69	98.42	110.83	99.28	39.2667	102.843	1.38907	4.49693e-08	7.22247e-07
SCSFRI_TO_T_00082196.path1	119	268	81	583	472	651	1.09	2.37	0.78	5.66	5.08	6.53	1.41333	5.75667	2.02613	4.51673e-08	7.24769e-07
SCSFRI_TO_T_00135425.path1	148	135	95	353	311	488	4.24	3.72	2.84	10.68	10.42	15.25	3.6	12.1167	1.75092	4.57145e-08	7.32884e-07
SCSFRI_TO_T_00033408.path1	2191	1538	2124	674	503	520	33.38	22.55	33.75	10.85	8.96	8.64	29.8933	9.48333	-1.65636	4.63704e-08	7.42725e-07
SCSFRI_TO_T_00042720.path1	142	167	84	391	306	426	5.01	5.67	3.09	14.56	12.62	16.39	4.59	14.5233	1.66181	4.69988e-08	7.52108e-07
SCSFRI_TO_T_00130614.path1	89	114	72	25	15	17	1.14	1.41	0.96	0.34	0.23	0.24	1.17	0.27	-2.11548	4.77916e-08	7.64103e-07
SCSFRI_TO_T_00115273.path1	212	276	216	600	522	567	5.33	6.67	5.66	15.92	15.34	15.54	5.88667	15.6	1.40602	4.79688e-08	7.66243e-07
SCSFRI_TO_T_00014551.path1	88	125	79	547	242	282	0.67	0.92	0.63	4.43	2.17	2.36	0.74	2.98667	2.01294	4.80695e-08	7.67157e-07
SCSFRI_TO_T_00002319.path1	646	558	600	1738	1331	2068	10.7	8.89	10.36	30.41	25.79	37.37	9.98333	31.19	1.64349	4.83254e-08	7.70547e-07
SCSFRI_TO_T_00080649.path1	35	68	16	248	140	171	2.85	5.33	1.36	21.34	13.34	15.19	3.18	16.6233	2.38611	4.851e-08	7.72792e-07
SCSFRI_TO_T_00049345.path1	40	33	27	164	87	155	1.41	1.12	0.99	6.12	3.59	5.97	1.17333	5.22667	2.15528	4.88837e-08	7.78044e-07
SCSFRI_TO_T_00033819.path1	129	96	128	434	364	365	1.75	1.25	1.81	6.22	5.78	5.39	1.60333	5.79667	1.85415	4.94141e-08	7.85777e-07
SCSFRI_TO_T_00041181.path1	169	183	127	805	364	453	3.2	3.33	2.5	16.08	8.05	9.34	3.01	11.1567	1.89007	5.04054e-08	8.0082e-07
SCSFRI_TO_T_00085881.path1	116	194	463	2604	1237	1672	1.18	1.9	4.92	28.05	14.76	18.6	2.66667	20.47	2.9404	5.13369e-08	8.14886e-07
SCSFRI_TO_T_00008577.path1	60	94	46	221	162	254	1.45	2.19	1.16	5.65	4.58	6.7	1.6	5.64333	1.81848	5.14185e-08	8.15449e-07
SCSFRI_TO_T_00010242.path1	4	0	12	121	57	74	0.14	0	0.43	4.43	2.31	2.8	0.19	3.18	4.06496	5.23982e-08	8.30242e-07
SCSFRI_TO_T_00072449.path1	382	478	404	112	136	73	3.56	4.3	3.93	1.11	1.49	0.74	3.93	1.11333	-1.81964	5.28703e-08	8.3697e-07
SCSFRI_TO_T_00016361.path1	136	88	411	1979	1554	1594	4.34	2.7	13.69	66.76	58.04	55.52	6.91	60.1067	3.12077	5.3789e-08	8.50752e-07
SCSFRI_TO_T_00142716.path1	129	130	122	390	280	372	3.26	3.16	3.22	10.41	8.28	10.26	3.21333	9.65	1.58646	5.48112e-08	8.66145e-07
SCSFRI_TO_T_00132957.path1	133	153	114	426	300	327	1.79	1.98	1.6	6.06	4.72	4.8	1.79	5.19333	1.5367	5.48823e-08	8.66493e-07
SCSFRI_TO_T_00008921.path1	183	198	171	435	478	563	9.67	10.06	9.42	24.27	29.53	32.43	9.71667	28.7433	1.56469	5.5809e-08	8.80338e-07
SCSFRI_TO_T_00049019.path1	429	383	358	36	108	59	9.72	8.35	8.46	0.86	2.86	1.46	8.84333	1.72667	-2.3566	5.68013e-08	8.95191e-07
SCSFRI_TO_T_00085606.path1	209	205	157	503	446	779	6.82	6.44	5.34	17.34	17.03	27.74	6.2	20.7033	1.73952	5.81991e-08	9.16403e-07
SCSFRI_TO_T_00036891.path1	52	51	45	2	0	0	2.41	2.28	2.18	0.1	0	0	2.29	0.0333333	-6.10224	5.8355e-08	9.18038e-07
SCSFRI_TO_T_00050219.path1	42	57	38	176	109	169	1.42	1.88	1.34	6.37	4.34	6.29	1.54667	5.66667	1.87334	5.87716e-08	9.23689e-07
SCSFRI_TO_T_00040963.path1	15	35	35	185	118	110	0.37	0.82	0.89	4.78	3.38	2.94	0.693333	3.7	2.4159	5.88439e-08	9.23689e-07
SCSFRI_TO_T_00141156.path1	59	47	57	362	169	178	1.75	1.34	1.76	11.33	5.85	5.75	1.61667	7.64333	2.24118	5.8871e-08	9.23689e-07
SCSFRI_TO_T_00121324.path1	972	1559	974	69	251	237	24.61	37.97	25.72	1.85	7.43	6.54	29.4333	5.27333	-2.48066	5.99247e-08	9.39387e-07
SCSFRI_TO_T_00075009.path1	136	166	112	481	304	344	1.71	2	1.47	6.38	4.46	4.71	1.72667	5.18333	1.58589	6.02632e-08	9.43857e-07
SCSFRI_TO_T_00141826.path1	92	108	65	382	219	237	1.88	2.12	1.38	8.23	5.22	5.27	1.79333	6.24	1.7989	6.18676e-08	9.68127e-07
SCSFRI_TO_T_00024310.path1	1419	3306	1747	353	629	360	31.61	70.87	40.59	8.3	16.38	8.74	47.69	11.14	-2.09794	6.19869e-08	9.69135e-07
SCSFRI_TO_T_00043134.path1	182	210	151	666	371	478	12.48	13.85	10.8	48.23	29.75	35.74	12.3767	37.9067	1.61483	6.21893e-08	9.7144e-07
SCSFRI_TO_T_00136494.path1	87	103	94	12	21	21	3.58	4.08	4.03	0.52	1.01	0.94	3.89667	0.823333	-2.24269	6.27427e-08	9.79218e-07
SCSFRI_TO_T_00078897.path1	122	137	77	15	22	29	2.95	3.18	1.94	0.38	0.62	0.76	2.69	0.586667	-2.19699	6.35068e-08	9.90268e-07
SCSFRI_TO_T_00119707.path1	883	813	632	130	249	193	30.88	27.35	23.05	4.8	10.18	7.36	27.0933	7.44667	-1.86327	6.45464e-08	1.00559e-06
SCSFRI_TO_T_00011533.path1	104	121	92	357	218	314	2.79	3.12	2.57	10.11	6.84	9.18	2.82667	8.71	1.62357	6.46303e-08	1.00601e-06
SCSFRI_TO_T_00093282.path1	26	36	12	126	81	113	0.5	0.66	0.24	2.53	1.81	2.34	0.466667	2.22667	2.25442	6.49485e-08	1.01007e-06
SCSFRI_TO_T_00029080.path1	115	187	60	425	332	497	1.65	2.58	0.89	6.44	5.57	7.77	1.70667	6.59333	1.94983	6.58567e-08	1.0233e-06
SCSFRI_TO_T_00066856.path1	66	134	49	494	188	385	1.66	3.24	1.29	13.13	5.53	10.57	2.06333	9.74333	2.23944	6.70257e-08	1.04055e-06
SCSFRI_TO_T_00089418.path1	243	195	193	19	42	5	3.02	2.33	2.5	0.25	0.61	0.07	2.61667	0.31	-3.07739	6.7858e-08	1.05254e-06
SCSFRI_TO_T_00118069.path1	1705	1982	2196	5354	4664	7319	96.43	107.86	129.52	319.93	308.58	451.59	111.27	360.033	1.69407	6.86571e-08	1.06271e-06
SCSFRI_TO_T_00122874.path1	268	257	257	93	74	73	4.32	3.98	4.32	1.58	1.39	1.28	4.20667	1.41667	-1.57018	6.86586e-08	1.06271e-06
SCSFRI_TO_T_00036611.path1	523	413	489	153	143	129	7.45	5.66	7.27	2.3	2.38	2.01	6.79333	2.23	-1.60708	6.86937e-08	1.06271e-06
SCSFRI_TO_T_00063265.path1	88	148	60	498	241	320	1.32	2.14	0.94	7.92	4.24	5.25	1.46667	5.80333	1.98434	7.12839e-08	1.10181e-06
SCSFRI_TO_T_00099888.path1	544	591	471	118	182	95	9.69	10.13	8.75	2.22	3.79	1.85	9.52333	2.62	-1.8619	7.18168e-08	1.10908e-06
SCSFRI_TO_T_00007262.path1	737	834	895	2607	1762	2291	7.38	8.04	9.35	27.59	20.65	25.04	8.25667	24.4267	1.56483	7.33891e-08	1.13237e-06
SCSFRI_TO_T_00135109.path1	274	325	175	634	658	1052	4.37	4.98	2.91	10.67	12.26	18.29	4.08667	13.74	1.74939	7.34926e-08	1.13298e-06
SCSFRI_TO_T_00141396.path1	1877	2736	1304	234	560	214	53.19	74.6	38.54	7.01	18.56	6.61	55.4433	10.7267	-2.36981	7.40107e-08	1.13997e-06
SCSFRI_TO_T_00015587.path1	50975	47202	40389	14758	11434	5343	1008.34	898.33	833.15	308.38	264.53	115.28	913.273	229.397	-1.9932	7.45178e-08	1.14678e-06
SCSFRI_TO_T_00106027.path1	558	628	486	1208	1295	1665	27.97	30.28	25.4	63.95	75.91	91.02	27.8833	76.96	1.46471	7.47297e-08	1.14904e-06
SCSFRI_TO_T_00050024.path1	158	118	116	30	33	25	3.23	2.32	2.48	0.65	0.79	0.56	2.67667	0.666667	-2.0054	7.55653e-08	1.16088e-06
SCSFRI_TO_T_00125198.path1	140	149	83	25	29	31	4.67	4.78	2.89	0.88	1.13	1.13	4.11333	1.04667	-1.97451	7.59978e-08	1.16617e-06
SCSFRI_TO_T_00017544.path1	3023	3374	2670	1186	1162	930	51.72	55.54	47.64	21.43	23.25	17.36	51.6333	20.68	-1.32007	7.60417e-08	1.16617e-06
SCSFRI_TO_T_00105221.path1	211	181	282	46	55	53	4.71	3.88	6.56	1.08	1.43	1.29	5.05	1.26667	-1.99525	7.62211e-08	1.16791e-06
SCSFRI_TO_T_00062808.path1	42	26	28	158	93	320	0.77	0.46	0.54	3.07	2	6.43	0.59	3.83333	2.69981	7.70252e-08	1.17896e-06
SCSFRI_TO_T_00084262.path1	303	339	337	899	689	1057	7.73	8.33	8.97	24.24	20.57	29.43	8.34333	24.7467	1.56854	7.70757e-08	1.17896e-06
SCSFRI_TO_T_00085049.path1	1261	1633	1285	3433	2607	3239	9.78	12.19	10.4	28.14	23.66	27.41	10.79	26.4033	1.29103	7.85178e-08	1.19972e-06
SCSFRI_TO_T_00127744.path1	677	771	712	1689	1586	2185	12.35	13.54	13.56	32.58	33.87	43.52	13.15	36.6567	1.47901	7.86362e-08	1.19972e-06
SCSFRI_TO_T_00036678.path1	62	107	51	207	225	431	2.1	3.47	1.8	7.38	8.88	15.83	2.45667	10.6967	2.12239	7.86367e-08	1.19972e-06
SCSFRI_TO_T_00083667.path1	502	730	353	66	143	46	11.3	15.81	8.28	1.57	3.76	1.14	11.7967	2.15667	-2.4515	7.88702e-08	1.20224e-06
SCSFRI_TO_T_00080518.path1	272	238	319	61	81	56	2.51	2.11	3.06	0.59	0.87	0.56	2.56	0.673333	-1.92675	7.96857e-08	1.21363e-06
SCSFRI_TO_T_00091997.path1	63	40	62	332	163	219	1.65	1.01	1.7	9.21	5.01	6.27	1.45333	6.83	2.23252	8.13977e-08	1.23863e-06
SCSFRI_TO_T_00066162.path1	131	222	75	506	365	836	0.9	1.46	0.54	3.66	2.93	6.25	0.966667	4.28	2.14652	8.30697e-08	1.26299e-06
SCSFRI_TO_T_00025048.path1	12	14	16	89	57	66	0.71	0.8	0.99	5.55	3.94	4.25	0.833333	4.58	2.45838	8.42627e-08	1.28003e-06
SCSFRI_TO_T_00126049.path1	1093	2712	1305	525	437	394	14.26	34.03	17.75	7.23	6.67	5.61	22.0133	6.50333	-1.75913	8.47627e-08	1.28651e-06
SCSFRI_TO_T_00031328.path1	167	217	96	24	41	32	3.09	3.87	1.85	0.47	0.89	0.65	2.93667	0.67	-2.13195	8.66141e-08	1.31349e-06
MSTRG.2509	46	69	38	231	128	159	1.9	2.75	1.64	10.11	6.2	7.18	2.09667	7.83	1.90091	8.77176e-08	1.32908e-06
SCSFRI_TO_T_00142760.path1	25	42	20	144	77	128	0.47	0.76	0.39	2.86	1.69	2.62	0.54	2.39	2.14598	8.85482e-08	1.34051e-06
SCSFRI_TO_T_00110090.path1	45	32	45	0	3	1	0.69	0.47	0.71	0	0.05	0.02	0.623333	0.0233333	-4.73954	8.88095e-08	1.34332e-06
SCSFRI_TO_T_00111787.path1	116	113	71	283	241	358	3.52	3.3	2.25	9.09	8.55	11.87	3.02333	9.83667	1.70203	8.89122e-08	1.34372e-06
SCSFRI_TO_T_00026590.path1	15	16	4	99	44	87	0.52	0.53	0.14	3.61	1.78	3.27	0.396667	2.88667	2.86341	8.91478e-08	1.34613e-06
SCSFRI_TO_T_00001144.path1	646	572	558	192	206	161	15.63	13.31	14.08	4.91	5.83	4.25	14.34	4.99667	-1.52101	8.93939e-08	1.34782e-06
SCSFRI_TO_T_00060600.path1	32	69	25	95	263	765	0.57	1.18	0.46	1.79	5.48	14.86	0.736667	7.37667	3.32389	8.94121e-08	1.34782e-06
SCSFRI_TO_T_00037961.path1	215	277	177	65	68	75	2.47	3.07	2.12	0.79	0.92	0.94	2.55333	0.883333	-1.53135	8.95576e-08	1.34874e-06
SCSFRI_TO_T_00035156.path1	39	87	21	231	151	293	0.91	1.96	0.51	5.72	4.14	7.49	1.12667	5.78333	2.35984	8.96871e-08	1.34874e-06
SCSFRI_TO_T_00002581.path1	52	66	39	208	118	189	1.33	1.62	1.04	5.62	3.53	5.27	1.33	4.80667	1.85361	8.9702e-08	1.34874e-06
SCSFRI_TO_T_00069086.path1	17	34	34	0	0	0	0.45	0.89	0.98	0	0	0	0.773333	0.001	-9.59495	9.08608e-08	1.365e-06
SCSFRI_TO_T_00084294.path1	47	44	43	4	5	5	1.01	0.91	0.96	0.09	0.13	0.12	0.96	0.113333	-3.08246	9.11026e-08	1.36747e-06
SCSFRI_TO_T_00010871.path1	248	282	340	1161	710	848	7.93	8.67	11.34	39.21	26.55	29.57	9.31333	31.7767	1.7706	9.78717e-08	1.46783e-06
SCSFRI_TO_T_00096003.path1	100	105	68	23	18	19	0.54	0.54	0.38	0.13	0.11	0.11	0.486667	0.116667	-2.06054	9.89834e-08	1.48324e-06
SCSFRI_TO_T_00143647.path1	289	406	227	827	654	1286	2.5	3.38	2.05	7.57	6.63	12.15	2.64333	8.78333	1.73241	9.9716e-08	1.49295e-06
SCSFRI_TO_T_00059718.path1	62	72	39	8	2	10	1.1	1.22	0.71	0.15	0.05	0.2	1.01	0.133333	-2.92125	1.02664e-07	1.53579e-06
SCSFRI_TO_T_00128776.path1	1944	2525	1688	644	694	377	159	198.69	143.97	55.64	66.39	33.63	167.22	51.8867	-1.68831	1.03158e-07	1.54187e-06
SCSFRI_TO_T_00129844.path1	668	638	772	2490	1723	1810	6.22	5.71	7.49	24.48	18.75	18.37	6.47333	20.5333	1.66539	1.03922e-07	1.55116e-06
SCSFRI_TO_T_00122500.path1	67	94	38	274	162	231	1.18	1.59	0.7	5.1	3.34	4.44	1.15667	4.29333	1.89213	1.03955e-07	1.55116e-06
SCSFRI_TO_T_00019073.path1	28	31	24	128	70	136	0.54	0.56	0.47	2.59	1.56	2.83	0.523333	2.32667	2.15246	1.04395e-07	1.55641e-06
SCSFRI_TO_T_00065473.path1	43	69	47	7	8	6	2.81	4.34	3.21	0.48	0.61	0.43	3.45333	0.506667	-2.76888	1.05459e-07	1.57096e-06
SCSFRI_TO_T_00068297.path1	200154	251113	148604	71985	71298	85664	7550.72	9114.2	5846.13	2868.65	3145.78	3524.96	7503.68	3179.8	-1.23866	1.05917e-07	1.57644e-06
MSTRG.2012	30	116	31	6	1	1	1.31	4.03	1.54	0.29	0.08	0.07	2.29333	0.146667	-3.96683	1.06241e-07	1.57994e-06
SCSFRI_TO_T_00029832.path1	25	54	29	191	121	112	0.16	0.34	0.2	1.33	0.93	0.8	0.233333	1.02	2.1281	1.06465e-07	1.58193e-06
SCSFRI_TO_T_00109558.path1	784	574	1528	227	156	91	10.3	7.26	20.94	3.15	2.4	1.3	12.8333	2.28333	-2.49068	1.07222e-07	1.59185e-06
SCSFRI_TO_T_00126576.path1	3836	3796	5027	14538	9697	14857	56.42	53.71	77.1	225.87	166.8	238.34	62.41	210.337	1.75285	1.10347e-07	1.63686e-06
SCSFRI_TO_T_00095134.path1	57	38	59	179	202	1248	1.18	0.76	1.28	3.92	4.9	28.23	1.07333	12.35	3.52434	1.12479e-07	1.66709e-06
SCSFRI_TO_T_00135995.path1	86	85	52	13	12	16	2.19	2.08	1.39	0.35	0.36	0.44	1.88667	0.383333	-2.29917	1.15227e-07	1.70638e-06
SCSFRI_TO_T_00086799.path1	27	13	19	97	84	101	0.68	0.32	0.5	2.63	2.52	2.84	0.5	2.66333	2.41323	1.15448e-07	1.70719e-06
SCSFRI_TO_T_00129345.path1	193	235	166	35	18	1	1.91	2.24	1.72	0.37	0.21	0.01	1.95667	0.196667	-3.31457	1.15475e-07	1.70719e-06
SCSFRI_TO_T_00011120.path1	2436	3340	2163	937	749	414	75.3	99.34	69.73	30.6	27.08	13.96	81.4567	23.88	-1.77023	1.16115e-07	1.71522e-06
SCSFRI_TO_T_00080031.path1	25	27	24	139	61	178	0.3	0.31	0.3	1.75	0.85	2.31	0.303333	1.63667	2.43178	1.16582e-07	1.72068e-06
SCSFRI_TO_T_00126926.path1	6	11	7	62	36	56	0.13	0.23	0.16	1.43	0.92	1.33	0.173333	1.22667	2.82312	1.22098e-07	1.80059e-06
MSTRG.5504	0	5	6	37	35	89	0	0.57	0.84	5.15	5.43	12.7	0.47	7.76	4.04532	1.23774e-07	1.82319e-06
SCSFRI_TO_T_00140923.path1	52	49	24	1	4	2	1.37	1.24	0.66	0.03	0.12	0.06	1.09	0.07	-3.96083	1.23876e-07	1.82319e-06
SCSFRI_TO_T_00100991.path1	58	69	59	257	145	186	0.78	0.89	0.83	3.64	2.27	2.72	0.833333	2.87667	1.78743	1.23949e-07	1.82319e-06
SCSFRI_TO_T_00132027.path1	977	1304	1138	238	302	88	33.59	43.13	40.8	8.64	12.14	3.3	39.1733	8.02667	-2.287	1.24044e-07	1.82319e-06
SCSFRI_TO_T_00097227.path1	41	181	12	0	3	1	0.74	3.14	0.23	0	0.06	0.02	1.37	0.0266667	-5.68299	1.24407e-07	1.82702e-06
SCSFRI_TO_T_00004287.path1	418	269	341	33	92	54	9.74	6.03	8.29	0.81	2.51	1.37	8.02	1.56333	-2.35898	1.25063e-07	1.83512e-06
SCSFRI_TO_T_00124336.path1	2	2	0	112	49	10	0.03	0.02	0	1.53	0.74	0.14	0.0166667	0.803333	5.59096	1.26325e-07	1.85211e-06
SCSFRI_TO_T_00051139.path1	66	79	45	192	151	220	1.32	1.52	0.94	4.05	3.53	4.8	1.26	4.12667	1.71155	1.27115e-07	1.86214e-06
SCSFRI_TO_T_00004486.path1	445	405	452	86	144	98	7.49	6.56	7.94	1.53	2.84	1.8	7.33	2.05667	-1.83351	1.28152e-07	1.87578e-06
SCSFRI_TO_T_00137912.path1	545	807	652	2516	1394	1657	7.08	10.09	8.84	34.55	21.19	23.5	8.67	26.4133	1.60716	1.28785e-07	1.88348e-06
SCSFRI_TO_T_00070097.path1	662	1160	806	247	275	324	5.77	9.73	7.33	2.27	2.8	3.08	7.61	2.71667	-1.48606	1.28897e-07	1.88357e-06
SCSFRI_TO_T_00014599.path1	204	259	185	455	801	1229	3.59	4.38	3.39	8.45	16.47	23.56	3.78667	16.16	2.09343	1.32081e-07	1.9281e-06
SCSFRI_TO_T_00035275.path1	75	294	105	6	19	25	1.57	5.87	2.27	0.14	0.46	0.57	3.23667	0.39	-3.05296	1.32163e-07	1.9281e-06
SCSFRI_TO_T_00026093.path1	28	112	21	2	2	2	2	7.7	1.57	0.15	0.17	0.16	3.75667	0.16	-4.55331	1.36571e-07	1.99076e-06
SCSFRI_TO_T_00001738.path1	733	776	575	1646	1358	2124	2.63	2.68	2.15	6.25	5.71	8.33	2.48667	6.76333	1.44352	1.36711e-07	1.99116e-06
SCSFRI_TO_T_00113995.path1	919	667	1667	196	248	126	16.28	11.37	30.8	3.67	5.14	2.43	19.4833	3.74667	-2.37856	1.37024e-07	1.99408e-06
MSTRG.5352	182	169	229	46	51	49	9.97	8.92	13.1	2.68	3.27	2.94	10.6633	2.96333	-1.84737	1.37226e-07	1.99537e-06
SCSFRI_TO_T_00036193.path1	85	99	114	8	23	15	1.49	1.66	2.07	0.16	0.46	0.28	1.74	0.3	-2.53605	1.3879e-07	2.01645e-06
SCSFRI_TO_T_00103865.path1	1612	1565	1187	3243	3173	4440	80.72	75.4	61.98	171.55	185.83	242.51	72.7	199.963	1.45971	1.39687e-07	2.02782e-06
SCSFRI_TO_T_00094543.path1	190	200	141	590	388	416	3.58	3.62	2.77	11.74	8.55	8.55	3.32333	9.61333	1.53241	1.40367e-07	2.03601e-06
SCSFRI_TO_T_00104347.path1	6344	7175	4598	15293	13849	30814	132.1	143.75	99.85	336.4	337.28	699.89	125.233	457.857	1.87028	1.4082e-07	2.0409e-06
SCSFRI_TO_T_00051290.path1	58	82	45	202	145	191	1.09	1.48	0.88	4.01	3.18	3.91	1.15	3.7	1.68589	1.41961e-07	2.05576e-06
SCSFRI_TO_T_00128097.path1	200	150	246	901	484	987	3.21	2.32	4.12	15.27	9.08	17.27	3.21667	13.8733	2.10868	1.44142e-07	2.08563e-06
SCSFRI_TO_T_00070474.path1	49	115	47	295	166	386	0.69	1.56	0.69	4.39	2.74	5.93	0.98	4.35333	2.15127	1.44802e-07	2.09346e-06
SCSFRI_TO_T_00109896.path1	98	100	66	271	191	343	2.33	2.29	1.64	6.82	5.32	8.91	2.08667	7.01667	1.74959	1.46405e-07	2.11492e-06
SCSFRI_TO_T_00049315.path1	10	34	19	130	89	85	0.2	0.66	0.39	2.79	2.11	1.89	0.416667	2.26333	2.44148	1.46538e-07	2.1151e-06
SCSFRI_TO_T_00064765.path1	46605	50519	40149	17460	18595	15139	1676.53	1748.47	1506.15	663.49	782.35	594.03	1643.72	679.957	-1.27345	1.48051e-07	2.13519e-06
SCSFRI_TO_T_00005136.path1	27	35	53	325	156	132	1.2	1.49	2.45	15.21	8.08	6.38	1.71333	9.89	2.52916	1.48521e-07	2.14023e-06
SCSFRI_TO_T_00070298.path1	68	78	49	179	174	315	1.05	1.16	0.79	2.93	3.15	5.32	1	3.8	1.926	1.51443e-07	2.18056e-06
SCSFRI_TO_T_00092165.path1	191	252	190	752	419	535	1.15	1.45	1.19	4.76	2.94	3.5	1.26333	3.73333	1.56323	1.52257e-07	2.18877e-06
SCSFRI_TO_T_00009550.path1	10	17	23	106	55	140	0.22	0.36	0.53	2.46	1.41	3.36	0.37	2.41	2.70344	1.52261e-07	2.18877e-06
SCSFRI_TO_T_00114366.path1	126	109	129	350	368	850	2.25	1.87	2.4	6.61	7.69	16.56	2.17333	10.2867	2.24279	1.54054e-07	2.21274e-06
SCSFRI_TO_T_00118250.path1	1784	1958	1366	3849	3287	4925	14.03	14.81	11.2	31.98	30.23	42.25	13.3467	34.82	1.38344	1.55116e-07	2.22618e-06
SCSFRI_TO_T_00090695.path1	671	842	743	81	213	60	6.71	8.1	7.75	0.86	2.49	0.65	7.52	1.33333	-2.4957	1.57171e-07	2.25385e-06
SCSFRI_TO_T_00141621.path1	283	343	398	69	87	114	5.12	5.97	7.5	1.32	1.84	2.25	6.19667	1.80333	-1.78083	1.58591e-07	2.27236e-06
SCSFRI_TO_T_00033855.path1	57	87	26	185	188	335	0.85	1.24	0.4	2.9	3.26	5.42	0.83	3.86	2.21742	1.5995e-07	2.28855e-06
SCSFRI_TO_T_00080108.path1	74	111	135	27	17	13	5.81	8.37	11.01	2.22	1.58	1.14	8.39667	1.64667	-2.35027	1.5998e-07	2.28855e-06
SCSFRI_TO_T_00074247.path1	3451	3470	3380	1440	1129	890	91.91	88.92	93.88	40.51	35.17	25.86	91.57	33.8467	-1.43586	1.60968e-07	2.30083e-06
SCSFRI_TO_T_00128053.path1	309	354	344	834	732	1082	31.15	34.32	36.09	88.69	86.19	118.79	33.8533	97.89	1.53186	1.63381e-07	2.33343e-06
SCSFRI_TO_T_00051312.path1	75	40	45	202	163	300	1.94	0.99	1.21	5.51	4.92	8.45	1.38	6.29333	2.18916	1.6533e-07	2.35853e-06
SCSFRI_TO_T_00100457.path1	131	146	120	420	256	399	1.33	1.42	1.27	4.5	3.03	4.41	1.34	3.98	1.57054	1.65406e-07	2.35853e-06
SCSFRI_TO_T_00104966.path1	171	213	130	34	54	33	4.04	4.84	3.2	0.85	1.49	0.85	4.02667	1.06333	-1.92099	1.66022e-07	2.36538e-06
SCSFRI_TO_T_00096698.path1	235	310	196	689	469	602	8.47	10.76	7.37	26.25	19.78	23.68	8.86667	23.2367	1.38994	1.66154e-07	2.36538e-06
SCSFRI_TO_T_00134975.path1	71	52	47	240	132	234	1.95	1.37	1.34	6.95	4.23	7	1.55333	6.06	1.96395	1.67026e-07	2.37588e-06
SCSFRI_TO_T_00128338.path1	1154	1247	921	2487	2337	3746	37.88	39.38	31.53	86.24	89.72	134.12	36.2633	103.36	1.51109	1.67705e-07	2.38363e-06
SCSFRI_TO_T_00128862.path1	13	10	18	153	60	64	0.21	0.16	0.31	2.66	1.16	1.15	0.226667	1.65667	2.86964	1.69296e-07	2.4043e-06
SCSFRI_TO_T_00062189.path1	337	297	343	1011	699	1021	6.04	5.12	6.41	19.15	14.66	19.97	5.85667	17.9267	1.61396	1.7104e-07	2.42712e-06
SCSFRI_TO_T_00104974.path1	100	86	74	293	186	319	2.83	2.33	2.19	8.75	6.14	9.83	2.45	8.24	1.74986	1.72529e-07	2.44628e-06
SCSFRI_TO_T_00120861.path1	174	316	127	809	480	580	4.32	7.55	3.29	21.23	13.94	15.71	5.05333	16.96	1.74683	1.75999e-07	2.49349e-06
SCSFRI_TO_T_00118735.path1	369	718	621	4906	2055	1389	3.62	6.78	6.35	50.83	23.57	14.86	5.58333	29.7533	2.41385	1.76684e-07	2.50118e-06
SCSFRI_TO_T_00069868.path1	59	90	36	10	9	6	1.39	2.04	0.89	0.25	0.25	0.15	1.44	0.216667	-2.73252	1.81137e-07	2.56216e-06
SCSFRI_TO_T_00066655.path1	123	180	58	407	314	563	6.14	8.64	3.02	21.46	18.33	30.65	5.93333	23.48	1.98452	1.8223e-07	2.57557e-06
SCSFRI_TO_T_00074535.path1	1506	1321	998	445	382	225	21.8	18.4	15.07	6.8	6.47	3.55	18.4233	5.60667	-1.71632	1.82422e-07	2.57621e-06
MSTRG.6328	74	55	44	233	141	208	2.21	1.58	1.37	7.34	4.92	6.77	1.72	6.34333	1.88283	1.85725e-07	2.62077e-06
MSTRG.8504	7036	9622	6980	469	1785	276	302.44	397.92	312.88	21.3	89.74	12.94	337.747	41.3267	-3.0308	1.86831e-07	2.63427e-06
SCSFRI_TO_T_00090033.path1	6	14	11	75	33	162	0.07	0.15	0.13	0.87	0.42	1.94	0.116667	1.07667	3.20611	1.87862e-07	2.6467e-06
SCSFRI_TO_T_00056669.path1	515	749	401	176	145	226	5.46	7.63	4.43	1.97	1.8	2.61	5.84	2.12667	-1.45737	1.90732e-07	2.68499e-06
SCSFRI_TO_T_00056823.path1	448	495	394	1099	830	1054	8.28	8.8	7.59	21.46	17.94	21.25	8.22333	20.2167	1.29775	1.93084e-07	2.71593e-06
SCSFRI_TO_T_00021293.path1	23	14	20	93	71	92	0.59	0.34	0.53	2.51	2.12	2.56	0.486667	2.39667	2.30002	1.95524e-07	2.74807e-06
SCSFRI_TO_T_00111283.path1	75	88	41	325	175	198	0.88	0.99	0.5	4.03	2.4	2.54	0.79	2.99	1.92022	1.96326e-07	2.75715e-06
SCSFRI_TO_T_00054793.path1	541	788	300	114	148	63	7.88	11.04	4.55	1.75	2.52	1	7.82333	1.75667	-2.15494	1.97676e-07	2.7739e-06
SCSFRI_TO_T_00117891.path1	268	309	224	888	548	602	5.14	5.7	4.48	17.99	12.29	12.59	5.10667	14.29	1.48455	2.01165e-07	2.82063e-06
SCSFRI_TO_T_00142561.path1	33	59	62	265	125	246	0.82	1.39	1.58	6.85	3.59	6.57	1.26333	5.67	2.16611	2.09907e-07	2.93893e-06
SCSFRI_TO_T_00100955.path1	151	134	299	27	40	34	1.91	1.63	3.95	0.36	0.59	0.47	2.49667	0.473333	-2.39907	2.09964e-07	2.93893e-06
SCSFRI_TO_T_00087511.path1	11	22	3	63	63	117	0.4	0.76	0.11	2.4	2.66	4.6	0.423333	3.22	2.92719	2.10102e-07	2.93893e-06
SCSFRI_TO_T_00057845.path1	76	108	64	199	236	355	1.88	2.59	1.65	5.23	6.86	9.61	2.04	7.23333	1.82609	2.12612e-07	2.97094e-06
SCSFRI_TO_T_00061637.path1	1008	1263	814	395	393	419	42.92	51.74	36.14	17.77	19.57	19.46	43.6	18.9333	-1.2034	2.12726e-07	2.97094e-06
SCSFRI_TO_T_00120884.path1	362	341	262	920	680	737	8.9	8.07	6.72	23.93	19.58	19.79	7.89667	21.1	1.41793	2.16043e-07	3.01487e-06
SCSFRI_TO_T_00023580.path1	193	161	163	53	37	19	4.44	3.56	3.91	1.29	1	0.48	3.97	0.923333	-2.10422	2.18609e-07	3.04828e-06
SCSFRI_TO_T_00037996.path1	38	54	40	4	6	5	0.81	1.11	0.89	0.09	0.15	0.12	0.936667	0.12	-2.9645	2.26007e-07	3.14894e-06
SCSFRI_TO_T_00061869.path1	45	123	25	4	7	3	1.3	3.42	0.75	0.12	0.24	0.09	1.82333	0.15	-3.60354	2.26401e-07	3.15196e-06
SCSFRI_TO_T_00102298.path1	1929	1917	1685	347	662	361	56.21	53.74	51.2	10.68	22.56	11.47	53.7167	14.9033	-1.84973	2.26872e-07	3.15602e-06
SCSFRI_TO_T_00004656.path1	107	247	123	20	31	42	2.85	6.33	3.42	0.56	0.97	1.22	4.2	0.916667	-2.19592	2.27534e-07	3.16274e-06
SCSFRI_TO_T_00024680.path1	1050	1499	922	393	378	508	8.35	11.46	7.64	3.3	3.51	4.4	9.15	3.73667	-1.29202	2.28737e-07	3.17696e-06
SCSFRI_TO_T_00140848.path1	106	166	92	465	270	307	1.79	2.69	1.61	8.26	5.31	5.63	2.03	6.4	1.65659	2.29995e-07	3.19193e-06
MSTRG.13298	1177	899	837	271	329	188	114	83.77	84.54	27.73	37.27	19.86	94.1033	28.2867	-1.73412	2.30544e-07	3.19704e-06
SCSFRI_TO_T_00042402.path1	66	85	30	9	8	5	0.83	1.03	0.39	0.12	0.12	0.07	0.75	0.103333	-2.85958	2.32365e-07	3.21976e-06
SCSFRI_TO_T_00091026.path1	2037	3303	1891	492	858	590	62.19	97.01	60.2	15.87	30.63	19.65	73.1333	22.05	-1.72975	2.34247e-07	3.24329e-06
SCSFRI_TO_T_00102238.path1	106	87	33	5	12	2	7.52	5.94	2.44	0.37	1	0.15	5.3	0.506667	-3.38688	2.34536e-07	3.24475e-06
SCSFRI_TO_T_00045860.path1	15	17	13	67	53	81	0.4	0.43	0.36	1.87	1.64	2.34	0.396667	1.95	2.29748	2.34769e-07	3.24544e-06
SCSFRI_TO_T_00088750.path1	1202	1071	1426	196	356	109	19.02	16.31	23.53	3.28	6.59	1.88	19.62	3.91667	-2.32463	2.35023e-07	3.2464e-06
SCSFRI_TO_T_00082100.path1	69	156	185	22	27	12	1.43	3.1	3.99	0.48	0.65	0.27	2.84	0.466667	-2.60543	2.39206e-07	3.3016e-06
SCSFRI_TO_T_00110697.path1	30	68	27	3	1	4	0.64	1.39	0.6	0.07	0.02	0.09	0.876667	0.06	-3.86899	2.39983e-07	3.30975e-06
SCSFRI_TO_T_00124202.path1	596	403	564	1806	1393	1574	21.92	14.26	21.63	70.17	59.93	63.15	19.27	64.4167	1.74108	2.43785e-07	3.35956e-06
SCSFRI_TO_T_00131276.path1	42	61	32	169	101	202	1.12	1.56	0.89	4.75	3.14	5.87	1.19	4.58667	1.94648	2.44189e-07	3.3625e-06
SCSFRI_TO_T_00097468.path1	4817	5724	4515	1633	1990	2009	63.62	72.73	62.18	22.78	30.74	28.94	66.1767	27.4867	-1.26759	2.47596e-07	3.40676e-06
SCSFRI_TO_T_00083734.path1	96	195	66	406	309	865	1.66	3.24	1.19	7.4	6.24	16.29	2.03	9.97667	2.29708	2.48964e-07	3.42291e-06
SCSFRI_TO_T_00003200.path1	214	204	137	30	51	53	8.35	7.65	5.57	1.24	2.33	2.25	7.19	1.94	-1.88994	2.50247e-07	3.43788e-06
SCSFRI_TO_T_00009666.path1	5476	6101	14951	73339	44461	33770	212.99	228.31	606.44	3013.34	2022.59	1432.73	349.247	2156.22	2.62619	2.53953e-07	3.48608e-06
SCSFRI_TO_T_00106809.path1	97	88	105	27	19	18	1.16	1.02	1.31	0.34	0.27	0.24	1.16333	0.283333	-2.03769	2.55067e-07	3.49865e-06
SCSFRI_TO_T_00144060.path1	69	340	157	595	825	2784	1.24	5.88	2.94	11.3	17.34	54.59	3.35333	27.7433	3.04847	2.55286e-07	3.49894e-06
SCSFRI_TO_T_00083511.path1	81	161	75	7	24	13	1.8	3.44	1.74	0.16	0.62	0.32	2.32667	0.366667	-2.66572	2.65086e-07	3.63045e-06
SCSFRI_TO_T_00120881.path1	113	94	96	289	240	328	2.18	1.75	1.94	5.9	5.43	6.92	1.95667	6.08333	1.63646	2.65571e-07	3.6339e-06
SCSFRI_TO_T_00010842.path1	85	93	57	294	179	210	1.06	1.12	0.74	3.87	2.61	2.86	0.973333	3.11333	1.67745	2.65749e-07	3.6339e-06
MSTRG.5020	73	56	75	9	14	5	9.24	6.82	9.9	1.2	2.07	0.69	8.65333	1.32	-2.71272	2.68648e-07	3.6707e-06
SCSFRI_TO_T_00089105.path1	126	92	52	21	13	10	7.96	5.59	3.43	1.4	0.96	0.69	5.66	1.01667	-2.47696	2.72666e-07	3.72271e-06
SCSFRI_TO_T_00046075.path1	108	158	89	385	275	277	2.2	3.1	1.89	8.28	6.55	6.15	2.39667	6.99333	1.54495	2.75866e-07	3.76349e-06
SCSFRI_TO_T_00134278.path1	100	117	82	309	216	246	4.8	5.41	4.11	15.68	12.13	12.89	4.77333	13.5667	1.507	2.76332e-07	3.76694e-06
SCSFRI_TO_T_00016279.path1	77	133	107	500	238	317	0.74	1.23	1.07	5.06	2.67	3.31	1.01333	3.68	1.8606	2.79398e-07	3.80145e-06
SCSFRI_TO_T_00136532.path1	94	74	39	243	202	240	1.5	1.14	0.65	4.1	3.77	4.19	1.09667	4.02	1.87407	2.79449e-07	3.80145e-06
SCSFRI_TO_T_00076927.path1	89	92	46	3	15	8	3.41	3.4	1.84	0.12	0.67	0.33	2.88333	0.373333	-2.9492	2.79509e-07	3.80145e-06
SCSFRI_TO_T_00143253.path1	5541	6352	4836	1870	2303	2037	369.53	407.57	336.33	131.74	179.63	148.18	371.143	153.183	-1.27672	2.81576e-07	3.82662e-06
SCSFRI_TO_T_00091713.path1	1467	1581	1467	351	488	590	8.28	8.59	8.64	2.1	3.22	3.64	8.50333	2.98667	-1.50949	2.9028e-07	3.94187e-06
MSTRG.11436	322	287	319	899	678	831	8.66	7.42	8.95	25.54	21.32	24.37	8.34333	23.7433	1.50883	2.9189e-07	3.96069e-06
SCSFRI_TO_T_00122085.path1	215	275	159	52	68	69	14.42	17.75	11.12	3.68	5.33	5.05	14.43	4.68667	-1.62244	2.96431e-07	4.01922e-06
SCSFRI_TO_T_00081959.path1	167084	178589	242850	587211	510749	634870	6393.28	6574.59	9690.38	23735.3	22857.2	26497.5	7552.75	24363.3	1.68964	2.96832e-07	4.02157e-06
SCSFRI_TO_T_00023942.path1	370	417	354	148	136	114	10.84	11.75	10.82	4.58	4.66	3.64	11.1367	4.29333	-1.37515	2.9927e-07	4.0515e-06
SCSFRI_TO_T_00131327.path1	115	105	83	15	28	18	1.91	1.68	1.44	0.26	0.54	0.33	1.67667	0.376667	-2.15424	3.03972e-07	4.11201e-06
SCSFRI_TO_T_00037516.path1	956	266	1471	8811	6173	4880	12.65	3.39	20.3	123.2	95.56	70.46	12.1133	96.4067	2.99254	3.04346e-07	4.11391e-06
SCSFRI_TO_T_00142371.path1	2017	1990	1691	293	628	532	47.02	44.64	41.11	7.22	17.11	13.52	44.2567	12.6167	-1.81056	3.08077e-07	4.16116e-06
SCSFRI_TO_T_00006866.path1	123	202	101	41	37	29	1.77	2.8	1.52	0.62	0.62	0.46	2.03	0.566667	-1.84091	3.09685e-07	4.17968e-06
SCSFRI_TO_T_00088322.path1	25	26	12	97	71	83	0.43	0.43	0.22	1.76	1.43	1.56	0.36	1.58333	2.1369	3.1636e-07	4.26651e-06
SCSFRI_TO_T_00009041.path1	2403	1435	470	184	297	163	67.74	38.92	13.82	5.48	9.79	5.01	40.16	6.76	-2.57066	3.16793e-07	4.2683e-06
SCSFRI_TO_T_00043860.path1	273	270	221	649	524	959	4.34	4.13	3.67	10.91	9.75	16.64	4.04667	12.4333	1.61941	3.16976e-07	4.2683e-06
SCSFRI_TO_T_00081131.path1	63	54	39	214	120	178	1.54	1.27	1	5.53	3.44	4.75	1.27	4.57333	1.84842	3.22975e-07	4.34577e-06
SCSFRI_TO_T_00047213.path1	466	546	436	143	164	199	7.24	8.16	7.06	2.35	2.98	3.37	7.48667	2.9	-1.36827	3.23968e-07	4.35581e-06
SCSFRI_TO_T_00063270.path1	0	0	0	19	10	50	0	0	0	0.92	0.54	2.51	0.001	1.32333	10.37	3.29929e-07	4.43259e-06
SCSFRI_TO_T_00046504.path1	10	10	6	54	37	59	0.24	0.23	0.15	1.38	1.05	1.56	0.206667	1.33	2.68605	3.30392e-07	4.43543e-06
SCSFRI_TO_T_00020147.path1	823	3708	1893	462	413	228	17.73	76.84	42.52	10.51	10.4	5.36	45.6967	8.75667	-2.38364	3.31643e-07	4.44885e-06
SCSFRI_TO_T_00124712.path1	237	303	228	640	478	775	9.6	11.81	9.63	27.38	22.64	34.24	10.3467	28.0867	1.44072	3.32694e-07	4.45956e-06
SCSFRI_TO_T_00069906.path1	6422	5854	5392	1676	2202	1236	162.93	142.9	142.67	44.93	65.34	34.21	149.5	48.16	-1.63424	3.34242e-07	4.47691e-06
SCSFRI_TO_T_00140835.path1	53	85	38	177	149	204	0.82	1.26	0.61	2.88	2.68	3.43	0.896667	2.99667	1.74071	3.37619e-07	4.51872e-06
SCSFRI_TO_T_00045480.path1	429	653	444	173	190	150	2.38	3.49	2.57	1.02	1.23	0.91	2.81333	1.05333	-1.41732	3.39194e-07	4.53637e-06
SCSFRI_TO_T_00119670.path1	87	227	168	28	31	41	1.22	3.07	2.46	0.42	0.51	0.63	2.25	0.52	-2.11334	3.40575e-07	4.55139e-06
SCSFRI_TO_T_00130971.path1	310	439	204	58	101	52	4.78	6.51	3.28	0.95	1.82	0.87	4.85667	1.21333	-2.00099	3.45105e-07	4.60844e-06
SCSFRI_TO_T_00086891.path1	1287	1603	1606	3761	3353	3650	13.67	16.38	17.79	42.21	41.66	42.3	15.9467	42.0567	1.39908	3.46739e-07	4.62676e-06
SCSFRI_TO_T_00063218.path1	241	286	159	575	512	997	5.8	6.62	3.99	14.62	14.41	26.17	5.47	18.4	1.75009	3.49518e-07	4.66033e-06
SCSFRI_TO_T_00126462.path1	11	34	5	122	68	107	0.36	1.07	0.17	4.22	2.6	3.82	0.533333	3.54667	2.73335	3.51565e-07	4.68409e-06
SCSFRI_TO_T_00105067.path1	50	86	25	289	165	171	2.2	3.65	1.15	13.46	8.51	8.22	2.33333	10.0633	2.10864	3.5428e-07	4.7167e-06
SCSFRI_TO_T_00132421.path1	135	174	130	395	281	389	1.82	2.26	1.83	5.63	4.43	5.72	1.97	5.26	1.41687	3.60458e-07	4.79534e-06
SCSFRI_TO_T_00087434.path1	1305	5299	1900	627	260	638	17.18	67.12	26.09	8.72	4	9.16	36.7967	7.29333	-2.33492	3.67616e-07	4.88688e-06
SCSFRI_TO_T_00023187.path1	1274	3345	1165	632	250	258	10.54	26.64	10.06	5.53	2.42	2.33	15.7467	3.42667	-2.20017	3.75284e-07	4.98508e-06
SCSFRI_TO_T_00046573.path1	197	199	137	16	50	32	9.51	9.24	6.9	0.82	2.82	1.68	8.55	1.77333	-2.26946	3.76626e-07	4.99913e-06
SCSFRI_TO_T_00051704.path1	103	136	54	6	11	24	1.31	1.66	0.72	0.08	0.16	0.33	1.23	0.19	-2.69459	3.78741e-07	5.02344e-06
SCSFRI_TO_T_00088349.path1	3141	1054	4540	21217	17576	14625	96.29	31.09	145.13	687.06	630.15	489.02	90.8367	602.077	2.7286	3.83909e-07	5.08816e-06
SCSFRI_TO_T_00033301.path1	291	323	145	82	60	43	19.08	20.38	9.92	5.68	4.6	3.08	16.46	4.45333	-1.88601	3.85394e-07	5.10401e-06
SCSFRI_TO_T_00091289.path1	37	63	40	188	100	188	2.8	4.59	3.16	15.05	8.86	15.54	3.51667	13.15	1.90278	3.91395e-07	5.17961e-06
SCSFRI_TO_T_00037784.path1	68	95	80	6	17	17	0.57	0.76	0.7	0.05	0.17	0.16	0.676667	0.126667	-2.41741	3.92404e-07	5.18907e-06
SCSFRI_TO_T_00134047.path1	128	155	121	352	264	413	1.69	1.97	1.67	4.92	4.08	5.96	1.77667	4.98667	1.4889	3.94603e-07	5.21425e-06
SCSFRI_TO_T_00015814.path1	34	49	37	147	94	142	1.02	1.41	1.16	4.66	3.3	4.64	1.19667	4.2	1.81137	3.98562e-07	5.26263e-06
SCSFRI_TO_T_00085642.path1	433	547	496	1580	937	1215	8.75	10.63	10.45	33.72	22.14	26.77	9.94333	27.5433	1.4699	4.01477e-07	5.29716e-06
SCSFRI_TO_T_00140810.path1	751	744	678	2073	1325	1782	12.49	11.91	11.76	36.43	25.78	32.33	12.0533	31.5133	1.38653	4.03055e-07	5.31401e-06
SCSFRI_TO_T_00031881.path1	347	270	328	996	671	1113	5.72	4.29	5.65	17.34	12.93	20.01	5.22	16.76	1.6829	4.03816e-07	5.32008e-06
SCSFRI_TO_T_00125006.path1	524	492	252	48	122	46	9.52	8.6	4.77	0.92	2.59	0.91	7.63	1.47333	-2.3726	4.04951e-07	5.3282e-06
SCSFRI_TO_T_00071647.path1	138	228	112	41	31	53	2.73	4.34	2.31	0.86	0.72	1.14	3.12667	0.906667	-1.78598	4.05036e-07	5.3282e-06
SCSFRI_TO_T_00027019.path1	82	111	97	336	193	303	1.33	1.72	1.64	5.74	3.66	5.35	1.56333	4.91667	1.65306	4.10273e-07	5.39308e-06
SCSFRI_TO_T_00038866.path1	328	429	236	830	623	868	8.73	10.98	6.55	23.33	19.39	25.19	8.75333	22.6367	1.37076	4.11257e-07	5.40199e-06
SCSFRI_TO_T_00049068.path1	88	101	71	280	172	251	3.72	4.12	3.13	12.53	8.52	11.59	3.65667	10.88	1.57308	4.13059e-07	5.42163e-06
SCSFRI_TO_T_00049965.path1	45	39	65	256	134	212	0.69	0.57	1.04	4.14	2.39	3.53	0.766667	3.35333	2.12892	4.1767e-07	5.47142e-06
SCSFRI_TO_T_00081907.path1	281	319	806	2996	1894	2448	13.52	14.77	40.44	152.26	106.57	128.47	22.91	129.1	2.49444	4.17719e-07	5.47142e-06
SCSFRI_TO_T_00119192.path1	201	209	197	769	466	461	3.03	3.03	3.09	12.23	8.21	7.57	3.05	9.33667	1.6141	4.17782e-07	5.47142e-06
SCSFRI_TO_T_00085241.path1	31	57	17	180	110	121	0.95	1.67	0.54	5.8	3.93	4.03	1.05333	4.58667	2.12248	4.2147e-07	5.51563e-06
SCSFRI_TO_T_00008834.path1	127	221	69	28	27	30	3.85	6.44	2.18	0.9	0.96	0.99	4.15667	0.95	-2.12943	4.22238e-07	5.5216e-06
SCSFRI_TO_T_00110238.path1	187	262	113	562	384	703	2.27	3.06	1.43	7.22	5.46	9.32	2.25333	7.33333	1.70241	4.26259e-07	5.57006e-06
SCSFRI_TO_T_00087404.path1	122	182	52	422	304	690	1.27	1.82	0.56	4.63	3.69	7.82	1.21667	5.38	2.14467	4.31972e-07	5.64054e-06
SCSFRI_TO_T_00035505.path1	298	371	221	862	567	1389	2.33	2.79	1.8	7.12	5.19	11.85	2.30667	8.05333	1.80378	4.32913e-07	5.64572e-06
SCSFRI_TO_T_00000631.path1	1170	1325	931	133	267	393	33.97	37.02	28.19	4.08	9.07	12.45	33.06	8.53333	-1.95391	4.33008e-07	5.64572e-06
SCSFRI_TO_T_00089761.path1	138	130	127	44	34	32	1.38	1.25	1.32	0.46	0.4	0.35	1.31667	0.403333	-1.70685	4.33487e-07	5.6478e-06
SCSFRI_TO_T_00107437.path1	135	153	148	348	347	442	1.65	1.8	1.88	4.48	4.95	5.88	1.77667	5.10333	1.52227	4.35995e-07	5.67629e-06
SCSFRI_TO_T_00078677.path1	6	4	5	51	32	36	0.22	0.14	0.19	1.94	1.35	1.41	0.183333	1.56667	3.09516	4.36445e-07	5.67796e-06
SCSFRI_TO_T_00035141.path1	81	79	40	230	152	273	5.25	4.92	2.7	15.74	11.52	19.29	4.29	15.5167	1.85477	4.42135e-07	5.74776e-06
SCSFRI_TO_T_00033195.path1	28	69	38	184	111	188	0.43	1.03	0.61	3.01	2.02	3.18	0.69	2.73667	1.98775	4.44613e-07	5.77572e-06
SCSFRI_TO_T_00041336.path1	117	114	173	35	27	13	8.11	7.6	12.5	2.56	2.19	0.98	9.40333	1.91	-2.2996	4.46579e-07	5.797e-06
SCSFRI_TO_T_00070185.path1	1557	2087	1791	4235	3756	6610	55.47	71.53	66.54	159.37	156.5	256.85	64.5133	190.907	1.5652	4.49613e-07	5.8291e-06
SCSFRI_TO_T_00121906.path1	15212	18675	7015	3385	4265	3562	504.96	596.43	242.84	118.7	165.58	128.97	448.077	137.75	-1.70169	4.49712e-07	5.8291e-06
SCSFRI_TO_T_00132293.path1	131	117	65	318	289	286	10.66	9.16	5.51	27.32	27.49	25.37	8.44333	26.7267	1.6624	4.59215e-07	5.94791e-06
SCSFRI_TO_T_00140118.path1	197	189	257	788	520	636	14.41	13.3	19.61	60.89	44.49	50.75	15.7733	52.0433	1.72223	4.61509e-07	5.97325e-06
SCSFRI_TO_T_00029187.path1	156	149	110	414	290	342	3.07	2.82	2.26	8.61	6.68	7.34	2.71667	7.54333	1.47336	4.63185e-07	5.99055e-06
SCSFRI_TO_T_00071002.path1	274	271	242	60	92	49	4.94	4.7	4.55	1.14	1.94	0.96	4.73	1.34667	-1.81245	4.65281e-07	6.01325e-06
SCSFRI_TO_T_00124738.path1	201	321	190	77	71	85	5.19	7.98	5.12	2.1	2.15	2.4	6.09667	2.21667	-1.45963	4.77747e-07	6.16985e-06
SCSFRI_TO_T_00111687.path1	121	135	135	593	313	323	2.16	2.32	2.52	11.2	6.54	6.3	2.33333	8.01333	1.78001	4.80871e-07	6.20566e-06
SCSFRI_TO_T_00129534.path1	222	348	168	674	479	728	3.36	5.07	2.65	10.77	8.48	12.01	3.69333	10.42	1.49636	4.83796e-07	6.23885e-06
SCSFRI_TO_T_00039536.path1	4553	6410	3945	751	1737	858	73.8	99.96	66.68	12.86	32.93	15.17	80.1467	20.32	-1.97974	4.84605e-07	6.24473e-06
SCSFRI_TO_T_00031335.path1	137	140	68	364	253	392	7.47	7.34	3.87	20.97	16.13	23.31	6.22667	20.1367	1.69329	4.85397e-07	6.25037e-06
SCSFRI_TO_T_00017438.path1	102	151	50	4	16	18	2.24	3.18	1.13	0.1	0.41	0.42	2.18333	0.31	-2.81619	4.89782e-07	6.30225e-06
SCSFRI_TO_T_00054004.path1	79	103	49	232	170	315	4.3	5.39	2.78	13.34	10.82	18.7	4.15667	14.2867	1.78117	4.97832e-07	6.40116e-06
SCSFRI_TO_T_00005079.path1	269	249	160	589	479	818	4.04	3.6	2.51	9.35	8.42	13.41	3.38333	10.3933	1.61914	5.00308e-07	6.42832e-06
SCSFRI_TO_T_00037626.path1	464	556	721	2541	1534	1547	6.85	7.9	11.1	39.62	26.48	24.9	8.61667	30.3333	1.8157	5.02414e-07	6.45068e-06
SCSFRI_TO_T_00109628.path1	2839	3752	2724	1004	723	277	60.08	76.38	60.12	22.45	17.9	6.4	65.5267	15.5833	-2.07208	5.09243e-07	6.53362e-06
SCSFRI_TO_T_00011200.path1	187	351	104	38	51	43	1.35	2.43	0.78	0.29	0.43	0.34	1.52	0.353333	-2.10497	5.11531e-07	6.55822e-06
SCSFRI_TO_T_00108124.path1	88	72	60	11	15	17	2.85	2.26	2.02	0.37	0.55	0.59	2.37667	0.503333	-2.23935	5.14126e-07	6.5867e-06
SCSFRI_TO_T_00040305.path1	27	67	24	158	105	408	0.35	0.83	0.32	2.14	1.58	5.71	0.5	3.14333	2.6523	5.1921e-07	6.64392e-06
SCSFRI_TO_T_00024323.path1	179	225	122	38	49	17	3.92	4.75	2.78	0.88	1.26	0.4	3.81667	0.846667	-2.17245	5.19345e-07	6.64392e-06
SCSFRI_TO_T_00087416.path1	55439	57021	59486	12292	21703	14382	2114.44	2092.38	2365.97	495.24	968.12	598.32	2190.93	687.227	-1.67269	5.19794e-07	6.64486e-06
SCSFRI_TO_T_00062550.path1	241	251	216	640	447	572	7.31	7.33	6.83	20.51	15.86	18.93	7.15667	18.4333	1.36496	5.21896e-07	6.66691e-06
SCSFRI_TO_T_00071930.path1	744	568	738	280	143	146	21.08	15.5	21.8	8.37	4.72	4.52	19.46	5.87	-1.72908	5.24363e-07	6.69358e-06
SCSFRI_TO_T_00141996.path1	52	69	37	181	118	166	7.75	9.9	5.75	28.5	20.57	26.99	7.8	25.3533	1.70063	5.26669e-07	6.71817e-06
SCSFRI_TO_T_00061184.path1	117	157	111	15	36	10	1.87	2.41	1.85	0.25	0.67	0.17	2.04333	0.363333	-2.49156	5.31495e-07	6.77484e-06
SCSFRI_TO_T_00123091.path1	114	184	106	373	270	518	4.66	7.24	4.51	16.13	12.93	23.14	5.47	17.4	1.66947	5.34372e-07	6.8066e-06
SCSFRI_TO_T_00047994.path1	5603	6882	6702	15402	15020	14370	149.91	177.15	186.99	435.31	470.01	419.37	171.35	441.563	1.36567	5.35978e-07	6.82213e-06
SCSFRI_TO_T_00065923.path1	32	62	37	221	101	151	0.54	1.02	0.66	3.97	2.01	2.8	0.74	2.92667	1.98366	5.3997e-07	6.868e-06
SCSFRI_TO_T_00057827.path1	163	209	168	62	58	44	2.34	2.88	2.51	0.94	0.98	0.69	2.57667	0.87	-1.56642	5.44884e-07	6.92552e-06
SCSFRI_TO_T_00021225.path1	173	259	106	36	52	29	4.82	6.95	3.08	1.06	1.7	0.88	4.95	1.21333	-2.02845	5.48135e-07	6.96183e-06
SCSFRI_TO_T_00015246.path1	58	58	26	130	163	312	1.33	1.28	0.62	3.16	4.38	7.82	1.07667	5.12	2.24957	5.50615e-07	6.98831e-06
SCSFRI_TO_T_00035973.path1	103	139	106	14	33	25	1.04	1.35	1.11	0.15	0.39	0.27	1.16667	0.27	-2.11136	5.51716e-07	6.99724e-06
SCSFRI_TO_T_00140826.path1	126	164	80	16	32	29	2.24	2.81	1.48	0.3	0.67	0.56	2.17667	0.51	-2.09355	5.53099e-07	7.00976e-06
SCSFRI_TO_T_00094000.path1	1327	1692	1106	151	447	258	35.3	43.3	30.68	4.24	13.91	7.49	36.4267	8.54667	-2.09156	5.64836e-07	7.15337e-06
SCSFRI_TO_T_00112273.path1	31	32	35	209	111	91	0.38	0.38	0.45	2.7	1.59	1.22	0.403333	1.83667	2.18705	5.69535e-07	7.20772e-06
SCSFRI_TO_T_00099086.path1	64	100	76	210	188	296	0.76	1.15	0.95	2.65	2.62	3.85	0.953333	3.04	1.67302	5.72683e-07	7.24237e-06
SCSFRI_TO_T_00070131.path1	271	273	220	52	76	23	10.32	10	8.73	2.09	3.38	0.95	9.68333	2.14	-2.17789	5.77467e-07	7.29546e-06
SCSFRI_TO_T_00017237.path1	49	130	49	12	13	7	0.26	0.66	0.27	0.07	0.08	0.04	0.396667	0.0633333	-2.64689	5.77707e-07	7.29546e-06
SCSFRI_TO_T_00064528.path1	15	17	17	36	74	592	1.56	1.71	1.91	4.02	9.23	68.68	1.72667	27.31	3.98337	5.83638e-07	7.3651e-06
SCSFRI_TO_T_00126681.path1	273	518	188	58	87	87	3.35	6.12	2.41	0.75	1.25	1.17	3.96	1.05667	-1.90598	6.03226e-07	7.60684e-06
SCSFRI_TO_T_00067352.path1	1224	2120	1009	200	466	319	12.29	20.47	10.56	2.12	5.47	3.49	14.44	3.69333	-1.96708	6.04017e-07	7.61139e-06
SCSFRI_TO_T_00036787.path1	1654	1496	2862	583	267	115	42.87	37.31	77.36	15.96	8.09	3.25	52.5133	9.1	-2.52875	6.06931e-07	7.64266e-06
SCSFRI_TO_T_00122849.path1	518	424	349	1614	888	1074	14.76	11.63	10.37	48.6	29.6	33.39	12.2533	37.1967	1.602	6.07816e-07	7.64835e-06
SCSFRI_TO_T_00121099.path1	279	491	216	22	87	29	9.5	16.08	7.67	0.79	3.46	1.08	11.0833	1.77667	-2.64115	6.11251e-07	7.6861e-06
SCSFRI_TO_T_00111521.path1	661	520	604	1759	1373	1503	8.59	6.5	8.18	24.14	20.87	21.3	7.75667	22.1033	1.51076	6.19466e-07	7.78386e-06
SCSFRI_TO_T_00033757.path1	443	327	550	54	111	118	17.65	12.54	22.85	2.27	5.17	5.13	17.68	4.19	-2.0771	6.24408e-07	7.84038e-06
SCSFRI_TO_T_00098381.path1	4	6	3	34	23	75	0.04	0.06	0.03	0.36	0.27	0.82	0.0433333	0.483333	3.47947	6.3219e-07	7.93246e-06
SCSFRI_TO_T_00101132.path1	36	38	24	1	1	1	0.24	0.25	0.17	0.01	0.01	0.01	0.22	0.01	-4.45943	6.36906e-07	7.98596e-06
MSTRG.2528	159	247	123	15	48	32	4.54	6.79	3.66	0.45	1.6	1	4.99667	1.01667	-2.29712	6.37607e-07	7.98908e-06
SCSFRI_TO_T_00136510.path1	77	169	88	463	244	330	0.8	1.69	0.95	5.07	2.96	3.73	1.14667	3.92	1.77341	6.40345e-07	8.01769e-06
SCSFRI_TO_T_00006406.path1	50	56	48	132	145	242	1.07	1.16	1.07	2.99	3.64	5.66	1.1	4.09667	1.89695	6.4179e-07	8.0301e-06
SCSFRI_TO_T_00044805.path1	26	30	12	0	0	0	0.93	1.03	0.45	0	0	0	0.803333	0.001	-9.64985	6.4393e-07	8.05117e-06
SCSFRI_TO_T_00121588.path1	56	72	41	218	117	180	1.81	2.24	1.38	7.44	4.42	6.35	1.81	6.07	1.74571	6.4549e-07	8.06498e-06
SCSFRI_TO_T_00010744.path1	132	130	110	37	37	31	4.75	4.5	4.13	1.41	1.56	1.22	4.46	1.39667	-1.67506	6.46547e-07	8.07247e-06
SCSFRI_TO_T_00127326.path1	487	1132	473	147	165	235	15.13	33.83	15.32	4.82	5.99	7.96	21.4267	6.25667	-1.77594	6.59236e-07	8.22509e-06
SCSFRI_TO_T_00069526.path1	331	360	252	753	569	818	6.29	6.59	5	15.14	12.66	16.98	5.96	14.9267	1.32451	6.6258e-07	8.26097e-06
MSTRG.2103	368	485	335	994	676	1056	7.65	9.7	7.26	21.82	16.43	23.93	8.20333	20.7267	1.33721	6.68175e-07	8.32486e-06
SCSFRI_TO_T_00069516.path1	61	61	68	9	14	11	0.74	0.71	0.86	0.11	0.2	0.14	0.77	0.15	-2.3599	6.69583e-07	8.33652e-06
SCSFRI_TO_T_00088029.path1	150	160	125	365	293	355	2.11	2.17	1.84	5.43	4.83	5.45	2.04	5.23667	1.36008	6.70661e-07	8.34407e-06
SCSFRI_TO_T_00010774.path1	633	595	662	161	235	162	14.94	13.52	16.3	4.01	6.49	4.17	14.92	4.89	-1.60934	6.72244e-07	8.35786e-06
SCSFRI_TO_T_00078644.path1	66	90	94	213	254	488	1.1	1.44	1.64	3.75	4.96	8.88	1.39333	5.86333	2.07318	6.79613e-07	8.44355e-06
SCSFRI_TO_T_00093143.path1	62	73	75	193	176	223	2.44	2.76	3.06	7.95	8.05	9.51	2.75333	8.50333	1.62685	6.99257e-07	8.6815e-06
SCSFRI_TO_T_00139190.path1	148	152	122	582	334	312	3.91	3.86	3.36	16.24	10.32	8.99	3.71	11.85	1.6754	7.04183e-07	8.73652e-06
SCSFRI_TO_T_00040220.path1	14	12	16	100	74	46	0.8	0.67	0.96	6.1	5	2.9	0.81	4.66667	2.5264	7.10477e-07	8.80841e-06
SCSFRI_TO_T_00122039.path1	84	98	77	7	22	5	1.07	1.2	1.03	0.09	0.33	0.07	1.1	0.163333	-2.75161	7.11444e-07	8.81422e-06
SCSFRI_TO_T_00098105.path1	40	20	17	159	87	103	0.89	0.43	0.39	3.75	2.27	2.51	0.57	2.84333	2.31855	7.16161e-07	8.86644e-06
SCSFRI_TO_T_00076505.path1	103	139	69	26	27	22	1.3	1.68	0.91	0.35	0.4	0.3	1.29667	0.35	-1.88938	7.17303e-07	8.87437e-06
SCSFRI_TO_T_00073695.path1	824	944	728	1968	1415	1908	15.2	16.75	14	38.34	30.52	38.38	15.3167	35.7467	1.22271	7.18664e-07	8.88498e-06
SCSFRI_TO_T_00058464.path1	739	735	640	1608	1331	1650	21.96	21.01	19.83	50.47	46.25	53.47	20.9333	50.0633	1.25795	7.25234e-07	8.95994e-06
SCSFRI_TO_T_00143661.path1	434	467	399	185	158	143	18.83	19.5	18.06	8.48	8.02	6.77	18.7967	7.75667	-1.27697	7.26458e-07	8.96879e-06
SCSFRI_TO_T_00120076.path1	274	387	173	78	85	87	3.45	4.69	2.27	1.04	1.25	1.19	3.47	1.16	-1.58081	7.29327e-07	8.99792e-06
SCSFRI_TO_T_00000982.path1	70	47	90	318	211	257	2.1	1.36	2.82	10.08	7.41	8.41	2.09333	8.63333	2.04412	7.39449e-07	9.11643e-06
SCSFRI_TO_T_00117742.path1	50	73	55	10	13	9	0.58	0.82	0.67	0.12	0.18	0.11	0.69	0.136667	-2.33593	7.41844e-07	9.13958e-06
SCSFRI_TO_T_00114606.path1	3231	3482	2635	1468	1247	1157	125.84	130.48	107.02	60.4	56.8	49.15	121.113	55.45	-1.1271	7.42528e-07	9.14163e-06
SCSFRI_TO_T_00143037.path1	744	758	419	213	227	195	18.07	17.72	10.62	5.47	6.45	5.17	15.47	5.69667	-1.44128	7.49927e-07	9.22629e-06
SCSFRI_TO_T_00090672.path1	639	760	830	2193	1554	1882	24.5	28.03	33.18	88.81	69.68	78.7	28.57	79.0633	1.46851	7.50846e-07	9.23095e-06
SCSFRI_TO_T_00075775.path1	111	97	61	21	21	11	2.1	1.77	1.2	0.42	0.46	0.23	1.69	0.37	-2.19143	7.5135e-07	9.23095e-06
SCSFRI_TO_T_00127845.path1	17	30	10	81	59	111	0.35	0.6	0.22	1.77	1.43	2.5	0.39	1.9	2.28445	7.54658e-07	9.26514e-06
SCSFRI_TO_T_00046113.path1	697	776	701	158	277	159	10.24	10.97	10.75	2.45	4.76	2.54	10.6533	3.25	-1.71279	7.60639e-07	9.33209e-06
SCSFRI_TO_T_00066950.path1	280	568	272	115	108	121	3.83	7.47	3.88	1.66	1.73	1.81	5.06	1.73333	-1.54559	7.61384e-07	9.33474e-06
SCSFRI_TO_T_00100980.path1	10258	10187	8491	4001	3401	2231	276.59	264.27	238.75	113.96	107.25	65.62	259.87	95.61	-1.44256	7.62039e-07	9.3363e-06
SCSFRI_TO_T_00087291.path1	182	210	156	24	45	61	5.36	5.95	4.79	0.75	1.55	1.96	5.36667	1.42	-1.91814	7.6524e-07	9.36902e-06
SCSFRI_TO_T_00008466.path1	28	29	26	90	80	115	1.05	1.05	1.02	3.57	3.52	4.71	1.04	3.93333	1.91917	7.67497e-07	9.39014e-06
SCSFRI_TO_T_00002511.path1	10	21	12	66	46	96	0.14	0.29	0.18	1	0.77	1.51	0.203333	1.09333	2.42681	7.68908e-07	9.4009e-06
SCSFRI_TO_T_00092598.path1	205	372	203	72	29	9	3.83	6.68	3.95	1.42	0.63	0.18	4.82	0.743333	-2.69695	7.7859e-07	9.51269e-06
SCSFRI_TO_T_00137230.path1	132	155	91	324	255	341	1.65	1.86	1.18	4.27	3.72	4.64	1.56333	4.21	1.42919	7.81505e-07	9.54171e-06
SCSFRI_TO_T_00089706.path1	33	89	13	1	2	2	0.28	0.72	0.11	0.01	0.02	0.02	0.37	0.0166667	-4.47249	7.83255e-07	9.55647e-06
SCSFRI_TO_T_00086342.path1	150	280	108	46	39	52	3.4	6.11	2.56	1.1	1.04	1.29	4.02333	1.14333	-1.81515	7.90915e-07	9.64044e-06
SCSFRI_TO_T_00085121.path1	598	700	569	1519	1474	1225	36.45	41.06	36.17	97.82	105.09	81.46	37.8933	94.79	1.32279	7.91228e-07	9.64044e-06
MSTRG.4352	494	458	495	175	169	120	16.5	14.72	17.24	6.17	6.6	4.37	16.1533	5.71333	-1.49943	7.92247e-07	9.6462e-06
SCSFRI_TO_T_00084497.path1	1132	1151	1018	2724	1925	3079	9	8.81	8.44	22.88	17.9	26.71	8.75	22.4967	1.36236	8.01061e-07	9.74679e-06
SCSFRI_TO_T_00062248.path1	747	799	681	1618	1399	2012	22.37	23.04	21.28	51.19	49.02	65.72	22.23	55.31	1.31503	8.01951e-07	9.75091e-06
SCSFRI_TO_T_00126991.path1	45	27	28	117	103	146	0.75	0.44	0.49	2.07	2.02	2.67	0.56	2.25333	2.00856	8.03899e-07	9.76326e-06
SCSFRI_TO_T_00014034.path1	842	829	676	1625	1641	2173	20.5	19.4	17.15	41.76	46.7	57.68	19.0167	48.7133	1.35705	8.04072e-07	9.76326e-06
SCSFRI_TO_T_00082827.path1	27	98	45	9	4	5	0.11	0.38	0.19	0.04	0.02	0.02	0.226667	0.0266667	-3.08746	8.21147e-07	9.96374e-06
SCSFRI_TO_T_00030832.path1	153	154	95	20	34	40	6.01	5.82	3.89	0.83	1.56	1.71	5.24	1.36667	-1.93891	8.21727e-07	9.96393e-06
SCSFRI_TO_T_00008780.path1	191	237	259	602	516	847	3.62	4.32	5.12	12.06	11.45	17.52	4.35333	13.6767	1.65152	8.26875e-07	1.00195e-05
SCSFRI_TO_T_00124199.path1	50	70	25	289	197	113	1.25	1.68	0.65	7.63	5.76	3.08	1.19333	5.49	2.20181	8.27706e-07	1.00227e-05
SCSFRI_TO_T_00013379.path1	83	71	77	20	14	18	0.81	0.67	0.78	0.21	0.16	0.19	0.753333	0.186667	-2.01282	8.32133e-07	1.00694e-05
SCSFRI_TO_T_00089196.path1	270	308	379	1770	765	873	4.36	4.78	6.38	30.17	14.44	15.36	5.17333	19.99	1.95011	8.35361e-07	1.01015e-05
SCSFRI_TO_T_00036421.path1	177	293	175	513	428	617	3.75	5.98	3.87	11.49	10.61	14.27	4.53333	12.1233	1.41914	8.3948e-07	1.01444e-05
SCSFRI_TO_T_00137523.path1	2	2	5	8	86	86	0.02	0.02	0.06	0.1	1.14	1.06	0.0333333	0.766667	4.52356	8.46639e-07	1.02239e-05
SCSFRI_TO_T_00128210.path1	1273	1261	942	161	399	274	4.92	4.69	3.79	0.66	1.8	1.15	4.46667	1.20333	-1.89216	8.49742e-07	1.02544e-05
SCSFRI_TO_T_00050182.path1	82	108	63	11	23	15	5.84	7.4	4.68	0.83	1.92	1.17	5.97333	1.30667	-2.19265	8.51359e-07	1.02669e-05
SCSFRI_TO_T_00041737.path1	261	299	247	688	657	546	3.95	4.36	3.9	11	11.64	9.02	4.07	10.5533	1.3746	8.55569e-07	1.03045e-05
SCSFRI_TO_T_00078112.path1	27	16	9	82	60	120	0.82	0.47	0.29	2.63	2.13	3.98	0.526667	2.91333	2.46771	8.55647e-07	1.03045e-05
SCSFRI_TO_T_00124511.path1	487	273	307	88	109	68	6.2	3.34	4.07	1.18	1.62	0.94	4.53667	1.24667	-1.86356	8.59919e-07	1.03489e-05
SCSFRI_TO_T_00100907.path1	24	37	22	108	72	99	0.87	1.29	0.83	4.15	3.06	3.93	0.996667	3.71333	1.89753	8.77068e-07	1.05481e-05
SCSFRI_TO_T_00079709.path1	112	116	174	602	345	424	3.73	3.71	6.04	21.16	13.42	15.39	4.49333	16.6567	1.89024	8.88297e-07	1.06759e-05
SCSFRI_TO_T_00085705.path1	73	108	69	17	20	22	0.98	1.39	0.97	0.24	0.31	0.32	1.11333	0.29	-1.94076	8.94033e-07	1.07375e-05
SCSFRI_TO_T_00037101.path1	353	408	325	828	661	1030	8.93	9.94	8.57	22.15	19.57	28.46	9.14667	23.3933	1.35478	9.0207e-07	1.08267e-05
SCSFRI_TO_T_00075289.path1	69	100	48	247	155	207	1.27	1.77	0.92	4.81	3.34	4.16	1.32	4.10333	1.63626	9.04963e-07	1.0854e-05
SCSFRI_TO_T_00118081.path1	173	540	186	42	72	57	0.95	2.86	1.07	0.24	0.46	0.34	1.62667	0.346667	-2.2303	9.06413e-07	1.0864e-05
SCSFRI_TO_T_00017383.path1	186	176	180	45	59	56	4.56	4.16	4.62	1.15	1.69	1.51	4.44667	1.45	-1.61667	9.1116e-07	1.09135e-05
SCSFRI_TO_T_00117151.path1	75	35	24	206	142	238	2.91	1.3	0.97	8.43	6.43	10.06	1.72667	8.30667	2.26628	9.23805e-07	1.10575e-05
SCSFRI_TO_T_00097522.path1	79	63	55	15	12	13	2.52	1.93	1.83	0.5	0.45	0.45	2.09333	0.466667	-2.16534	9.25256e-07	1.10674e-05
SCSFRI_TO_T_00129259.path1	29	21	11	107	59	103	0.35	0.25	0.14	1.37	0.84	1.36	0.246667	1.19	2.27033	9.25968e-07	1.10684e-05
SCSFRI_TO_T_00025722.path1	235	470	167	65	63	92	3.55	6.84	2.63	1.04	1.11	1.52	4.34	1.22333	-1.82688	9.26793e-07	1.10708e-05
SCSFRI_TO_T_00091441.path1	133	98	133	20	21	39	7.08	5.02	7.38	1.12	1.31	2.27	6.49333	1.56667	-2.05126	9.30182e-07	1.11037e-05
SCSFRI_TO_T_00004048.path1	25	35	46	165	88	190	1.19	1.61	2.29	8.32	4.91	9.89	1.69667	7.70667	2.1834	9.42684e-07	1.12454e-05
SCSFRI_TO_T_00061692.path1	122	122	81	332	274	240	3.29	3.16	2.28	9.45	8.63	7.05	2.91	8.37667	1.52536	9.50109e-07	1.13263e-05
SCSFRI_TO_T_00041549.path1	7496	5395	5411	803	1013	2376	178.14	123.35	134.1	20.16	28.16	61.59	145.197	36.6367	-1.98665	9.58071e-07	1.14135e-05
SCSFRI_TO_T_00025134.path1	70	81	76	234	159	220	2.95	3.28	3.34	10.41	7.83	10.11	3.19	9.45	1.56676	9.60294e-07	1.14323e-05
SCSFRI_TO_T_00067886.path1	105	84	83	30	13	15	1.34	1.03	1.1	0.4	0.19	0.21	1.15667	0.266667	-2.11686	9.72907e-07	1.15746e-05
SCSFRI_TO_T_00118070.path1	164	188	338	1135	665	870	2.19	2.42	4.71	16.01	10.39	12.67	3.10667	13.0233	2.06766	9.99151e-07	1.18789e-05
SCSFRI_TO_T_00084710.path1	6778	9531	5899	608	2263	1325	132.17	178.81	119.95	12.52	51.61	28.18	143.643	30.77	-2.22289	1.00275e-06	1.19136e-05
SCSFRI_TO_T_00017838.path1	243	333	200	39	24	95	3.81	5.02	3.27	0.65	0.44	1.63	4.03333	0.906667	-2.15333	1.01021e-06	1.19942e-05
SCSFRI_TO_T_00110072.path1	229	243	202	589	407	552	3.57	3.64	3.28	9.69	7.41	9.38	3.49667	8.82667	1.33589	1.0142e-06	1.20335e-05
SCSFRI_TO_T_00122468.path1	531	903	592	1677	1231	1702	14.19	23.22	16.5	47.35	38.49	49.63	17.97	45.1567	1.32935	1.01599e-06	1.20467e-05
SCSFRI_TO_T_00071557.path1	831	986	636	165	309	226	17.66	20.16	14.09	3.7	7.68	5.24	17.3033	5.54	-1.64309	1.0227e-06	1.21181e-05
SCSFRI_TO_T_00102495.path1	4494	4520	8963	941	1765	1085	72.65	70.3	151.09	16.06	33.36	19.12	98.0133	22.8467	-2.10099	1.02458e-06	1.21322e-05
SCSFRI_TO_T_00066458.path1	109	91	74	317	193	254	2.03	1.63	1.44	6.24	4.21	5.16	1.7	5.20333	1.6139	1.02808e-06	1.21655e-05
SCSFRI_TO_T_00052956.path1	233	445	280	103	105	101	2.48	4.56	3.11	1.16	1.31	1.17	3.38333	1.21333	-1.47947	1.03121e-06	1.21943e-05
SCSFRI_TO_T_00115700.path1	132	423	233	81	41	35	1.97	6.07	3.62	1.28	0.71	0.57	3.88667	0.853333	-2.18735	1.04192e-06	1.23128e-05
SCSFRI_TO_T_00133949.path1	64	64	53	13	10	14	2.39	2.3	2.06	0.51	0.44	0.57	2.25	0.506667	-2.15082	1.0438e-06	1.23268e-05
SCSFRI_TO_T_00114544.path1	37	74	27	149	127	171	2.16	4.15	1.64	9.17	8.65	10.86	2.65	9.56	1.85102	1.05809e-06	1.24871e-05
SCSFRI_TO_T_00044087.path1	247	336	247	42	96	62	5.53	7.24	5.77	0.99	2.51	1.51	6.18	1.67	-1.88776	1.06928e-06	1.26108e-05
SCSFRI_TO_T_00115265.path1	965	1448	945	362	382	507	16.54	23.88	16.89	6.56	7.66	9.48	19.1033	7.9	-1.2739	1.0797e-06	1.27252e-05
SCSFRI_TO_T_00127918.path1	7	2	1	28	26	88	0.14	0.04	0.02	0.6	0.62	1.95	0.0666667	1.05667	3.98641	1.08677e-06	1.27999e-05
SCSFRI_TO_T_00012974.path1	2340	2412	2027	823	950	906	83.21	82.52	75.17	30.92	39.51	35.14	80.3	35.19	-1.19023	1.08963e-06	1.28251e-05
SCSFRI_TO_T_00033833.path1	71	73	54	11	16	5	0.86	0.85	0.68	0.15	0.23	0.07	0.796667	0.15	-2.40901	1.09145e-06	1.28337e-05
SCSFRI_TO_T_00005162.path1	153	274	94	515	398	626	2.35	4.04	1.5	8.34	7.13	10.47	2.63	8.64667	1.71708	1.09181e-06	1.28337e-05
SCSFRI_TO_T_00083207.path1	28	88	26	2	5	4	0.34	1.04	0.33	0.03	0.07	0.05	0.57	0.05	-3.51096	1.09579e-06	1.28719e-05
SCSFRI_TO_T_00010195.path1	121	130	78	256	256	368	4.25	4.39	2.86	9.5	10.51	14.1	3.83333	11.37	1.56856	1.09828e-06	1.28925e-05
SCSFRI_TO_T_00072657.path1	188	210	273	69	45	76	2.98	3.2	4.51	1.15	0.83	1.31	3.56333	1.09667	-1.7001	1.10098e-06	1.29157e-05
SCSFRI_TO_T_00134062.path1	195	267	187	560	377	625	2.97	3.92	2.97	9.02	6.72	10.4	3.28667	8.71333	1.4066	1.13535e-06	1.331e-05
SCSFRI_TO_T_00079536.path1	62	172	58	372	235	405	0.78	2.09	0.76	4.96	3.47	5.57	1.21	4.66667	1.94739	1.1378e-06	1.33299e-05
SCSFRI_TO_T_00041847.path1	25472	18318	20626	7701	7770	5537	532.86	368.68	449.96	170.18	190.11	126.34	450.5	162.21	-1.47366	1.1409e-06	1.33574e-05
SCSFRI_TO_T_00010645.path1	1	0	3	55	15	34	0.04	0	0.14	2.55	0.77	1.63	0.06	1.65	4.78136	1.14939e-06	1.34479e-05
SCSFRI_TO_T_00081911.path1	33	37	17	113	92	90	2.31	2.49	1.24	8.35	7.53	6.87	2.01333	7.58333	1.91325	1.15172e-06	1.34662e-05
SCSFRI_TO_T_00058655.path1	172	332	85	11	39	33	1.05	1.95	0.54	0.07	0.28	0.22	1.18	0.19	-2.63472	1.15704e-06	1.35194e-05
SCSFRI_TO_T_00078213.path1	116	182	113	39	41	22	5.78	8.73	5.88	2.05	2.39	1.2	6.79667	1.88	-1.85409	1.15793e-06	1.35209e-05
SCSFRI_TO_T_00111310.path1	75	77	41	13	6	15	2.92	2.89	1.67	0.53	0.27	0.64	2.49333	0.48	-2.37697	1.16145e-06	1.35531e-05
SCSFRI_TO_T_00001818.path1	158	128	67	431	270	380	4.87	3.79	2.15	14.03	9.73	12.77	3.60333	12.1767	1.75672	1.17477e-06	1.36976e-05
SCSFRI_TO_T_00011951.path1	855	963	611	139	299	175	40.34	43.72	30.07	6.93	16.5	9.01	38.0433	10.8133	-1.81483	1.17539e-06	1.36976e-05
SCSFRI_TO_T_00073012.path1	160	174	116	395	318	330	4.87	5.1	3.69	12.71	11.33	10.97	4.55333	11.67	1.35781	1.17856e-06	1.37255e-05
MSTRG.4851	37	39	24	141	78	114	2.79	2.83	1.88	11.22	6.87	9.36	2.5	9.15	1.87184	1.18402e-06	1.37801e-05
SCSFRI_TO_T_00138713.path1	175	192	191	453	387	513	2.32	2.44	2.64	6.33	5.99	7.4	2.46667	6.57333	1.41406	1.19472e-06	1.38954e-05
SCSFRI_TO_T_00054747.path1	10608	13504	10344	3315	3731	1368	434.41	532.05	441.74	143.4	178.7	61.11	469.4	127.737	-1.87765	1.20223e-06	1.39735e-05
SCSFRI_TO_T_00042332.path1	30	43	30	1	1	0	0.25	0.34	0.26	0.01	0.01	0	0.283333	0.00666667	-5.40939	1.20523e-06	1.39992e-05
SCSFRI_TO_T_00038732.path1	318	427	272	750	635	741	3.23	4.18	2.88	8.06	7.56	8.23	3.43	7.95	1.21275	1.22011e-06	1.41627e-05
SCSFRI_TO_T_00128667.path1	648	522	568	1867	1059	1923	17.95	13.91	16.41	54.63	34.31	58.1	16.09	49.0133	1.60701	1.22159e-06	1.41706e-05
SCSFRI_TO_T_00039516.path1	870	2104	1009	225	430	279	30.7	71.42	37.13	8.39	17.74	10.74	46.4167	12.29	-1.91716	1.22296e-06	1.41772e-05
SCSFRI_TO_T_00006664.path1	216	136	103	46	33	25	7.89	4.78	3.92	1.78	1.41	1	5.53	1.39667	-1.98529	1.22706e-06	1.42154e-05
SCSFRI_TO_T_00063082.path1	42	69	29	189	100	174	0.55	0.87	0.4	2.63	1.54	2.5	0.606667	2.22333	1.87375	1.23743e-06	1.43261e-05
SCSFRI_TO_T_00064409.path1	234	196	240	604	511	652	5.34	4.3	5.71	14.56	13.64	16.23	5.11667	14.81	1.5333	1.23992e-06	1.43456e-05
SCSFRI_TO_T_00144859.path1	474	624	505	173	215	149	6.4	8.1	7.12	2.47	3.4	2.19	7.20667	2.68667	-1.42351	1.24809e-06	1.44307e-05
SCSFRI_TO_T_00079520.path1	100	146	84	321	205	312	4.24	5.96	3.72	14.39	10.17	14.44	4.64	13	1.48631	1.26199e-06	1.45818e-05
SCSFRI_TO_T_00080882.path1	38	45	49	8	5	6	0.49	0.56	0.66	0.11	0.08	0.08	0.57	0.09	-2.66297	1.27704e-06	1.4739e-05
SCSFRI_TO_T_00120005.path1	213	254	171	65	76	74	5.01	5.75	4.19	1.61	2.09	1.9	4.98333	1.86667	-1.41665	1.27726e-06	1.4739e-05
SCSFRI_TO_T_00094285.path1	749	587	714	294	166	148	19.96	15.04	19.84	8.26	5.18	4.29	18.28	5.91	-1.62904	1.28526e-06	1.48216e-05
SCSFRI_TO_T_00124789.path1	49	69	32	7	8	8	0.79	1.06	0.54	0.12	0.15	0.14	0.796667	0.136667	-2.54331	1.28718e-06	1.48341e-05
SCSFRI_TO_T_00007095.path1	12004	10743	9012	2437	4091	1991	149.83	129.01	117.3	32.13	59.72	27.11	132.047	39.6533	-1.73553	1.30779e-06	1.50552e-05
SCSFRI_TO_T_00090077.path1	17	108	45	4	5	0	0.14	0.83	0.37	0.03	0.05	0	0.446667	0.0266667	-4.06609	1.30807e-06	1.50552e-05
SCSFRI_TO_T_00015478.path1	1559	1633	1573	685	623	510	53.78	54.2	56.59	24.96	25.14	19.19	54.8567	23.0967	-1.24798	1.32796e-06	1.52741e-05
SCSFRI_TO_T_00092872.path1	41498	48454	41191	14086	18677	12621	1339.77	1505.07	1386.82	480.4	705.24	444.46	1410.55	543.367	-1.37626	1.34248e-06	1.54311e-05
SCSFRI_TO_T_00027658.path1	252	328	319	65	107	52	1.32	1.65	1.74	0.36	0.65	0.3	1.57	0.436667	-1.84616	1.34974e-06	1.55044e-05
SCSFRI_TO_T_00058256.path1	22	37	25	100	72	109	1.56	2.53	1.85	7.5	5.98	8.45	1.98	7.31	1.88437	1.36454e-06	1.56642e-05
SCSFRI_TO_T_00000086.path1	71	60	36	196	126	193	6.14	4.99	3.25	17.9	12.74	18.2	4.79333	16.28	1.764	1.39955e-06	1.60558e-05
SCSFRI_TO_T_00098820.path1	1357	1613	1228	269	524	439	50.9	58.21	48.03	10.66	22.99	17.96	52.38	17.2033	-1.60633	1.40285e-06	1.60832e-05
SCSFRI_TO_T_00104303.path1	512	785	441	212	212	232	9.08	13.4	8.16	3.97	4.4	4.49	10.2133	4.28667	-1.25253	1.41987e-06	1.62677e-05
SCSFRI_TO_T_00128365.path1	52	58	11	137	162	375	1.64	1.76	0.36	4.57	5.99	12.92	1.25333	7.82667	2.64263	1.42275e-06	1.62902e-05
MSTRG.4577	433	577	496	231	164	156	59.16	75.85	70.67	33.34	26.21	23.25	68.56	27.6	-1.3127	1.44034e-06	1.64809e-05
SCSFRI_TO_T_00014540.path1	665	771	523	211	271	213	13.29	14.82	10.9	4.45	6.33	4.64	13.0033	5.14	-1.33904	1.44998e-06	1.65804e-05
SCSFRI_TO_T_00020431.path1	3547	8272	6908	1404	1946	830	42.73	95.88	86.79	17.87	27.42	10.91	75.1333	18.7333	-2.00385	1.46989e-06	1.67972e-05
MSTRG.1586	25464	7686	33779	102206	95823	248394	1224.11	355.46	1693.38	5190.16	5387.52	13024.6	1090.98	7867.42	2.85026	1.47169e-06	1.68069e-05
SCSFRI_TO_T_00129769.path1	189	191	237	587	461	593	3.82	3.71	5	12.54	10.9	13.08	4.17667	12.1733	1.5433	1.47787e-06	1.68666e-05
SCSFRI_TO_T_00113614.path1	36	39	43	210	110	109	0.98	1.02	1.22	6.05	3.51	3.24	1.07333	4.26667	1.99101	1.48013e-06	1.68815e-05
SCSFRI_TO_T_00037453.path1	24	59	29	118	133	124	1.31	3.11	1.66	6.82	8.51	7.4	2.02667	7.57667	1.90245	1.48555e-06	1.69289e-05
SCSFRI_TO_T_00107903.path1	2216	4588	2631	698	1118	545	20.29	40.43	25.13	6.75	11.98	5.44	28.6167	8.05667	-1.8286	1.4862e-06	1.69289e-05
SCSFRI_TO_T_00055798.path1	71	70	53	171	145	207	1.28	1.21	1	3.26	3.06	4.07	1.16333	3.46333	1.5739	1.49209e-06	1.6985e-05
SCSFRI_TO_T_00077606.path1	373	494	290	846	710	900	4.99	6.36	4.05	11.97	11.12	13.14	5.13333	12.0767	1.23425	1.50725e-06	1.71429e-05
SCSFRI_TO_T_00009328.path1	5762	3314	14743	63355	42258	40385	86.03	47.61	229.56	999.27	737.95	657.72	121.067	798.313	2.72115	1.5079e-06	1.71429e-05
SCSFRI_TO_T_00112189.path1	31	50	12	131	86	173	0.42	0.64	0.17	1.84	1.34	2.51	0.41	1.89667	2.20977	1.5121e-06	1.71796e-05
SCSFRI_TO_T_00130908.path1	121	278	96	41	39	26	2.06	4.54	1.7	0.74	0.77	0.48	2.76667	0.663333	-2.06034	1.5152e-06	1.72038e-05
SCSFRI_TO_T_00102884.path1	2642	3314	2000	564	829	228	57.33	69.18	45.25	12.93	21.04	5.4	57.2533	13.1233	-2.12523	1.5238e-06	1.72903e-05
SCSFRI_TO_T_00004842.path1	694	716	553	89	234	128	37.49	37.22	31.16	5.08	14.79	7.54	35.29	9.13667	-1.94952	1.52846e-06	1.7332e-05
SCSFRI_TO_T_00002002.path1	193	166	160	474	350	752	6.5	5.38	5.62	16.86	13.78	27.62	5.83333	19.42	1.73515	1.54707e-06	1.75318e-05
SCSFRI_TO_T_00023298.path1	2187	2265	1367	677	781	630	50.56	50.38	32.95	16.53	21.12	15.89	44.63	17.8467	-1.32236	1.55042e-06	1.75585e-05
SCSFRI_TO_T_00033396.path1	51	50	48	191	101	176	1.45	1.36	1.41	5.72	3.35	5.44	1.40667	4.83667	1.78173	1.57919e-06	1.78729e-05
SCSFRI_TO_T_00129702.path1	98	214	73	25	28	9	3.8	7.98	2.95	1.02	1.27	0.38	4.91	0.89	-2.46385	1.58204e-06	1.78937e-05
SCSFRI_TO_T_00031232.path1	2	7	4	32	26	54	0.1	0.32	0.19	1.54	1.42	2.71	0.203333	1.89	3.21647	1.59379e-06	1.8015e-05
SCSFRI_TO_T_00034275.path1	53	31	30	121	114	256	1.62	0.91	0.96	3.91	4.07	8.53	1.16333	5.50333	2.24204	1.63397e-06	1.84574e-05
SCSFRI_TO_T_00104577.path1	64	158	84	314	241	323	1.54	3.66	2.11	8	6.79	8.49	2.43667	7.76	1.67115	1.63563e-06	1.84644e-05
SCSFRI_TO_T_00096226.path1	404	401	310	21	103	23	7.91	7.54	6.31	0.43	2.36	0.49	7.25333	1.09333	-2.72991	1.64818e-06	1.85863e-05
SCSFRI_TO_T_00022381.path1	236	420	190	47	87	29	9.35	16.01	7.85	1.97	4.03	1.25	11.07	2.41667	-2.19556	1.64854e-06	1.85863e-05
SCSFRI_TO_T_00026857.path1	87	63	61	201	225	193	4.79	3.34	3.5	11.69	14.48	11.59	3.87667	12.5867	1.69901	1.65502e-06	1.86475e-05
SCSFRI_TO_T_00132950.path1	46	49	66	304	156	149	0.84	0.86	1.26	5.86	3.33	2.97	0.986667	4.05333	2.03847	1.66157e-06	1.87093e-05
SCSFRI_TO_T_00028750.path1	1410	582	1028	261	256	118	20.11	7.99	15.29	3.93	4.27	1.84	14.4633	3.34667	-2.1116	1.67146e-06	1.88076e-05
SCSFRI_TO_T_00007993.path1	323	332	241	113	111	109	13.81	13.66	10.75	5.1	5.55	5.08	12.74	5.24333	-1.28081	1.67243e-06	1.88076e-05
SCSFRI_TO_T_00085632.path1	75	59	74	280	175	190	1.52	1.15	1.56	5.98	4.13	4.19	1.41	4.76667	1.75729	1.67625e-06	1.88387e-05
MSTRG.5465	786	1008	765	216	315	129	21.24	26.21	21.56	6.17	9.96	3.8	23.0033	6.64333	-1.79186	1.68407e-06	1.89145e-05
SCSFRI_TO_T_00071115.path1	5977	9184	6121	2641	2738	1660	188.93	279.3	201.77	88.18	101.22	57.23	223.333	82.21	-1.44181	1.69722e-06	1.90501e-05
SCSFRI_TO_T_00041172.path1	252	275	211	78	89	49	4.46	4.68	3.9	1.46	1.84	0.95	4.34667	1.41667	-1.61741	1.70086e-06	1.90788e-05
SCSFRI_TO_T_00132095.path1	49	71	32	7	8	9	2.27	3.17	1.55	0.34	0.43	0.46	2.33	0.41	-2.50663	1.71124e-06	1.9183e-05
SCSFRI_TO_T_00019960.path1	95	109	69	270	169	272	2.78	3.07	2.11	8.36	5.79	8.69	2.65333	7.61333	1.52072	1.71658e-06	1.92307e-05
SCSFRI_TO_T_00107474.path1	136	95	113	424	251	342	5.93	3.98	5.14	19.52	12.8	16.26	5.01667	16.1933	1.6906	1.72318e-06	1.92925e-05
SCSFRI_TO_T_00043552.path1	59	70	36	364	118	173	1.89	2.15	1.2	12.3	4.41	6.04	1.74667	7.58333	2.11823	1.74737e-06	1.95508e-05
SCSFRI_TO_T_00103525.path1	71	93	112	292	210	358	0.75	0.95	1.24	3.27	2.6	4.14	0.98	3.33667	1.76755	1.75212e-06	1.95916e-05
SCSFRI_TO_T_00033398.path1	278	204	303	66	85	58	7.78	5.5	8.85	1.95	2.78	1.77	7.37667	2.16667	-1.76749	1.75437e-06	1.96043e-05
SCSFRI_TO_T_00092228.path1	874	923	857	291	365	243	14.9	15.14	15.23	5.24	7.28	4.52	15.09	5.68	-1.40963	1.76188e-06	1.96758e-05
MSTRG.10050	199	221	197	423	514	573	15.44	16.5	15.94	34.59	46.55	48.4	15.96	43.18	1.4359	1.76301e-06	1.9676e-05
SCSFRI_TO_T_00137282.path1	505	402	349	91	151	126	35.28	27.02	25.42	6.72	12.34	9.6	29.24	9.55333	-1.61387	1.79875e-06	2.00622e-05
SCSFRI_TO_T_00137325.path1	54	162	87	26	7	17	0.43	1.25	0.73	0.22	0.07	0.15	0.803333	0.146667	-2.45346	1.80096e-06	2.00741e-05
SCSFRI_TO_T_00010976.path1	279	309	350	808	731	770	7.79	8.31	10.2	23.84	23.88	23.46	8.76667	23.7267	1.43641	1.83063e-06	2.03919e-05
SCSFRI_TO_T_00014254.path1	404	419	530	2637	1099	1132	7.49	7.48	10.25	51.67	23.84	22.9	8.40667	32.8033	1.96424	1.83177e-06	2.03919e-05
SCSFRI_TO_T_00092361.path1	263	402	229	90	106	58	1.94	2.85	1.76	0.7	0.91	0.47	2.18333	0.693333	-1.65491	1.83759e-06	2.04438e-05
SCSFRI_TO_T_00037457.path1	59	41	38	6	8	6	1.63	1.09	1.1	0.18	0.26	0.18	1.27333	0.206667	-2.62323	1.84837e-06	2.05508e-05
SCSFRI_TO_T_00089130.path1	640	837	368	14	132	21	10.37	13.05	6.22	0.24	2.5	0.37	9.88	1.03667	-3.25256	1.86179e-06	2.06869e-05
SCSFRI_TO_T_00115248.path1	1816	2726	2055	688	827	408	32.8	47.38	38.71	13.13	17.47	8.04	39.63	12.88	-1.62146	1.87906e-06	2.08562e-05
SCSFRI_TO_T_00013649.path1	161	175	139	44	55	29	11.53	12.06	10.38	3.33	4.61	2.27	11.3233	3.40333	-1.73428	1.87938e-06	2.08562e-05
SCSFRI_TO_T_00004919.path1	126	157	116	46	39	45	1.13	1.36	1.09	0.43	0.4	0.44	1.19333	0.423333	-1.49513	1.88544e-06	2.09103e-05
SCSFRI_TO_T_00003424.path1	19579	19235	18885	41709	39799	42850	784.86	741.85	789.48	1766.21	1865.99	1873.66	772.063	1835.29	1.24921	1.90084e-06	2.10678e-05
SCSFRI_TO_T_00088112.path1	2369	2715	2179	946	1068	866	76.82	84.7	73.69	32.41	40.51	30.63	78.4033	34.5167	-1.18362	1.9244e-06	2.13156e-05
SCSFRI_TO_T_00051222.path1	122	241	228	737	393	874	1.77	3.37	3.46	11.32	6.68	13.87	2.86667	10.6233	1.88979	1.92576e-06	2.13173e-05
SCSFRI_TO_T_00048464.path1	1070	1327	1170	86	174	421	14.12	16.85	16.11	1.2	2.69	6.06	15.6933	3.31667	-2.24235	1.94198e-06	2.14834e-05
SCSFRI_TO_T_00106326.path1	1830	1991	2551	6811	4696	5522	15.33	16.05	22.29	60.29	46.02	50.47	17.89	52.26	1.54655	1.9588e-06	2.16559e-05
SCSFRI_TO_T_00144025.path1	43	83	66	207	161	180	1.23	2.25	1.94	6.2	5.33	5.56	1.80667	5.69667	1.65679	1.97368e-06	2.18067e-05
SCSFRI_TO_T_00127224.path1	35	25	32	124	75	147	1.76	1.21	1.68	6.6	4.42	8.08	1.55	6.36667	2.03827	1.9764e-06	2.18231e-05
SCSFRI_TO_T_00137193.path1	155	165	124	397	262	473	17.39	17.81	14.5	47.04	34.37	57.87	16.5667	46.4267	1.48667	1.98202e-06	2.18716e-05
SCSFRI_TO_T_00081338.path1	338	423	348	813	674	1006	6.97	8.39	7.48	17.71	16.25	22.63	7.61333	18.8633	1.30898	1.99006e-06	2.19466e-05
SCSFRI_TO_T_00040873.path1	23	16	6	77	47	136	1.05	0.7	0.28	3.7	2.5	6.74	0.676667	4.31333	2.67229	2.01427e-06	2.21997e-05
SCSFRI_TO_T_00035801.path1	93	192	77	339	273	654	2.68	5.32	2.31	10.32	9.2	20.55	3.43667	13.3567	1.95848	2.0579e-06	2.26664e-05
SCSFRI_TO_T_00122243.path1	604	1255	295	210	127	82	55.32	110.58	28.17	20.32	13.6	8.19	64.69	14.0367	-2.20434	2.07041e-06	2.279e-05
SCSFRI_TO_T_00133727.path1	622	431	673	2256	1452	1583	8.58	5.72	9.68	32.87	23.43	23.82	7.99333	26.7067	1.74033	2.089e-06	2.29803e-05
SCSFRI_TO_T_00081684.path1	245	259	164	479	481	763	6.14	6.25	4.29	12.69	14.1	20.86	5.56	15.8833	1.51436	2.09189e-06	2.29867e-05
SCSFRI_TO_T_00050537.path1	30	80	14	3	2	2	0.69	1.77	0.34	0.07	0.05	0.05	0.933333	0.0566667	-4.04182	2.09219e-06	2.29867e-05
SCSFRI_TO_T_00063956.path1	449	520	328	1067	726	1022	3.52	3.92	2.68	8.83	6.65	8.73	3.37333	8.07	1.25839	2.10791e-06	2.31357e-05
SCSFRI_TO_T_00044925.path1	135	177	99	362	254	353	3.28	4.13	2.5	9.28	7.21	9.34	3.30333	8.61	1.38209	2.10836e-06	2.31357e-05
SCSFRI_TO_T_00126003.path1	10248	9891	7545	4427	3623	3267	305.56	283.74	234.6	139.44	126.34	106.25	274.633	124.01	-1.14705	2.12889e-06	2.33464e-05
SCSFRI_TO_T_00082389.path1	260	272	243	12	70	41	7.12	7.16	6.94	0.35	2.24	1.22	7.07333	1.27	-2.47756	2.13392e-06	2.33871e-05
SCSFRI_TO_T_00065096.path1	28874	29364	24789	6852	11505	8760	495	484.33	443.17	124.09	230.68	163.81	474.167	172.86	-1.45579	2.14466e-06	2.34903e-05
SCSFRI_TO_T_00087327.path1	27	66	15	2	0	2	0.4	0.93	0.23	0.03	0	0.03	0.52	0.02	-4.70044	2.16695e-06	2.37196e-05
SCSFRI_TO_T_00143863.path1	412	350	314	1085	617	1114	3.73	3.05	2.97	10.38	6.53	11	3.25	9.30333	1.51731	2.1871e-06	2.39254e-05
SCSFRI_TO_T_00046004.path1	27	10	13	67	77	104	1.71	0.61	0.86	4.49	5.71	7.2	1.06	5.8	2.45199	2.20022e-06	2.40541e-05
MSTRG.5466	3000	3213	2996	1194	1232	1409	48.69	50.18	50.71	20.47	23.39	24.95	49.86	22.9367	-1.12023	2.23407e-06	2.4409e-05
SCSFRI_TO_T_00132760.path1	197	292	167	15	65	30	2.27	3.23	2	0.18	0.87	0.38	2.5	0.476667	-2.39088	2.24607e-06	2.45249e-05
SCSFRI_TO_T_00112941.path1	151	104	170	631	347	443	1.89	1.25	2.22	8.33	5.07	6.04	1.78667	6.48	1.85872	2.25306e-06	2.4586e-05
SCSFRI_TO_T_00009997.path1	38	65	11	1	2	0	0.3	0.49	0.09	0.01	0.02	0	0.293333	0.01	-4.87447	2.27145e-06	2.47715e-05
SCSFRI_TO_T_00024263.path1	243	470	200	18	80	51	3.46	6.44	2.97	0.27	1.33	0.79	4.29	0.796667	-2.42893	2.27972e-06	2.48462e-05
SCSFRI_TO_T_00135211.path1	632	354	596	1735	1431	1813	8.61	4.64	8.47	24.98	22.81	26.95	7.24	24.9133	1.78286	2.28263e-06	2.48627e-05
SCSFRI_TO_T_00123542.path1	87	95	80	316	181	209	1.14	1.19	1.09	4.36	2.76	2.98	1.14	3.36667	1.56229	2.31633e-06	2.52142e-05
SCSFRI_TO_T_00029112.path1	2637	2768	2568	813	1124	965	97.85	98.82	99.37	31.87	48.78	39.06	98.68	39.9033	-1.30625	2.31869e-06	2.52243e-05
SCSFRI_TO_T_00124624.path1	35	32	51	197	103	144	0.89	0.79	1.36	5.31	3.07	4.01	1.01333	4.13	2.02703	2.3293e-06	2.53241e-05
SCSFRI_TO_T_00047515.path1	41	86	28	4	9	5	1.43	2.89	1.02	0.15	0.37	0.19	1.78	0.236667	-2.91095	2.33879e-06	2.54117e-05
SCSFRI_TO_T_00122577.path1	244	281	233	721	416	697	2.77	3.07	2.76	8.66	5.53	8.64	2.86667	7.61	1.40852	2.35267e-06	2.55468e-05
SCSFRI_TO_T_00109930.path1	125	166	99	418	218	405	1.73	2.21	1.43	6.1	3.52	6.1	1.79	5.24	1.54961	2.3546e-06	2.5552e-05
MSTRG.3285	171	175	118	610	313	355	1.43	1.4	1.03	5.37	3.05	3.23	1.28667	3.88333	1.59366	2.35973e-06	2.5592e-05
SCSFRI_TO_T_00042480.path1	80	90	44	15	11	19	0.93	0.99	0.53	0.18	0.15	0.24	0.816667	0.19	-2.10375	2.36864e-06	2.56728e-05
SCSFRI_TO_T_00064222.path1	146	205	93	416	282	606	3.98	5.38	2.65	11.99	9	18.04	4.00333	13.01	1.70035	2.41822e-06	2.61942e-05
SCSFRI_TO_T_00042008.path1	133	138	162	425	319	375	2.81	2.81	3.57	9.5	7.89	8.65	3.06333	8.68	1.50259	2.42118e-06	2.62102e-05
SCSFRI_TO_T_00119145.path1	631	858	561	315	177	135	12.32	16.11	11.42	6.49	4.04	2.87	13.2833	4.46667	-1.57235	2.44823e-06	2.64867e-05
SCSFRI_TO_T_00015096.path1	269	248	258	612	528	855	16.03	14.22	16.04	38.53	36.81	55.59	15.43	43.6433	1.50002	2.46798e-06	2.66841e-05
SCSFRI_TO_T_00110416.path1	105	138	80	283	216	255	1.33	1.68	1.06	3.79	3.2	3.53	1.35667	3.50667	1.37003	2.47905e-06	2.67874e-05
SCSFRI_TO_T_00057593.path1	1019	1172	897	167	396	211	10.02	11.09	9.2	1.74	4.56	2.26	10.1033	2.85333	-1.82411	2.53685e-06	2.73952e-05
SCSFRI_TO_T_00094022.path1	101	75	80	243	199	251	1.95	1.39	1.61	4.94	4.48	5.27	1.65	4.89667	1.56933	2.58454e-06	2.78931e-05
SCSFRI_TO_T_00081960.path1	345	336	256	634	794	1488	3.03	2.84	2.34	5.88	8.15	14.25	2.73667	9.42667	1.78433	2.60683e-06	2.81166e-05
SCSFRI_TO_T_00141895.path1	233	382	225	114	81	57	0.99	1.56	1	0.51	0.4	0.26	1.18333	0.39	-1.60131	2.63262e-06	2.83774e-05
SCSFRI_TO_T_00068736.path1	1339	903	1828	5960	3727	4521	26.4	17.13	37.58	124.12	85.94	97.22	27.0367	102.427	1.9216	2.65062e-06	2.8554e-05
SCSFRI_TO_T_00091729.path1	84	56	51	12	11	15	2.79	1.79	1.77	0.42	0.43	0.54	2.11667	0.463333	-2.19167	2.66483e-06	2.86895e-05
SCSFRI_TO_T_00110392.path1	119	210	117	33	49	38	1.49	2.53	1.53	0.44	0.72	0.52	1.85	0.56	-1.72403	2.67621e-06	2.87945e-05
SCSFRI_TO_T_00102455.path1	84	128	84	251	191	280	1.43	2.1	1.49	4.52	3.81	5.2	1.67333	4.51	1.4304	2.68136e-06	2.88324e-05
SCSFRI_TO_T_00112061.path1	554	703	575	159	245	215	17.55	21.42	18.99	5.32	9.07	7.42	19.32	7.27	-1.41007	2.68943e-06	2.89015e-05
SCSFRI_TO_T_00086097.path1	4968	7614	4783	1211	1123	153	199.83	294.66	200.63	51.46	52.83	6.71	231.707	37	-2.6467	2.69241e-06	2.89148e-05
SCSFRI_TO_T_00125932.path1	48	121	44	6	15	9	0.23	0.57	0.22	0.03	0.09	0.05	0.34	0.0566667	-2.58496	2.69394e-06	2.89148e-05
SCSFRI_TO_T_00114093.path1	2807	3808	2867	682	1273	621	69.72	91	74.26	17.89	36.98	16.82	78.3267	23.8967	-1.71269	2.71676e-06	2.91421e-05
SCSFRI_TO_T_00103840.path1	26	120	43	8	7	7	0.2	0.9	0.35	0.07	0.06	0.06	0.483333	0.0633333	-2.93198	2.75441e-06	2.9528e-05
SCSFRI_TO_T_00007300.path1	424	241	291	86	89	34	4.43	2.42	3.17	0.95	1.09	0.39	3.34	0.81	-2.04385	2.78572e-06	2.98455e-05
SCSFRI_TO_T_00073929.path1	294	268	440	96	86	34	7.27	6.38	11.35	2.51	2.49	0.92	8.33333	1.97333	-2.07826	2.83955e-06	3.04039e-05
SCSFRI_TO_T_00141249.path1	83	92	56	326	190	168	2.43	2.59	1.71	10.07	6.5	5.36	2.24333	7.31	1.70423	2.86996e-06	3.06989e-05
SCSFRI_TO_T_00124237.path1	302	276	250	100	103	98	7.39	6.5	6.38	2.59	2.95	2.62	6.75667	2.72	-1.31271	2.87059e-06	3.06989e-05
SCSFRI_TO_T_00016046.path1	37	90	35	216	146	153	0.64	1.51	0.63	3.97	2.97	2.9	0.926667	3.28	1.82357	2.8918e-06	3.0907e-05
SCSFRI_TO_T_00004828.path1	32	19	26	95	83	101	1.3	0.74	1.1	4.08	3.94	4.47	1.04667	4.16333	1.99194	2.98669e-06	3.18845e-05
SCSFRI_TO_T_00039139.path1	91	178	62	28	25	16	1.15	2.16	0.81	0.37	0.37	0.22	1.37333	0.32	-2.10154	2.98685e-06	3.18845e-05
SCSFRI_TO_T_00027336.path1	60	113	65	216	184	206	2.34	4.25	2.65	8.91	8.4	8.77	3.08	8.69333	1.49698	3.00798e-06	3.20905e-05
SCSFRI_TO_T_00037529.path1	117	124	70	297	220	249	3.2	3.26	2	8.58	7.04	7.43	2.82	7.68333	1.44604	3.01142e-06	3.21079e-05
SCSFRI_TO_T_00047757.path1	44	82	61	348	162	152	1.14	2.04	1.65	9.52	4.91	4.3	1.61	6.24333	1.95526	3.02414e-06	3.2224e-05
SCSFRI_TO_T_00068524.path1	35	55	13	3	0	1	0.8	1.22	0.31	0.07	0	0.03	0.776667	0.0333333	-4.54226	3.03104e-06	3.22781e-05
SCSFRI_TO_T_00037922.path1	25	43	12	98	75	140	2.36	3.9	1.18	9.75	8.26	14.39	2.48	10.8	2.12262	3.06296e-06	3.25984e-05
SCSFRI_TO_T_00019543.path1	494	654	400	227	203	185	11.32	14.42	9.56	5.5	5.44	4.63	11.7667	5.19	-1.1809	3.0682e-06	3.26345e-05
SCSFRI_TO_T_00082312.path1	56	86	46	167	136	188	1.1	1.65	0.95	3.5	3.15	4.07	1.23333	3.57333	1.53471	3.07368e-06	3.26673e-05
SCSFRI_TO_T_00114048.path1	77	70	67	250	150	187	1.37	1.21	1.26	4.73	3.14	3.66	1.28	3.84333	1.58621	3.07498e-06	3.26673e-05
SCSFRI_TO_T_00112225.path1	114	182	138	50	37	51	1.84	2.82	2.32	0.85	0.7	0.9	2.32667	0.816667	-1.51045	3.08304e-06	3.27228e-05
SCSFRI_TO_T_00105937.path1	1257	757	689	211	316	240	12.46	7.22	7.12	2.21	3.66	2.59	8.93333	2.82	-1.6635	3.08391e-06	3.27228e-05
SCSFRI_TO_T_00034608.path1	222	172	171	54	46	75	3.77	2.81	3.03	0.97	0.91	1.39	3.20333	1.09	-1.55525	3.10918e-06	3.29711e-05
SCSFRI_TO_T_00028032.path1	136	200	90	435	287	343	4.55	6.43	3.14	15.37	11.22	12.51	4.70667	13.0333	1.46943	3.11169e-06	3.2978e-05
SCSFRI_TO_T_00108259.path1	970	1887	865	540	324	309	14.51	27.16	13.49	8.53	5.67	5.04	18.3867	6.41333	-1.51951	3.13617e-06	3.32175e-05
SCSFRI_TO_T_00116171.path1	125	378	86	21	41	34	3.25	9.41	2.33	0.57	1.23	0.96	4.99667	0.92	-2.44126	3.14879e-06	3.33311e-05
SCSFRI_TO_T_00000902.path1	37	36	19	177	80	92	0.43	0.41	0.23	2.2	1.1	1.18	0.356667	1.49333	2.06589	3.16853e-06	3.352e-05
SCSFRI_TO_T_00085192.path1	29455	24925	27109	2895	8659	1886	568.52	462.85	545.65	59.03	195.48	39.7	525.673	98.07	-2.42228	3.17594e-06	3.35685e-05
SCSFRI_TO_T_00005377.path1	78	98	60	412	186	178	1.52	1.83	1.22	8.47	4.23	3.78	1.52333	5.49333	1.85045	3.17691e-06	3.35685e-05
SCSFRI_TO_T_00080772.path1	120	119	56	263	225	354	2.61	2.49	1.27	6.04	5.72	8.39	2.12333	6.71667	1.66141	3.22869e-06	3.40952e-05
SCSFRI_TO_T_00059751.path1	69	75	52	12	11	20	2.4	2.51	1.89	0.44	0.45	0.76	2.26667	0.55	-2.04307	3.24584e-06	3.42559e-05
SCSFRI_TO_T_00005524.path1	166	254	46	23	29	25	5.84	8.6	1.69	0.86	1.19	0.96	5.37667	1.00333	-2.42191	3.27388e-06	3.45311e-05
SCSFRI_TO_T_00054101.path1	30	32	8	80	83	171	0.68	0.7	0.19	1.91	2.2	4.22	0.523333	2.77667	2.40755	3.29012e-06	3.46817e-05
SCSFRI_TO_T_00031972.path1	63	79	49	194	125	176	2.73	3.3	2.22	8.89	6.34	8.33	2.75	7.85333	1.51387	3.34944e-06	3.5286e-05
SCSFRI_TO_T_00019028.path1	135	246	113	41	46	54	2.93	5.14	2.56	0.94	1.17	1.28	3.54333	1.13	-1.64878	3.35913e-06	3.5367e-05
SCSFRI_TO_T_00013282.path1	246	156	207	719	437	625	2	1.22	1.75	6.18	4.15	5.54	1.65667	5.29	1.67498	3.36474e-06	3.54049e-05
MSTRG.1769	348	400	368	154	142	110	10.66	11.79	11.76	4.98	5.09	3.68	11.4033	4.58333	-1.31499	3.388e-06	3.56284e-05
SCSFRI_TO_T_00104800.path1	349	367	295	66	130	94	13.47	13.63	11.87	2.69	5.87	3.96	12.99	4.17333	-1.63813	3.4105e-06	3.58437e-05
SCSFRI_TO_T_00104166.path1	410	554	508	224	153	126	30.64	39.83	39.59	17.68	13.37	10.27	36.6867	13.7733	-1.41338	3.42987e-06	3.60258e-05
SCSFRI_TO_T_00096216.path1	220	305	167	530	416	627	3.02	4.03	2.39	7.69	6.68	9.39	3.14667	7.92	1.33168	3.44859e-06	3.62009e-05
SCSFRI_TO_T_00110652.path1	121	113	73	10	30	19	2.36	2.12	1.49	0.21	0.68	0.4	1.99	0.43	-2.21036	3.4536e-06	3.6232e-05
SCSFRI_TO_T_00092869.path1	4029	4238	3226	615	1361	1265	93.67	94.79	78.21	15.1	37.01	32.08	88.89	28.0633	-1.66333	3.46873e-06	3.63692e-05
SCSFRI_TO_T_00101429.path1	126	154	109	35	44	21	2.52	2.94	2.27	0.74	1.02	0.46	2.57667	0.74	-1.79991	3.47376e-06	3.64003e-05
SCSFRI_TO_T_00078395.path1	90	69	73	274	153	251	1.09	0.81	0.92	3.51	2.17	3.32	0.94	3	1.67423	3.4773e-06	3.64158e-05
SCSFRI_TO_T_00045747.path1	188	176	172	456	334	483	9.81	8.84	9.36	25.12	20.4	27.47	9.33667	24.33	1.38176	3.48448e-06	3.64694e-05
SCSFRI_TO_T_00108003.path1	248	338	1021	35	114	69	7.62	9.99	32.72	1.14	4.1	2.31	16.7767	2.51667	-2.73687	3.50156e-06	3.66265e-05
SCSFRI_TO_T_00107553.path1	163	128	112	45	39	25	2.11	1.6	1.52	0.62	0.59	0.35	1.74333	0.52	-1.74526	3.50881e-06	3.66805e-05
SCSFRI_TO_T_00006219.path1	51	91	41	178	130	217	2.58	4.43	2.16	9.52	7.7	11.99	3.05667	9.73667	1.67147	3.51495e-06	3.6723e-05
SCSFRI_TO_T_00035263.path1	34	42	15	120	70	156	1.76	2.09	0.81	6.56	4.24	8.81	1.55333	6.53667	2.07319	3.54202e-06	3.6979e-05
SCSFRI_TO_T_00120350.path1	7	21	6	67	33	100	0.24	0.71	0.22	2.47	1.35	3.81	0.39	2.54333	2.70517	3.54363e-06	3.6979e-05
SCSFRI_TO_T_00071504.path1	15	19	92	2	2	0	0.27	0.32	1.7	0.04	0.04	0	0.763333	0.0266667	-4.8392	3.55134e-06	3.70375e-05
SCSFRI_TO_T_00088437.path1	377	329	316	1159	785	679	4.56	3.83	3.99	14.82	11.11	8.96	4.12667	11.63	1.4948	3.57435e-06	3.72555e-05
SCSFRI_TO_T_00057742.path1	31	57	19	1	2	5	0.91	1.6	0.58	0.03	0.07	0.16	1.03	0.0866667	-3.57102	3.59147e-06	3.74118e-05
SCSFRI_TO_T_00125267.path1	100	116	100	274	213	246	2.32	2.59	2.42	6.72	5.78	6.23	2.44333	6.24333	1.35347	3.62791e-06	3.77692e-05
SCSFRI_TO_T_00128259.path1	79	92	45	19	16	11	1.12	1.26	0.66	0.29	0.26	0.17	1.01333	0.24	-2.078	3.63919e-06	3.78643e-05
MSTRG.5200	175	270	168	76	63	80	3.73	5.54	3.74	1.71	1.57	1.86	4.33667	1.71333	-1.33978	3.64637e-06	3.79167e-05
SCSFRI_TO_T_00126355.path1	29	62	24	137	85	252	1.6	3.29	1.38	7.97	5.48	15.14	2.09	9.53	2.18897	3.65961e-06	3.80319e-05
SCSFRI_TO_T_00001883.path1	1	0	2	23	26	27	0.05	0	0.1	1.18	1.48	1.43	0.05	1.36333	4.76907	3.66496e-06	3.80651e-05
SCSFRI_TO_T_00108552.path1	672	568	586	1469	1190	1469	33.51	27.25	30.47	77.38	69.4	79.9	30.41	75.56	1.31308	3.77356e-06	3.91701e-05
SCSFRI_TO_T_00021206.path1	40	41	10	117	85	313	0.85	0.84	0.22	2.64	2.12	7.28	0.636667	4.01333	2.65619	3.78031e-06	3.92171e-05
MSTRG.10457	48	41	25	140	83	149	3.43	2.82	1.86	10.56	6.93	11.6	2.70333	9.69667	1.84275	3.78305e-06	3.92225e-05
SCSFRI_TO_T_00109691.path1	23	37	16	131	67	79	0.29	0.44	0.21	1.72	0.97	1.07	0.313333	1.25333	2	3.80884e-06	3.94462e-05
SCSFRI_TO_T_00093525.path1	2214	2433	1899	365	864	433	45.24	47.83	40.46	7.88	20.65	9.65	44.51	12.7267	-1.80627	3.80909e-06	3.94462e-05
SCSFRI_TO_T_00075606.path1	77	257	81	17	19	36	1.28	4.11	1.41	0.3	0.37	0.65	2.26667	0.44	-2.365	3.82944e-06	3.96337e-05
SCSFRI_TO_T_00041685.path1	691	691	610	258	257	305	38.17	36.73	35.14	15.06	16.6	18.38	36.68	16.68	-1.13687	3.90776e-06	4.04206e-05
SCSFRI_TO_T_00131183.path1	265	463	170	81	72	107	1.46	2.46	0.98	0.47	0.47	0.65	1.63333	0.53	-1.62375	3.93914e-06	4.07214e-05
SCSFRI_TO_T_00110039.path1	23	29	16	104	56	79	0.57	0.69	0.41	2.72	1.62	2.13	0.556667	2.15667	1.95392	3.97646e-06	4.10702e-05
SCSFRI_TO_T_00035754.path1	33	47	16	143	78	112	0.7	0.95	0.35	3.18	1.92	2.57	0.666667	2.55667	1.93923	3.97887e-06	4.10702e-05
SCSFRI_TO_T_00009942.path1	999	1150	971	278	416	415	14.23	15.76	14.43	4.18	6.93	6.45	14.8067	5.85333	-1.33892	3.97986e-06	4.10702e-05
SCSFRI_TO_T_00131124.path1	144	83	117	415	276	358	2.57	1.43	2.18	7.83	5.76	6.97	2.06	6.85333	1.73416	3.98755e-06	4.11255e-05
SCSFRI_TO_T_00031426.path1	31	60	47	153	101	318	0.47	0.87	0.74	2.45	1.79	5.26	0.693333	3.16667	2.19134	3.9934e-06	4.11619e-05
MSTRG.11369	1169	1054	815	401	381	458	23.33	20.24	16.96	8.45	8.89	9.97	20.1767	9.10333	-1.14822	4.02835e-06	4.14979e-05
SCSFRI_TO_T_00024187.path1	60	84	28	4	10	10	2.04	2.75	0.99	0.14	0.4	0.37	1.92667	0.303333	-2.66713	4.03724e-06	4.15652e-05
SCSFRI_TO_T_00040485.path1	37	156	25	10	6	5	0.59	2.41	0.43	0.17	0.11	0.09	1.14333	0.123333	-3.21261	4.05414e-06	4.17149e-05
SCSFRI_TO_T_00125436.path1	193	331	163	633	419	560	3.67	6.05	3.23	12.71	9.32	11.61	4.31667	11.2133	1.37723	4.06201e-06	4.17715e-05
SCSFRI_TO_T_00101580.path1	397	422	538	119	165	142	5.24	5.35	7.4	1.66	2.55	2.04	5.99667	2.08333	-1.52527	4.07829e-06	4.19145e-05
SCSFRI_TO_T_00121372.path1	36	73	36	169	98	187	1.25	2.45	1.31	6.22	3.99	7.11	1.67	5.77333	1.78956	4.10279e-06	4.21419e-05
SCSFRI_TO_T_00091820.path1	950	1460	650	185	271	406	7.3	10.79	5.21	1.5	2.43	3.4	7.76667	2.44333	-1.66844	4.12102e-06	4.23045e-05
SCSFRI_TO_T_00041073.path1	43	122	113	421	214	418	1.14	3.1	3.12	11.76	6.62	12.06	2.45333	10.1467	2.04819	4.1318e-06	4.23905e-05
SCSFRI_TO_T_00068479.path1	27504	35626	28054	7516	11385	3980	593.72	739.9	631.53	171.39	287.44	93.71	655.05	184.18	-1.83049	4.14633e-06	4.25149e-05
SCSFRI_TO_T_00132062.path1	99	106	73	5	26	12	3.3	3.4	2.54	0.18	1.01	0.44	3.08	0.543333	-2.50302	4.16665e-06	4.26985e-05
SCSFRI_TO_T_00065990.path1	126	132	117	496	237	305	5.82	5.87	5.64	24.2	12.8	15.37	5.77667	17.4567	1.59547	4.19708e-06	4.29854e-05
SCSFRI_TO_T_00082343.path1	42	77	51	164	123	174	0.47	0.84	0.6	1.95	1.63	2.14	0.636667	1.90667	1.58244	4.20494e-06	4.30409e-05
SCSFRI_TO_T_00055745.path1	145	185	78	34	38	39	2.38	2.92	1.33	0.59	0.73	0.7	2.21	0.673333	-1.71465	4.2332e-06	4.33051e-05
SCSFRI_TO_T_00043100.path1	147	229	119	436	302	401	1.1	1.65	0.93	3.45	2.65	3.28	1.22667	3.12667	1.34988	4.25151e-06	4.34673e-05
SCSFRI_TO_T_00047663.path1	2193	1962	1600	778	787	555	92.71	79.8	70.54	34.74	38.91	25.59	81.0167	33.08	-1.29226	4.28474e-06	4.37817e-05
SCSFRI_TO_T_00024962.path1	96	120	66	28	26	24	1.81	2.18	1.3	0.56	0.57	0.49	1.76333	0.54	-1.70727	4.28824e-06	4.37921e-05
SCSFRI_TO_T_00025826.path1	245	292	162	539	444	529	4.24	4.86	2.92	9.85	8.98	9.98	4.00667	9.60333	1.26113	4.31807e-06	4.40712e-05
SCSFRI_TO_T_00107191.path1	528	659	306	1116	1001	1339	8.5	10.21	5.14	18.99	18.86	23.53	7.95	20.46	1.36378	4.33842e-06	4.42534e-05
SCSFRI_TO_T_00012392.path1	469	575	359	38	143	109	22.4	26.42	17.88	1.92	7.99	5.68	22.2333	5.19667	-2.09707	4.36924e-06	4.4542e-05
SCSFRI_TO_T_00098009.path1	4	17	7	59	35	59	0.12	0.49	0.22	1.87	1.23	1.93	0.276667	1.67667	2.59938	4.39633e-06	4.47924e-05
SCSFRI_TO_T_00088116.path1	65	101	73	209	176	192	3.26	4.86	3.83	11.09	10.34	10.53	3.98333	10.6533	1.41926	4.42648e-06	4.50735e-05
SCSFRI_TO_T_00083686.path1	7112	9260	7305	2812	2486	987	190.72	238.91	204.28	79.66	77.97	28.87	211.303	62.1667	-1.7651	4.44438e-06	4.52298e-05
SCSFRI_TO_T_00003734.path1	51	67	32	178	137	116	0.47	0.59	0.3	1.73	1.47	1.16	0.453333	1.45333	1.68072	4.4792e-06	4.55579e-05
SCSFRI_TO_T_00078191.path1	50	111	32	7	11	11	2.58	5.51	1.72	0.38	0.66	0.62	3.27	0.553333	-2.56307	4.50297e-06	4.57732e-05
SCSFRI_TO_T_00079101.path1	6341	1448	3085	936	689	562	278.05	61.07	141.05	43.37	35.35	26.89	160.057	35.2033	-2.1848	4.50923e-06	4.58106e-05
SCSFRI_TO_T_00111752.path1	279	295	208	11	71	43	4.56	4.64	3.55	0.19	1.36	0.77	4.25	0.773333	-2.4583	4.51952e-06	4.58887e-05
SCSFRI_TO_T_00061078.path1	33	113	46	10	11	4	1.94	6.4	2.82	0.62	0.76	0.26	3.72	0.546667	-2.76657	4.58618e-06	4.65388e-05
SCSFRI_TO_T_00061218.path1	10	12	7	38	34	116	0.26	0.3	0.19	1.03	1.02	3.26	0.25	1.77	2.82375	4.5899e-06	4.65498e-05
SCSFRI_TO_T_00098390.path1	1266	2515	2104	726	605	346	37.82	72.29	65.55	22.91	21.14	11.28	58.5533	18.4433	-1.66665	4.66059e-06	4.72396e-05
SCSFRI_TO_T_00038767.path1	277	252	157	20	53	72	3.79	3.32	2.24	0.29	0.85	1.07	3.11667	0.736667	-2.08092	4.66923e-06	4.73001e-05
SCSFRI_TO_T_00039080.path1	109	151	79	274	217	341	3.89	5.19	2.94	10.34	9.07	13.29	4.00667	10.9	1.44385	4.68187e-06	4.7401e-05
SCSFRI_TO_T_00044280.path1	166	126	100	374	269	352	4.03	2.94	2.53	9.59	7.64	9.32	3.16667	8.85	1.48271	4.71101e-06	4.76687e-05
SCSFRI_TO_T_00029920.path1	60	55	33	144	121	143	0.63	0.55	0.36	1.59	1.48	1.63	0.513333	1.56667	1.60973	4.73467e-06	4.78806e-05
SCSFRI_TO_T_00030974.path1	58	54	29	7	9	2	1.19	1.06	0.62	0.15	0.22	0.04	0.956667	0.136667	-2.80735	4.79535e-06	4.84665e-05
SCSFRI_TO_T_00028676.path1	128	113	79	322	262	229	2.64	2.24	1.7	7.02	6.32	5.15	2.19333	6.16333	1.49059	4.81913e-06	4.8679e-05
SCSFRI_TO_T_00009424.path1	537	661	404	137	209	93	32.07	37.98	25.16	8.64	14.6	6.06	31.7367	9.76667	-1.70021	4.82501e-06	4.87106e-05
MSTRG.11783	52	39	33	188	95	123	0.95	0.69	0.63	3.64	2.04	2.46	0.756667	2.71333	1.84234	4.83363e-06	4.87697e-05
SCSFRI_TO_T_00074855.path1	103	200	78	13	19	41	5.33	9.95	4.21	0.71	1.15	2.31	6.49667	1.39	-2.22461	4.86746e-06	4.9083e-05
SCSFRI_TO_T_00102549.path1	115	95	102	499	250	237	11.82	9.39	10.93	54.17	30.05	26.57	10.7133	36.93	1.78539	4.89924e-06	4.93753e-05
SCSFRI_TO_T_00011053.path1	1528	1736	1310	552	665	670	107.25	117.23	95.88	40.93	54.59	51.29	106.787	48.9367	-1.12574	5.0117e-06	5.04799e-05
SCSFRI_TO_T_00137269.path1	91	68	38	14	13	5	0.46	0.33	0.2	0.07	0.08	0.03	0.33	0.06	-2.45943	5.04415e-06	5.07778e-05
SCSFRI_TO_T_00105836.path1	160	153	141	442	290	341	2.55	2.35	2.35	7.45	5.41	5.93	2.41667	6.26333	1.37391	5.09066e-06	5.12168e-05
SCSFRI_TO_T_00113396.path1	228	447	230	84	94	114	3.92	7.39	4.12	1.52	1.89	2.14	5.14333	1.85	-1.47518	5.12157e-06	5.14984e-05
SCSFRI_TO_T_00022664.path1	869	866	876	57	216	251	6.82	6.54	7.17	0.47	1.98	2.15	6.84333	1.53333	-2.15803	5.18576e-06	5.21142e-05
SCSFRI_TO_T_00144039.path1	203	482	108	3	41	35	2	4.58	1.12	0.03	0.47	0.37	2.56667	0.29	-3.14577	5.29041e-06	5.31357e-05
SCSFRI_TO_T_00129299.path1	195	140	230	864	432	559	2.77	1.92	3.41	12.98	7.19	8.67	2.7	9.61333	1.83208	5.34948e-06	5.36985e-05
SCSFRI_TO_T_00005653.path1	8	13	13	69	49	40	0.1	0.16	0.17	0.91	0.71	0.54	0.143333	0.72	2.32862	5.39416e-06	5.41162e-05
MSTRG.1098	207	133	101	54	19	18	35.44	21.98	17.99	9.77	3.8	3.36	25.1367	5.64333	-2.15517	5.4081e-06	5.42252e-05
SCSFRI_TO_T_00019604.path1	171	308	99	504	445	685	4.47	7.75	2.7	13.93	13.62	19.55	4.97333	15.7	1.65848	5.41291e-06	5.42427e-05
SCSFRI_TO_T_00027012.path1	187	222	103	67	34	27	2	2.29	1.15	0.76	0.43	0.31	1.81333	0.5	-1.85864	5.44407e-06	5.4524e-05
SCSFRI_TO_T_00144450.path1	113	140	120	445	221	313	1.66	1.98	1.84	6.91	3.8	5.02	1.82667	5.24333	1.52127	5.46584e-06	5.4711e-05
SCSFRI_TO_T_00017261.path1	85	50	82	269	169	289	1.57	0.89	1.58	5.24	3.65	5.82	1.34667	4.90333	1.86437	5.47561e-06	5.47778e-05
SCSFRI_TO_T_00014935.path1	299	399	348	1238	633	780	3.59	4.62	4.36	15.72	8.9	10.22	4.19	11.6133	1.47076	5.48042e-06	5.47949e-05
SCSFRI_TO_T_00124359.path1	48	57	40	131	106	140	1.27	1.45	1.11	3.67	3.29	4.05	1.27667	3.67	1.5234	5.4915e-06	5.48746e-05
SCSFRI_TO_T_00046713.path1	46	40	21	113	86	202	0.93	0.78	0.44	2.42	2.04	4.46	0.716667	2.97333	2.05271	5.55222e-06	5.545e-05
SCSFRI_TO_T_00088093.path1	25	67	22	4	4	3	0.35	0.92	0.32	0.06	0.07	0.05	0.53	0.06	-3.14296	5.56513e-06	5.55182e-05
SCSFRI_TO_T_00046850.path1	24	26	9	81	69	69	0.66	0.68	0.26	2.34	2.21	2.06	0.533333	2.20333	2.04658	5.56533e-06	5.55182e-05
SCSFRI_TO_T_00137860.path1	47	50	41	129	97	173	0.94	0.96	0.85	2.71	2.26	3.76	0.916667	2.91	1.66655	5.56916e-06	5.5525e-05
SCSFRI_TO_T_00078397.path1	44	36	43	157	93	131	1.21	0.95	1.23	4.55	2.99	3.92	1.13	3.82	1.75725	5.57328e-06	5.55347e-05
SCSFRI_TO_T_00075823.path1	73	82	43	172	145	192	1.27	1.37	0.78	3.16	2.95	3.64	1.14	3.25	1.51141	5.61987e-06	5.59674e-05
SCSFRI_TO_T_00093554.path1	162	99	211	866	509	437	2.2	1.29	2.98	12.41	8.07	6.46	2.15667	8.98	2.05791	5.62547e-06	5.59916e-05
SCSFRI_TO_T_00071733.path1	198	183	120	438	306	446	1.65	1.47	1.04	3.85	2.98	4.05	1.38667	3.62667	1.38702	5.68558e-06	5.65581e-05
SCSFRI_TO_T_00124480.path1	112	113	109	329	196	333	1.81	1.75	1.83	5.61	3.7	5.86	1.79667	5.05667	1.49286	5.70107e-06	5.66802e-05
SCSFRI_TO_T_00079668.path1	381	746	312	2184	775	1543	6.35	11.95	5.42	38.42	15.1	28.03	7.90667	27.1833	1.78158	5.72193e-06	5.68556e-05
SCSFRI_TO_T_00053753.path1	240	298	193	554	407	588	3.01	3.6	2.52	7.34	5.97	8.04	3.04333	7.11667	1.22555	5.73137e-06	5.68953e-05
SCSFRI_TO_T_00130876.path1	48	80	50	8	16	9	0.54	0.87	0.59	0.1	0.21	0.11	0.666667	0.14	-2.25154	5.73308e-06	5.68953e-05
SCSFRI_TO_T_00066905.path1	33	17	56	167	142	182	1.07	0.53	1.89	5.71	5.38	6.43	1.16333	5.84	2.3277	5.73558e-06	5.68953e-05
SCSFRI_TO_T_00048007.path1	151	179	93	367	260	565	1.04	1.19	0.67	2.68	2.1	4.26	0.966667	3.01333	1.64027	5.79033e-06	5.74062e-05
SCSFRI_TO_T_00123334.path1	24	20	26	76	70	103	0.73	0.59	0.83	2.45	2.5	3.43	0.716667	2.79333	1.96261	5.79543e-06	5.74245e-05
SCSFRI_TO_T_00108133.path1	10988	9287	14185	27992	29794	41811	374.67	304.67	504.4	1008.28	1188.2	1555.1	394.58	1250.53	1.66415	5.83288e-06	5.77632e-05
SCSFRI_TO_T_00045608.path1	0	6	1	28	25	34	0	0.24	0.04	1.21	1.19	1.52	0.0933333	1.30667	3.80735	5.83746e-06	5.77761e-05
SCSFRI_TO_T_00138918.path1	30	86	34	7	5	9	0.22	0.61	0.26	0.05	0.04	0.07	0.363333	0.0533333	-2.76818	5.95531e-06	5.89095e-05
SCSFRI_TO_T_00017167.path1	2605	2454	2453	290	909	564	82.7	74.95	81.21	9.73	33.75	19.53	79.62	21.0033	-1.92251	5.99227e-06	5.9242e-05
SCSFRI_TO_T_00058636.path1	22	74	16	245	120	125	0.37	1.2	0.28	4.37	2.37	2.3	0.616667	3.01333	2.2888	6.03571e-06	5.96381e-05
SCSFRI_TO_T_00098952.path1	233	200	184	534	405	460	4.26	3.52	3.51	10.32	8.67	9.18	3.76333	9.39	1.31911	6.04514e-06	5.96979e-05
SCSFRI_TO_T_00016733.path1	34	32	38	1	5	5	1.53	1.38	1.78	0.05	0.26	0.24	1.56333	0.183333	-3.09208	6.06206e-06	5.98316e-05
SCSFRI_TO_T_00070267.path1	120	28	119	680	476	326	1.18	0.27	1.22	7.05	5.46	3.49	0.89	5.33333	2.58316	6.08868e-06	6.00103e-05
SCSFRI_TO_T_00130358.path1	1927	1622	1507	388	702	468	27.66	22.4	22.56	5.88	11.79	7.33	24.2067	8.33333	-1.53844	6.08942e-06	6.00103e-05
SCSFRI_TO_T_00119226.path1	16	6	12	105	58	39	1.06	0.38	0.83	7.35	4.49	2.82	0.756667	4.88667	2.69112	6.09037e-06	6.00103e-05
SCSFRI_TO_T_00077102.path1	38	60	20	171	87	136	1.08	1.65	0.6	5.16	2.9	4.23	1.11	4.09667	1.88389	6.13215e-06	6.03883e-05
SCSFRI_TO_T_00031128.path1	331	257	282	35	101	63	4.61	3.45	4.1	0.52	1.65	0.96	4.05333	1.04333	-1.95791	6.14004e-06	6.04323e-05
SCSFRI_TO_T_00087219.path1	576	765	596	1418	1151	1249	9.59	12.25	10.35	24.94	22.41	22.68	10.73	23.3433	1.12136	6.15569e-06	6.05527e-05
SCSFRI_TO_T_00109585.path1	331	439	369	168	131	91	2.14	2.73	2.49	1.15	0.99	0.64	2.45333	0.926667	-1.40462	6.26236e-06	6.15677e-05
SCSFRI_TO_T_00020592.path1	590	905	329	40	140	161	6.66	9.82	3.87	0.48	1.85	1.98	6.78333	1.43667	-2.23927	6.26833e-06	6.15921e-05
SCSFRI_TO_T_00134249.path1	1075	1094	1009	2643	1795	2238	15.39	15.07	15.06	39.96	30.05	34.94	15.1733	34.9833	1.20513	6.28533e-06	6.17248e-05
SCSFRI_TO_T_00113186.path1	59	99	46	19	14	9	1.93	3.11	1.57	0.66	0.54	0.32	2.20333	0.506667	-2.12058	6.29101e-06	6.17463e-05
SCSFRI_TO_T_00088568.path1	21	26	34	154	64	103	0.28	0.33	0.47	2.18	1	1.5	0.36	1.56	2.11548	6.30404e-06	6.18398e-05
SCSFRI_TO_T_00048608.path1	135	139	134	605	313	282	8.2	8.13	8.49	38.84	22.25	18.69	8.27333	26.5933	1.68452	6.33015e-06	6.20614e-05
SCSFRI_TO_T_00043585.path1	1473	1881	1442	4404	2777	3022	6.19	7.61	6.32	19.56	13.66	13.86	6.70667	15.6933	1.22648	6.34281e-06	6.21511e-05
SCSFRI_TO_T_00025291.path1	92	79	58	241	139	281	1.45	1.2	0.95	4.01	2.56	4.83	1.2	3.8	1.66297	6.35578e-06	6.22437e-05
SCSFRI_TO_T_00045526.path1	214	322	264	115	77	105	1.57	2.28	2.03	0.89	0.66	0.84	1.96	0.796667	-1.29881	6.38597e-06	6.24653e-05
SCSFRI_TO_T_00133096.path1	464	461	241	84	141	115	17.89	17.1	9.69	3.42	6.36	4.84	14.8933	4.87333	-1.61169	6.38687e-06	6.24653e-05
SCSFRI_TO_T_00131915.path1	26	8	33	153	70	170	1.41	0.42	1.86	8.74	4.43	10.03	1.23	7.73333	2.65243	6.38902e-06	6.24653e-05
SCSFRI_TO_T_00005941.path1	262	299	226	613	427	651	3.71	4.08	3.34	9.17	7.07	10.06	3.71	8.76667	1.24061	6.42051e-06	6.27385e-05
MSTRG.11887	850	1114	831	358	387	441	9.68	11.54	10.15	3.92	4.81	5.83	10.4567	4.85333	-1.10738	6.48629e-06	6.33462e-05
SCSFRI_TO_T_00085122.path1	2714	4097	2694	6863	5603	5961	42.54	61.78	44.03	113.63	102.72	101.91	49.45	106.087	1.1012	6.52792e-06	6.37176e-05
SCSFRI_TO_T_00133943.path1	755	786	798	1996	1304	2029	12.28	12.3	13.54	34.3	24.81	36	12.7067	31.7033	1.31905	6.54872e-06	6.38853e-05
SCSFRI_TO_T_00145580.path1	69	28	54	244	107	452	2.51	0.98	2.05	9.39	4.56	17.97	1.84667	10.64	2.5265	6.55559e-06	6.3917e-05
SCSFRI_TO_T_00109858.path1	4743	9854	6926	3202	2276	2077	111.32	222.52	169.52	79.39	62.48	53.17	167.787	65.0133	-1.36782	6.56541e-06	6.39775e-05
SCSFRI_TO_T_00046924.path1	5	9	3	42	23	44	0.27	0.46	0.18	2.31	1.39	2.53	0.303333	2.07667	2.77529	6.57481e-06	6.40337e-05
SCSFRI_TO_T_00081521.path1	76	88	104	31	7	16	0.83	0.92	1.18	0.36	0.09	0.19	0.976667	0.213333	-2.19476	6.60177e-06	6.42472e-05
SCSFRI_TO_T_00099507.path1	339	385	266	630	814	1746	10.04	10.97	8.22	19.71	28.2	56.41	9.74333	34.7733	1.83549	6.604e-06	6.42472e-05
SCSFRI_TO_T_00126128.path1	262	355	195	597	483	828	4.62	6.02	3.59	11.12	9.96	15.93	4.74333	12.3367	1.37898	6.64228e-06	6.4584e-05
SCSFRI_TO_T_00141159.path1	72908	72539	51169	19793	29127	21054	2761.04	2642.98	2020.77	791.81	1290.09	869.69	2474.93	983.863	-1.33086	6.68494e-06	6.49631e-05
SCSFRI_TO_T_00032711.path1	414	318	364	115	141	114	2.83	2.09	2.6	0.83	1.13	0.85	2.50667	0.936667	-1.42016	6.69454e-06	6.50205e-05
SCSFRI_TO_T_00028722.path1	22	40	31	5	2	2	0.75	1.31	1.1	0.18	0.08	0.07	1.05333	0.11	-3.25939	6.70198e-06	6.50571e-05
SCSFRI_TO_T_00092284.path1	1699	2070	1473	3638	2757	4329	18.15	21.28	16.41	41.06	34.46	50.46	18.6133	41.9933	1.17382	6.77095e-06	6.56905e-05
SCSFRI_TO_T_00017046.path1	248	301	194	482	488	675	4.61	5.38	3.76	9.46	10.6	13.67	4.58333	11.2433	1.2946	6.86444e-06	6.65609e-05
SCSFRI_TO_T_00019923.path1	252	282	208	527	477	932	7.46	8.04	6.43	16.49	16.53	30.11	7.31	21.0433	1.52542	6.88688e-06	6.67419e-05
SCSFRI_TO_T_00003780.path1	144	122	101	329	224	441	4.98	4.06	3.67	12.08	9.08	16.71	4.23667	12.6233	1.57509	6.92087e-06	6.70346e-05
SCSFRI_TO_T_00069948.path1	90	93	43	216	157	398	4.26	4.23	2.13	10.79	8.69	20.53	3.54	13.3367	1.91358	6.93801e-06	6.71638e-05
SCSFRI_TO_T_00014763.path1	197	242	196	647	393	430	11.05	13.06	11.46	38.33	25.78	26.3	11.8567	30.1367	1.34582	6.95646e-06	6.73054e-05
SCSFRI_TO_T_00045638.path1	119	167	104	261	284	358	2.11	2.85	1.92	4.88	5.88	6.92	2.29333	5.89333	1.36164	6.99767e-06	6.76671e-05
SCSFRI_TO_T_00010373.path1	78	159	63	3	23	14	2.32	4.55	1.95	0.09	0.8	0.45	2.94	0.446667	-2.71855	7.04019e-06	6.8041e-05
SCSFRI_TO_T_00054345.path1	16758	14686	13639	7124	6054	6722	395.37	333.36	335.57	177.55	167.05	172.99	354.767	172.53	-1.04002	7.07139e-06	6.83052e-05
SCSFRI_TO_T_00043298.path1	1513	6987	2641	496	779	998	46.43	206.29	84.52	16.08	27.96	33.41	112.413	25.8167	-2.12244	7.17608e-06	6.92785e-05
SCSFRI_TO_T_00105192.path1	1242	1249	1011	320	512	308	90.18	87.26	76.55	24.55	43.48	24.39	84.6633	30.8067	-1.45849	7.22707e-06	6.97327e-05
SCSFRI_TO_T_00051450.path1	134	163	122	448	285	275	3.09	3.62	2.93	10.91	7.69	6.92	3.21333	8.50667	1.40452	7.27738e-06	7.01799e-05
SCSFRI_TO_T_00079099.path1	8022	1574	4026	1136	819	749	319.2	60.25	167.05	47.76	38.09	32.49	182.167	39.4467	-2.20728	7.33771e-06	7.0723e-05
SCSFRI_TO_T_00097944.path1	1183	904	1086	270	400	388	8.83	6.49	8.45	2.13	3.49	3.16	7.92333	2.92667	-1.43685	7.35423e-06	7.08436e-05
SCSFRI_TO_T_00011574.path1	42	25	15	111	71	142	1.55	0.89	0.58	4.33	3.07	5.72	1.00667	4.37333	2.11915	7.39479e-06	7.11955e-05
SCSFRI_TO_T_00027276.path1	83	135	39	242	224	289	2.72	4.25	1.33	8.37	8.58	10.32	2.76667	9.09	1.71613	7.41775e-06	7.13777e-05
SCSFRI_TO_T_00079135.path1	47	70	52	9	13	14	2.05	2.94	2.36	0.41	0.66	0.67	2.45	0.58	-2.07866	7.431e-06	7.14663e-05
SCSFRI_TO_T_00116186.path1	82	93	80	266	144	272	4.69	5.12	4.77	16.08	9.64	16.98	4.86	14.2333	1.55025	7.44127e-06	7.15102e-05
SCSFRI_TO_T_00049363.path1	116	144	115	476	228	291	1.18	1.41	1.22	5.13	2.72	3.24	1.27	3.69667	1.5414	7.44367e-06	7.15102e-05
SCSFRI_TO_T_00029102.path1	713	560	703	200	193	295	8	6.05	8.23	2.37	2.53	3.61	7.42667	2.83667	-1.38852	7.44917e-06	7.15241e-05
SCSFRI_TO_T_00046942.path1	14	16	17	69	45	65	0.33	0.37	0.42	1.73	1.25	1.68	0.373333	1.55333	2.05683	7.50107e-06	7.19834e-05
SCSFRI_TO_T_00117678.path1	92	103	112	241	229	400	2.04	2.2	2.59	5.63	5.92	9.66	2.27667	7.07	1.63479	7.54974e-06	7.24111e-05
SCSFRI_TO_T_00136023.path1	176	285	199	61	78	84	1.69	2.63	1.99	0.62	0.87	0.88	2.10333	0.79	-1.41275	7.59861e-06	7.28403e-05
SCSFRI_TO_T_00110309.path1	1108	1706	1028	2417	2498	2830	4.42	6.55	4.28	10.19	11.66	12.32	5.08333	11.39	1.16392	7.63129e-06	7.31139e-05
SCSFRI_TO_T_00058681.path1	68	74	27	6	11	10	1.07	1.13	0.45	0.1	0.2	0.17	0.883333	0.156667	-2.49526	7.67311e-06	7.34747e-05
SCSFRI_TO_T_00098189.path1	106	162	106	435	216	306	1.72	2.52	1.79	7.44	4.09	5.41	2.01	5.64667	1.4902	7.6943e-06	7.36377e-05
SCSFRI_TO_T_00086112.path1	45	24	20	100	91	128	1.94	1	0.9	4.56	4.59	6.02	1.28	5.05667	1.98204	7.8685e-06	7.52641e-05
SCSFRI_TO_T_00119154.path1	19421	18794	20619	8621	6558	3884	466.99	434.79	517.04	218.98	184.43	101.87	472.94	168.427	-1.48954	7.87824e-06	7.52941e-05
SCSFRI_TO_T_00026116.path1	111	110	77	309	215	207	1.25	1.2	0.91	3.69	2.84	2.55	1.12	3.02667	1.43423	7.88016e-06	7.52941e-05
SCSFRI_TO_T_00124414.path1	1032	853	486	278	244	310	5.36	4.26	2.63	1.53	1.48	1.76	4.08333	1.59	-1.36072	7.91356e-06	7.55724e-05
SCSFRI_TO_T_00044289.path1	38	20	26	1	1	0	0.68	0.35	0.49	0.02	0.02	0	0.506667	0.0133333	-5.24793	7.94485e-06	7.58301e-05
SCSFRI_TO_T_00024283.path1	38	49	38	158	73	183	0.65	0.81	0.68	2.87	1.47	3.43	0.713333	2.59	1.8603	7.95051e-06	7.58432e-05
SCSFRI_TO_T_00090223.path1	53	72	56	20	6	11	0.84	1.1	0.93	0.34	0.11	0.19	0.956667	0.213333	-2.16491	7.9752e-06	7.60377e-05
SCSFRI_TO_T_00111499.path1	13	9	10	145	57	25	0.42	0.28	0.34	4.96	2.16	0.88	0.346667	2.66667	2.94342	8.08833e-06	7.70747e-05
SCSFRI_TO_T_00009433.path1	121	125	96	275	223	256	6.68	6.64	5.53	16.03	14.39	15.41	6.28333	15.2767	1.28173	8.18602e-06	7.79635e-05
SCSFRI_TO_T_00022853.path1	154	189	109	11	47	27	5.37	6.34	3.96	0.4	1.92	1.03	5.22333	1.11667	-2.22577	8.23034e-06	7.83435e-05
SCSFRI_TO_T_00067534.path1	64	128	109	25	27	26	0.45	0.87	0.8	0.19	0.22	0.2	0.706667	0.203333	-1.79718	8.25701e-06	7.8555e-05
SCSFRI_TO_T_00055027.path1	403	375	288	785	640	1130	23.54	21.08	17.55	48.44	43.73	72.01	20.7233	54.7267	1.40099	8.36883e-06	7.95759e-05
SCSFRI_TO_T_00049033.path1	146	178	111	22	45	48	8.59	10.07	6.81	1.37	3.1	3.08	8.49	2.51667	-1.75425	8.38535e-06	7.96901e-05
SCSFRI_TO_T_00140988.path1	458	507	426	151	204	159	10.1	10.77	9.81	3.52	5.27	3.83	10.2267	4.20667	-1.28159	8.4408e-06	8.0174e-05
SCSFRI_TO_T_00127499.path1	909	500	903	219	251	123	8.91	4.72	9.23	2.27	2.88	1.32	7.62	2.15667	-1.82099	8.56803e-06	8.13387e-05
SCSFRI_TO_T_00053553.path1	107	120	69	282	180	248	0.88	0.94	0.59	2.44	1.72	2.21	0.803333	2.12333	1.40226	8.70812e-06	8.2558e-05
SCSFRI_TO_T_00048060.path1	201	389	155	686	469	696	1.93	3.59	1.55	6.96	5.27	7.29	2.35667	6.50667	1.46517	8.71034e-06	8.2558e-05
SCSFRI_TO_T_00116427.path1	22	24	8	72	48	111	0.82	0.86	0.31	2.84	2.1	4.52	0.663333	3.15333	2.24907	8.71048e-06	8.2558e-05
SCSFRI_TO_T_00124142.path1	10	27	12	49	57	138	0.34	0.89	0.43	1.77	2.28	5.14	0.553333	3.06333	2.46888	8.76815e-06	8.306e-05
SCSFRI_TO_T_00078333.path1	46	56	48	123	132	134	0.9	1.05	0.98	2.54	3.02	2.86	0.976667	2.80667	1.52292	8.82355e-06	8.354e-05
SCSFRI_TO_T_00099861.path1	173	242	96	359	427	936	4.82	6.48	2.79	10.56	13.91	28.43	4.69667	17.6333	1.9086	8.85058e-06	8.37511e-05
SCSFRI_TO_T_00006428.path1	58	101	61	9	19	19	0.35	0.59	0.39	0.06	0.13	0.13	0.443333	0.106667	-2.05528	8.96234e-06	8.47632e-05
SCSFRI_TO_T_00130745.path1	182	218	108	11	52	24	3.09	3.56	1.91	0.2	1.03	0.44	2.85333	0.556667	-2.35776	8.98163e-06	8.49002e-05
SCSFRI_TO_T_00112866.path1	89	113	79	278	167	222	3.16	3.86	2.93	10.43	6.94	8.6	3.31667	8.65667	1.38408	9.04352e-06	8.54395e-05
SCSFRI_TO_T_00145196.path1	20	66	14	3	1	1	0.25	0.81	0.19	0.04	0.01	0.01	0.416667	0.02	-4.38082	9.07702e-06	8.57101e-05
SCSFRI_TO_T_00136441.path1	280	261	267	652	537	581	6.51	5.84	6.47	16.01	14.6	14.73	6.27333	15.1133	1.26852	9.18274e-06	8.66621e-05
SCSFRI_TO_T_00022367.path1	86	123	77	234	177	377	1.06	1.45	0.99	3.04	2.54	5.05	1.16667	3.54333	1.60271	9.26052e-06	8.73495e-05
SCSFRI_TO_T_00065800.path1	163	149	121	317	289	367	1.33	1.17	1.03	2.74	2.77	3.28	1.17667	2.93	1.31619	9.35307e-06	8.81754e-05
SCSFRI_TO_T_00082589.path1	297	325	235	823	542	536	5.21	5.49	4.3	15.25	11.12	10.26	5	12.21	1.28806	9.3813e-06	8.8364e-05
SCSFRI_TO_T_00073463.path1	193	212	155	418	341	693	3.35	3.54	2.8	7.65	6.91	13.1	3.23	9.22	1.51323	9.38308e-06	8.8364e-05
SCSFRI_TO_T_00086214.path1	1175	1273	1094	303	522	305	24.06	25.09	23.37	6.55	12.5	6.82	24.1733	8.62333	-1.4871	9.39745e-06	8.84522e-05
SCSFRI_TO_T_00121971.path1	733	888	571	215	289	120	21.19	24.7	17.21	6.57	9.77	3.78	21.0333	6.70667	-1.64901	9.44404e-06	8.88434e-05
SCSFRI_TO_T_00121687.path1	13	28	9	0	0	0	0.18	0.36	0.13	0	0	0	0.223333	0.001	-7.80305	9.48539e-06	8.91849e-05
SCSFRI_TO_T_00107624.path1	449	567	536	1280	902	1147	12.94	15.72	16.11	38.97	30.41	36.06	14.9233	35.1467	1.23582	9.54824e-06	8.97281e-05
SCSFRI_TO_T_00034337.path1	118	106	108	303	201	335	2.79	2.4	2.65	7.54	5.53	8.62	2.61333	7.23	1.4681	9.57756e-06	8.99331e-05
SCSFRI_TO_T_00134826.path1	43	51	24	122	82	243	0.51	0.58	0.3	1.53	1.14	3.15	0.463333	1.94	2.06593	9.58024e-06	8.99331e-05
SCSFRI_TO_T_00106136.path1	686	677	608	1368	1197	1381	17.14	16.27	15.84	36.1	34.98	37.64	16.4167	36.24	1.14242	9.59521e-06	9.00258e-05
SCSFRI_TO_T_00035637.path1	20	31	32	4	0	1	0.38	0.57	0.62	0.08	0	0.02	0.523333	0.0333333	-3.97269	9.60362e-06	9.00569e-05
SCSFRI_TO_T_00120291.path1	28	52	26	168	83	95	1.02	1.82	0.99	6.47	3.54	3.78	1.27667	4.59667	1.84821	9.61551e-06	9.01205e-05
SCSFRI_TO_T_00080674.path1	1572	1106	630	407	327	332	34.27	23.2	14.32	9.37	8.34	7.9	23.93	8.53667	-1.48708	9.63216e-06	9.02287e-05
SCSFRI_TO_T_00080988.path1	18	23	34	111	64	110	0.28	0.35	0.56	1.85	1.18	1.89	0.396667	1.64	2.0477	9.68021e-06	9.06308e-05
SCSFRI_TO_T_00025503.path1	134	65	130	30	25	18	4.28	2	4.33	1.01	0.93	0.63	3.53667	0.856667	-2.04558	9.69182e-06	9.06914e-05
MSTRG.13343	299	333	222	78	116	100	3.65	3.92	2.83	1.01	1.66	1.33	3.46667	1.33333	-1.37851	9.78022e-06	9.14702e-05
SCSFRI_TO_T_00045105.path1	523	666	473	146	233	108	7.12	8.73	6.72	2.1	3.71	1.6	7.52333	2.47	-1.60686	9.8539e-06	9.21105e-05
SCSFRI_TO_T_00061252.path1	509	791	371	1122	1112	1707	3.63	5.43	2.76	8.45	9.27	13.28	3.94	10.3333	1.39104	9.85915e-06	9.21108e-05
SCSFRI_TO_T_00056316.path1	214	203	176	619	382	402	1.86	1.7	1.6	5.68	3.88	3.81	1.72	4.45667	1.37356	9.90023e-06	9.24458e-05
SCSFRI_TO_T_00125623.path1	384	252	324	821	738	904	5.32	3.36	4.68	12.01	11.95	13.65	4.45333	12.5367	1.4932	9.95698e-06	9.29265e-05
SCSFRI_TO_T_00024770.path1	64	67	41	133	133	197	1.92	1.94	1.28	4.22	4.67	6.45	1.71333	5.11333	1.57746	9.99875e-06	9.32671e-05
SCSFRI_TO_T_00014073.path1	25	129	15	4	5	3	0.35	1.73	0.22	0.06	0.08	0.05	0.766667	0.0633333	-3.59756	1.00539e-05	9.37323e-05
SCSFRI_TO_T_00092309.path1	390	642	198	146	103	108	6.82	10.8	3.61	2.7	2.11	2.06	7.07667	2.29	-1.62772	1.01305e-05	9.43961e-05
SCSFRI_TO_T_00111479.path1	857	2234	1359	371	541	321	13.02	32.66	21.53	5.95	9.61	5.32	22.4033	6.96	-1.68655	1.02348e-05	9.5318e-05
SCSFRI_TO_T_00059778.path1	1647	1842	1110	151	556	207	24.7	26.58	17.36	2.39	9.75	3.39	22.88	5.17667	-2.14399	1.02456e-05	9.53679e-05
SCSFRI_TO_T_00065180.path1	171	163	107	343	306	331	1.54	1.41	1.01	3.26	3.22	3.25	1.32	3.24333	1.29694	1.02966e-05	9.57928e-05
SCSFRI_TO_T_00119066.path1	1810	1590	2285	857	541	423	14.34	12.12	18.88	7.17	5.01	3.65	15.1133	5.27667	-1.51812	1.03403e-05	9.61484e-05
SCSFRI_TO_T_00053208.path1	243	114	246	741	439	1884	4.35	1.97	4.6	14.03	9.2	36.83	3.64	20.02	2.45943	1.04067e-05	9.67152e-05
SCSFRI_TO_T_00042172.path1	37	65	54	9	13	6	0.71	1.21	1.09	0.18	0.29	0.13	1.00333	0.2	-2.32673	1.04984e-05	9.75156e-05
SCSFRI_TO_T_00106714.path1	86	87	82	284	174	190	1.93	1.88	1.92	6.73	4.56	4.65	1.91	5.31333	1.47604	1.06224e-05	9.8616e-05
SCSFRI_TO_T_00098812.path1	16	16	12	65	37	72	0.32	0.31	0.25	1.38	0.87	1.58	0.293333	1.27667	2.12177	1.06622e-05	9.89335e-05
SCSFRI_TO_T_00070845.path1	229	229	236	581	410	573	2.87	2.76	3.09	7.7	6.02	7.84	2.90667	7.18667	1.30596	1.06928e-05	9.91654e-05
SCSFRI_TO_T_00005489.path1	135	561	145	49	59	58	4.76	19.03	5.33	1.83	2.43	2.23	9.70667	2.16333	-2.16572	1.07957e-05	0.000100067
SCSFRI_TO_T_00010831.path1	221	181	127	63	34	67	2.52	1.99	1.51	0.76	0.45	0.84	2.00667	0.683333	-1.55414	1.08348e-05	0.000100377
MSTRG.7596	101	102	75	33	27	23	8.68	8.44	6.71	2.99	2.71	2.16	7.94333	2.62	-1.60018	1.09685e-05	0.000101562
SCSFRI_TO_T_00039028.path1	58	92	76	220	144	208	0.51	0.77	0.69	2.03	1.47	1.98	0.656667	1.82667	1.47598	1.10823e-05	0.000102562
SCSFRI_TO_T_00120531.path1	560	655	462	146	244	181	40.26	45.32	34.62	11.07	20.54	14.16	40.0667	15.2567	-1.39296	1.10958e-05	0.000102634
SCSFRI_TO_T_00127730.path1	71	102	37	214	173	176	1.51	2.08	0.82	4.8	4.3	4.08	1.47	4.39333	1.5795	1.11159e-05	0.000102766
SCSFRI_TO_T_00133822.path1	38	82	29	4	10	7	0.55	1.14	0.44	0.06	0.17	0.11	0.71	0.113333	-2.64725	1.1207e-05	0.000103553
SCSFRI_TO_T_00083330.path1	103	102	78	343	157	263	3.56	3.39	2.81	12.52	6.35	9.91	3.25333	9.59333	1.56011	1.1273e-05	0.000104109
SCSFRI_TO_T_00048741.path1	26	39	40	5	5	5	0.52	0.75	0.83	0.11	0.12	0.11	0.7	0.113333	-2.62678	1.15088e-05	0.000106231
SCSFRI_TO_T_00096712.path1	856	1033	725	223	373	322	30.37	35.26	26.82	8.36	15.48	12.46	30.8167	12.1	-1.3487	1.15843e-05	0.000106872
SCSFRI_TO_T_00084058.path1	17	51	92	800	282	126	0.62	1.8	3.51	30.93	12.07	5.03	1.97667	16.01	3.01783	1.16025e-05	0.000106984
SCSFRI_TO_T_00077682.path1	678	590	593	288	226	170	12.59	10.54	11.48	5.65	4.91	3.44	11.5367	4.66667	-1.30576	1.16548e-05	0.000107411
SCSFRI_TO_T_00005547.path1	128	152	134	31	53	37	14.3	16.34	15.61	3.66	6.93	4.51	15.4167	5.03333	-1.6149	1.17033e-05	0.000107801
MSTRG.10438	57	284	77	3	26	3	2.3	10.97	3.23	0.14	1.2	0.12	5.5	0.486667	-3.49843	1.17216e-05	0.000107914
SCSFRI_TO_T_00116988.path1	78	127	51	22	23	16	1.51	2.37	1.03	0.45	0.52	0.34	1.63667	0.436667	-1.90616	1.17588e-05	0.0001082
SCSFRI_TO_T_00135348.path1	465	772	416	259	180	147	14.43	23.06	13.47	8.49	6.54	4.98	16.9867	6.67	-1.34864	1.17779e-05	0.000108319
SCSFRI_TO_T_00122263.path1	100	1122	281	79	62	68	1.07	11.51	3.12	0.89	0.77	0.79	5.23333	0.816667	-2.67991	1.1804e-05	0.000108503
SCSFRI_TO_T_00076658.path1	108630	131436	156631	539452	292744	278497	885.03	1030.26	1330.76	4642.73	2789.49	2474.92	1082.02	3302.38	1.60978	1.18304e-05	0.000108688
SCSFRI_TO_T_00115621.path1	224	115	187	594	423	575	9.48	4.68	8.29	26.59	21	26.58	7.48333	24.7233	1.72412	1.18443e-05	0.000108759
SCSFRI_TO_T_00119559.path1	203	303	121	66	65	33	2.85	4.09	1.77	0.98	1.07	0.5	2.90333	0.85	-1.77218	1.18635e-05	0.00010888
SCSFRI_TO_T_00050914.path1	92	130	70	188	245	384	0.6	0.81	0.47	1.29	1.86	2.71	0.626667	1.95333	1.64017	1.18987e-05	0.000109145
SCSFRI_TO_T_00137847.path1	72	82	73	13	24	19	4.73	5.18	5	0.9	1.84	1.36	4.97	1.36667	-1.86258	1.20314e-05	0.000110306
SCSFRI_TO_T_00133467.path1	159	263	206	760	405	447	2.73	4.35	3.69	13.79	8.14	8.38	3.59	10.1033	1.49278	1.21249e-05	0.000111105
SCSFRI_TO_T_00131883.path1	278	285	159	85	90	69	16.57	16.34	9.88	5.35	6.27	4.49	14.2633	5.37	-1.40932	1.21548e-05	0.000111321
MSTRG.1959	315	491	259	110	145	116	11.23	16.83	9.63	4.13	6.04	4.51	12.5633	4.89333	-1.36033	1.22411e-05	0.000112053
SCSFRI_TO_T_00035116.path1	2242	2414	2068	1158	780	596	50.92	52.75	48.98	27.78	20.72	14.76	50.8833	21.0867	-1.27086	1.24055e-05	0.0001135
SCSFRI_TO_T_00141056.path1	240	206	260	705	474	570	3.13	2.58	3.52	9.69	7.21	8.1	3.07667	8.33333	1.43753	1.24236e-05	0.000113606
SCSFRI_TO_T_00082149.path1	4	8	8	54	30	31	0.15	0.27	0.31	2.06	1.27	1.24	0.243333	1.52333	2.64623	1.24687e-05	0.00011396
SCSFRI_TO_T_00105214.path1	0	1	0	49	24	6	0	0.02	0	1.2	0.65	0.15	0.00666667	0.666667	6.64386	1.25113e-05	0.00011429
SCSFRI_TO_T_00107351.path1	141	170	94	33	45	47	11.83	13.72	8.22	2.92	4.41	4.3	11.2567	3.87667	-1.53789	1.2596e-05	0.000115005
SCSFRI_TO_T_00046746.path1	334	353	255	592	612	766	8.15	8.29	6.49	15.27	17.48	20.4	7.64333	17.7167	1.21283	1.27607e-05	0.000116448
SCSFRI_TO_T_00071753.path1	738	1032	409	221	245	279	38.49	51.77	22.25	12.18	14.95	15.87	37.5033	14.3333	-1.38764	1.28395e-05	0.000117107
SCSFRI_TO_T_00039854.path1	50	81	36	129	134	293	0.52	0.82	0.39	1.43	1.65	3.36	0.576667	2.14667	1.89629	1.29069e-05	0.000117661
SCSFRI_TO_T_00118973.path1	16	27	8	53	52	146	0.37	0.61	0.19	1.31	1.42	3.72	0.39	2.15	2.46279	1.29443e-05	0.00011794
SCSFRI_TO_T_00088652.path1	76	67	78	203	188	176	2.41	2.05	2.58	6.81	6.98	6.09	2.34667	6.62667	1.49767	1.29977e-05	0.000118366
SCSFRI_TO_T_00055343.path1	59	40	47	12	8	9	1.54	1.01	1.28	0.33	0.24	0.26	1.27667	0.276667	-2.20616	1.30236e-05	0.000118541
SCSFRI_TO_T_00070242.path1	808	995	690	74	271	226	15.52	18.39	13.82	1.5	6.09	4.74	15.91	4.11	-1.95272	1.31215e-05	0.00011937
SCSFRI_TO_T_00111158.path1	25	40	38	120	87	97	1.65	2.54	2.62	8.37	6.72	6.98	2.27	7.35667	1.69636	1.31389e-05	0.000119467
SCSFRI_TO_T_00124116.path1	33	31	5	132	68	120	1.79	1.62	0.28	7.58	4.32	7.12	1.23	6.34	2.36582	1.32141e-05	0.000120089
SCSFRI_TO_T_00137684.path1	144	103	211	549	379	582	5.09	3.5	7.78	20.5	15.67	22.44	5.45667	19.5367	1.84009	1.32948e-05	0.00012076
SCSFRI_TO_T_00089004.path1	23	48	38	1	6	5	0.91	1.83	1.57	0.04	0.28	0.22	1.43667	0.18	-2.99666	1.35204e-05	0.000122747
SCSFRI_TO_T_00050614.path1	30	29	14	61	73	235	0.48	0.44	0.23	1.03	1.36	4.09	0.383333	2.16	2.49436	1.36479e-05	0.00012382
SCSFRI_TO_T_00120895.path1	29	25	10	81	59	92	1.27	1.03	0.46	3.72	3	4.32	0.92	3.68	2	1.36526e-05	0.00012382
SCSFRI_TO_T_00092113.path1	501	567	398	1066	761	1267	8.8	9.58	7.29	19.78	15.64	24.28	8.55667	19.9	1.21765	1.37299e-05	0.000124456
SCSFRI_TO_T_00121707.path1	19	21	11	47	56	108	0.72	0.77	0.43	1.88	2.48	4.46	0.64	2.94	2.19967	1.37455e-05	0.000124534
SCSFRI_TO_T_00013074.path1	499	555	423	80	186	163	18.18	19.46	16.07	3.08	7.93	6.48	17.9033	5.83	-1.61866	1.37598e-05	0.000124561
SCSFRI_TO_T_00035896.path1	407	719	258	111	156	146	5.41	9.19	3.57	1.56	2.42	2.12	6.05667	2.03333	-1.57468	1.37664e-05	0.000124561
SCSFRI_TO_T_00103992.path1	650	633	573	1136	1324	1801	22.32	20.91	20.52	41.21	53.17	67.45	21.25	53.9433	1.34398	1.37696e-05	0.000124561
SCSFRI_TO_T_00070049.path1	323	350	243	139	114	132	2.59	2.7	2.03	1.18	1.07	1.15	2.44	1.13333	-1.10631	1.37841e-05	0.000124628
SCSFRI_TO_T_00008559.path1	161	382	125	30	58	63	3.83	8.73	3.1	0.75	1.61	1.63	5.22	1.33	-1.97262	1.38137e-05	0.000124832
SCSFRI_TO_T_00009430.path1	7	11	5	40	34	37	0.18	0.27	0.13	1.06	1	1.01	0.193333	1.02333	2.40411	1.38838e-05	0.000125402
SCSFRI_TO_T_00031606.path1	19	71	30	180	91	166	0.17	0.6	0.28	1.67	0.94	1.6	0.35	1.40333	2.00343	1.39262e-05	0.00012572
SCSFRI_TO_T_00082082.path1	79	141	38	22	16	14	0.66	1.14	0.33	0.2	0.16	0.13	0.71	0.163333	-2.12	1.40013e-05	0.000126334
SCSFRI_TO_T_00063831.path1	105	38	83	286	183	630	2.17	0.75	1.79	6.24	4.42	14.19	1.57	8.28333	2.39945	1.40599e-05	0.000126798
SCSFRI_TO_T_00042258.path1	220	293	283	107	101	89	27.33	35.02	36.66	14.04	14.68	12.06	33.0033	13.5933	-1.27971	1.41241e-05	0.000127312
SCSFRI_TO_T_00134558.path1	252	246	265	627	460	621	3.92	3.68	4.3	10.3	8.37	10.54	3.96667	9.73667	1.2955	1.41479e-05	0.000127461
SCSFRI_TO_T_00120827.path1	59	89	99	248	153	1052	1.5	2.17	2.62	6.65	4.54	29.11	2.09667	13.4333	2.67965	1.425e-05	0.000128315
SCSFRI_TO_T_00029578.path1	4038	5748	3073	281	1397	790	90.93	124.54	72.17	6.68	36.79	19.41	95.88	20.96	-2.19359	1.44636e-05	0.000130173
SCSFRI_TO_T_00003868.path1	20233	17974	16318	5575	8032	4129	327.87	280.23	275.75	95.43	152.23	72.98	294.617	106.88	-1.46285	1.45268e-05	0.000130674
SCSFRI_TO_T_00095457.path1	7	2	18	51	42	172	0.17	0.05	0.47	1.34	1.22	4.66	0.23	2.40667	3.38733	1.4689e-05	0.000132066
SCSFRI_TO_T_00119107.path1	0	2	3	43	12	26	0	0.04	0.06	0.75	0.24	0.48	0.0333333	0.49	3.87774	1.47475e-05	0.000132525
SCSFRI_TO_T_00120980.path1	51	74	41	13	8	16	0.59	0.82	0.49	0.16	0.11	0.2	0.633333	0.156667	-2.01527	1.48093e-05	0.000133013
SCSFRI_TO_T_00015219.path1	215	344	243	33	99	33	11.59	17.85	13.67	1.88	6.24	1.94	14.37	3.35333	-2.09939	1.49292e-05	0.000134021
MSTRG.8272	92	87	32	10	17	12	3.09	3.06	1.2	0.34	0.86	0.46	2.45	0.553333	-2.14656	1.52193e-05	0.000136557
SCSFRI_TO_T_00071506.path1	59	85	27	181	118	231	2.4	3.33	1.15	7.78	5.61	10.25	2.29333	7.88	1.78075	1.53183e-05	0.000137375
SCSFRI_TO_T_00082331.path1	606	593	487	1516	884	1230	17.62	16.59	14.77	46.57	30.07	39.02	16.3267	38.5533	1.23963	1.53396e-05	0.000137496
SCSFRI_TO_T_00090996.path1	1447	1618	1247	38	355	266	14.67	15.78	13.18	0.41	4.21	2.94	14.5433	2.52	-2.52886	1.5511e-05	0.000138962
SCSFRI_TO_T_00116393.path1	472	512	539	254	110	100	4.32	4.51	5.15	2.46	1.18	1	4.66	1.54667	-1.59117	1.56595e-05	0.000140221
SCSFRI_TO_T_00138708.path1	61	68	42	140	130	143	0.4	0.43	0.29	0.98	1.01	1.03	0.373333	1.00667	1.43105	1.56958e-05	0.000140475
SCSFRI_TO_T_00082749.path1	117	102	69	367	214	201	2.71	2.27	1.67	8.97	5.79	5.08	2.21667	6.61333	1.57699	1.57394e-05	0.000140769
SCSFRI_TO_T_00000331.path1	227	336	181	33	92	32	7.25	10.32	6.02	1.11	3.43	1.11	7.86333	1.88333	-2.06185	1.57446e-05	0.000140769
SCSFRI_TO_T_00090541.path1	306	315	277	106	122	128	10.22	10.1	9.62	3.74	4.75	4.66	9.98	4.38333	-1.18701	1.58238e-05	0.000141373
SCSFRI_TO_T_00066453.path1	49	37	51	143	115	136	1.24	0.9	1.35	3.82	3.41	3.76	1.16333	3.66333	1.65489	1.58282e-05	0.000141373
SCSFRI_TO_T_00094728.path1	492	761	448	143	210	243	12.58	18.72	11.95	3.86	6.28	6.78	14.4167	5.64	-1.35397	1.58918e-05	0.00014187
SCSFRI_TO_T_00132704.path1	14	10	19	0	0	0	0.51	0.35	0.72	0	0	0	0.526667	0.001	-9.04075	1.60372e-05	0.000143095
SCSFRI_TO_T_00071657.path1	49	58	27	100	128	160	8.51	9.69	4.89	18.35	26.01	30.32	7.69667	24.8933	1.69345	1.6062e-05	0.000143245
SCSFRI_TO_T_00144613.path1	209	170	166	589	363	383	5.51	4.31	4.56	16.39	11.19	11.01	4.79333	12.8633	1.42416	1.60725e-05	0.000143266
SCSFRI_TO_T_00070582.path1	17	9	24	88	45	123	1.39	0.71	2.05	7.6	4.3	10.97	1.38333	7.62333	2.46227	1.62195e-05	0.00014444
SCSFRI_TO_T_00080208.path1	696	774	897	332	311	231	8.33	8.92	11.2	4.2	4.35	3.01	9.48333	3.85333	-1.29929	1.62206e-05	0.00014444
SCSFRI_TO_T_00063738.path1	127	63	119	367	276	337	3.58	1.71	3.49	10.92	9.09	10.35	2.92667	10.12	1.78988	1.64356e-05	0.000146281
MSTRG.1097	155	111	76	41	25	15	11	7.58	5.62	3.08	2.08	1.16	8.06667	2.10667	-1.93701	1.64874e-05	0.000146668
SCSFRI_TO_T_00127164.path1	341	480	220	53	112	119	6.24	8.45	4.2	1.02	2.4	2.37	6.29667	1.93	-1.70599	1.67172e-05	0.000148637
SCSFRI_TO_T_00006944.path1	453	856	301	179	172	96	13.18	23.96	9.13	5.5	5.85	3.05	15.4233	4.8	-1.68401	1.68832e-05	0.000150038
SCSFRI_TO_T_00011695.path1	283	246	343	1497	968	514	2.98	2.49	3.77	16.66	11.93	5.91	3.08	11.5	1.90063	1.69219e-05	0.000150262
SCSFRI_TO_T_00130390.path1	189	147	177	477	326	459	12.71	9.51	12.41	33.87	25.63	33.66	11.5433	31.0533	1.42769	1.69254e-05	0.000150262
SCSFRI_TO_T_00127442.path1	25	59	17	3	1	5	0.31	0.7	0.22	0.04	0.01	0.07	0.41	0.04	-3.35755	1.69776e-05	0.000150649
SCSFRI_TO_T_00079097.path1	3390	662	1700	506	379	300	341.2	64.16	178.41	53.86	44.63	32.97	194.59	43.82	-2.15078	1.69938e-05	0.000150718
SCSFRI_TO_T_00049907.path1	103	116	71	236	204	204	4.11	4.46	2.96	9.96	9.53	8.89	3.84333	9.46	1.29948	1.70299e-05	0.000150962
SCSFRI_TO_T_00143906.path1	502	405	495	1288	874	1152	14.69	11.4	15.1	39.8	29.9	36.76	13.73	35.4867	1.36995	1.70511e-05	0.000151074
SCSFRI_TO_T_00041766.path1	112	224	117	52	46	48	0.78	1.5	0.85	0.38	0.38	0.37	1.04333	0.376667	-1.46984	1.71688e-05	0.000152041
SCSFRI_TO_T_00014505.path1	1439	1573	1125	422	635	502	14.37	15.12	11.72	4.45	7.42	5.47	13.7367	5.78	-1.24889	1.72284e-05	0.000152492
SCSFRI_TO_T_00100462.path1	83	81	60	200	139	191	1.95	1.83	1.47	4.97	3.83	4.9	1.75	4.56667	1.38379	1.7276e-05	0.000152837
SCSFRI_TO_T_00132328.path1	568	616	565	1450	940	1225	21.73	22.68	22.55	58.61	42.07	51.13	22.32	50.6033	1.1809	1.76491e-05	0.00015606
SCSFRI_TO_T_00075911.path1	430	540	343	155	188	187	28.1	33.96	23.38	10.7	14.37	13.33	28.48	12.8	-1.15381	1.76784e-05	0.000156241
[truncated: 2,338 more rows]

## Sheet: LC-vs-LH
id	LC-1_count	LC-2_count	LC-3_count	LH-1_count	LH-2_count	LH-3_count	LC-1_fpkm	LC-2_fpkm	LC-3_fpkm	LH-1_fpkm	LH-2_fpkm	LH-3_fpkm	LC_mean	LH_mean	log2(fc)	PValue	FDR
SCSFRI_TO_T_00027111.path1	8299	11520	7179	1042	831	813	262.89	351.1	237.15	29.34	26.03	25.85	283.713	27.0733	-3.38949	3.12424e-65	5.54428e-61
SCSFRI_TO_T_00069256.path1	1030	1171	870	100	86	78	21.9	23.96	19.29	1.89	1.81	1.67	21.7167	1.79	-3.60077	6.44796e-62	5.72128e-58
SCSFRI_TO_T_00083018.path1	898	771	745	80	63	57	9.39	7.76	8.13	0.74	0.65	0.6	8.42667	0.663333	-3.66716	2.08029e-44	1.23056e-40
SCSFRI_TO_T_00129791.path1	1530	2156	1396	236	212	151	61.08	82.81	58.12	8.37	8.37	6.05	67.3367	7.59667	-3.14795	3.85109e-43	1.70854e-39
SCSFRI_TO_T_00052159.path1	726	2930	656	18	9	8	15.9	61.73	14.98	0.35	0.19	0.18	30.87	0.24	-7.00703	1.39239e-39	4.94188e-36
SCSFRI_TO_T_00041679.path1	620	926	559	86	91	86	13.94	20.02	13.1	1.72	2.02	1.94	15.6867	1.89333	-3.05054	2.2881e-39	6.76745e-36
SCSFRI_TO_T_00083300.path1	222	225	139	1491	1696	1527	2.33	2.27	1.52	13.89	17.58	16.06	2.04	15.8433	2.95723	2.16678e-38	4.80806e-35
SCSFRI_TO_T_00063456.path1	1853	2517	1331	206	118	104	63.78	83.35	47.77	6.3	4.02	3.59	64.9667	4.63667	-3.80854	2.1675e-38	4.80806e-35
SCSFRI_TO_T_00026685.path1	120	149	98	872	817	863	0.73	0.88	0.62	4.73	4.93	5.28	0.743333	4.98	2.74406	1.19037e-37	2.34714e-34
SCSFRI_TO_T_00032452.path1	646	1538	1321	65	56	60	11.94	27.36	25.47	1.07	1.02	1.11	21.59	1.06667	-4.33918	4.60296e-37	8.16841e-34
SCSFRI_TO_T_00105865.path1	2495	3377	1906	283	144	129	52.31	68.11	41.67	5.27	2.99	2.71	54.03	3.65667	-3.88516	7.06712e-36	1.14012e-32
SCSFRI_TO_T_00097922.path1	1164	1033	960	125	143	147	35.33	30.17	30.39	3.37	4.29	4.48	31.9633	4.04667	-2.98161	2.08322e-35	3.08073e-32
SCSFRI_TO_T_00130323.path1	351	566	280	2879	2836	2758	6.31	9.79	5.25	45.98	50.41	49.75	7.11667	48.7133	2.77504	8.75544e-35	1.19519e-31
SCSFRI_TO_T_00098148.path1	905	1067	627	141	113	96	9.72	11.03	7.02	1.35	1.2	1.03	9.25667	1.19333	-2.9555	2.09613e-34	2.657e-31
SCSFRI_TO_T_00141253.path1	634	375	489	26	30	15	10.23	5.82	8.23	0.37	0.48	0.24	8.09333	0.363333	-4.47737	5.95155e-33	7.04109e-30
SCSFRI_TO_T_00061505.path1	331	461	170	12	13	11	16.6	22.25	8.89	0.54	0.64	0.55	15.9133	0.576667	-4.78635	2.8105e-32	3.11719e-29
SCSFRI_TO_T_00107832.path1	429	444	268	27	7	13	11.71	11.65	7.63	0.65	0.19	0.36	10.33	0.4	-4.6907	1.33057e-31	1.38895e-28
SCSFRI_TO_T_00086345.path1	403	562	228	33	24	23	24.04	32.26	14.19	1.75	1.42	1.38	23.4967	1.51667	-3.95348	5.60548e-31	5.52638e-28
SCSFRI_TO_T_00070996.path1	142	138	140	941	945	993	8.88	8.3	9.13	52.29	58.43	62.31	8.77	57.6767	2.71734	6.732e-31	6.28769e-28
SCSFRI_TO_T_00046262.path1	86	61	63	606	688	709	2.6	1.78	1.99	16.3	20.59	21.54	2.12333	19.4767	3.19734	7.13061e-30	6.32699e-27
SCSFRI_TO_T_00090996.path1	1447	1618	1247	263	306	189	14.67	15.78	13.18	2.37	3.07	1.92	14.5433	2.45333	-2.56754	8.4934e-29	7.17733e-26
SCSFRI_TO_T_00017401.path1	1164	1408	784	215	209	153	25.23	29.36	17.72	4.14	4.48	3.33	24.1033	3.98333	-2.59718	8.23606e-28	6.6435e-25
SCSFRI_TO_T_00089379.path1	381	1194	965	59	37	34	5.58	16.83	14.74	0.77	0.54	0.5	12.3833	0.603333	-4.3593	1.8797e-26	1.45031e-23
SCSFRI_TO_T_00064572.path1	71	80	76	510	499	421	3.29	3.57	3.68	21.04	22.9	19.61	3.51333	21.1833	2.59202	2.51534e-26	1.85989e-23
SCSFRI_TO_T_00120236.path1	1083	1276	882	4651	6330	5624	12.09	13.7	10.27	46.14	69.88	63.01	12.02	59.6767	2.31173	3.9921e-26	2.83375e-23
SCSFRI_TO_T_00088762.path1	325	461	282	65	61	58	2.78	3.79	2.52	0.49	0.52	0.5	3.03	0.503333	-2.58973	1.34841e-25	9.20343e-23
SCSFRI_TO_T_00102385.path1	586	667	473	2258	2491	2267	11.12	12.17	9.36	38.08	46.74	43.17	10.8833	42.6633	1.97088	3.21079e-25	2.11032e-22
SCSFRI_TO_T_00089130.path1	640	837	368	93	85	79	10.37	13.05	6.22	1.34	1.36	1.29	9.88	1.33	-2.89308	5.70776e-25	3.6175e-22
SCSFRI_TO_T_00033188.path1	907	879	486	122	126	110	20.99	19.57	11.73	2.51	2.88	2.55	17.43	2.64667	-2.71932	1.26493e-24	7.74048e-22
SCSFRI_TO_T_00107398.path1	20	29	26	328	218	234	0.29	0.41	0.4	4.3	3.18	3.46	0.366667	3.64667	3.31404	3.66843e-24	2.17e-21
SCSFRI_TO_T_00056166.path1	384	482	324	81	51	43	11.42	13.79	10.05	2.14	1.5	1.28	11.7533	1.64	-2.8413	1.21786e-23	6.97168e-21
SCSFRI_TO_T_00057773.path1	616	774	443	119	62	80	16.06	19.41	12.04	2.76	1.6	2.09	15.8367	2.15	-2.88086	3.18401e-23	1.76573e-20
SCSFRI_TO_T_00011335.path1	24855	19015	17159	4736	4029	3413	765.11	563.16	550.83	129.58	122.67	105.46	626.367	119.237	-2.39318	4.48142e-23	2.40992e-20
SCSFRI_TO_T_00002952.path1	354	565	405	90	88	76	6.28	9.65	7.5	1.42	1.55	1.35	7.81	1.44	-2.43925	5.45871e-23	2.84913e-20
SCSFRI_TO_T_00097643.path1	918	1630	651	164	147	99	14.08	24.06	10.41	2.24	2.23	1.52	16.1833	1.99667	-3.01884	5.87532e-23	2.97895e-20
SCSFRI_TO_T_00089097.path1	484	1096	349	62	56	57	2.78	6.06	2.09	0.32	0.32	0.33	3.64333	0.323333	-3.49416	7.29742e-23	3.59722e-20
SCSFRI_TO_T_00002471.path1	24	56	62	560	514	576	0.37	0.82	0.99	7.59	7.75	8.81	0.726667	8.05	3.46962	7.96259e-23	3.81903e-20
SCSFRI_TO_T_00112082.path1	427	613	277	35	54	18	9.45	13.07	6.4	0.7	1.19	0.4	9.64	0.763333	-3.65865	9.41609e-23	4.39732e-20
SCSFRI_TO_T_00013295.path1	359	453	252	68	43	39	9.34	11.34	6.84	1.57	1.11	1.02	9.17333	1.23333	-2.89488	1.34604e-22	6.12482e-20
SCSFRI_TO_T_00118726.path1	754	718	707	3173	3462	3215	12.86	11.78	12.58	48.11	58.41	55.05	12.4067	53.8567	2.11801	1.49429e-22	6.62941e-20
SCSFRI_TO_T_00082177.path1	144	244	168	22	13	19	2.05	3.35	2.5	0.28	0.18	0.27	2.63333	0.243333	-3.43588	3.16643e-22	1.37052e-19
SCSFRI_TO_T_00114102.path1	1184	1225	1045	5063	8226	7232	29.02	28.88	26.71	110.28	199.38	177.9	28.2033	162.52	2.52668	3.73069e-22	1.57631e-19
SCSFRI_TO_T_00053721.path1	227	244	335	1	0	3	12.55	12.98	19.32	0.05	0	0.17	14.95	0.0733333	-7.67146	3.92392e-22	1.61939e-19
SCSFRI_TO_T_00074635.path1	4370	6719	3481	1291	1038	1036	60.57	89.59	50.31	15.9	14.23	14.41	66.8233	14.8467	-2.17021	4.07264e-22	1.64257e-19
SCSFRI_TO_T_00076079.path1	930	1105	800	258	245	271	14.69	16.8	13.18	3.62	3.83	4.3	14.89	3.91667	-1.92665	5.59241e-22	2.2054e-19
SCSFRI_TO_T_00041519.path1	307	547	268	51	63	41	12.08	20.72	11	1.78	2.45	1.62	14.6	1.95	-2.90442	6.01843e-22	2.32181e-19
SCSFRI_TO_T_00005381.path1	416	507	336	109	91	85	12.88	15.1	10.85	3	2.79	2.64	12.9433	2.81	-2.20357	9.75795e-22	3.68435e-19
SCSFRI_TO_T_00111525.path1	128	160	130	10	16	10	3.87	4.65	4.09	0.27	0.48	0.3	4.20333	0.35	-3.58611	1.06338e-21	3.9314e-19
SCSFRI_TO_T_00051890.path1	264	300	167	41	32	32	7.13	7.8	4.7	0.98	0.85	0.87	6.54333	0.9	-2.86203	1.33822e-21	4.84654e-19
SCSFRI_TO_T_00047701.path1	49	59	32	274	334	336	0.87	1.01	0.59	4.33	5.88	6	0.823333	5.40333	2.7143	2.02443e-21	7.18509e-19
SCSFRI_TO_T_00115795.path1	328	626	176	32	30	24	12.27	22.53	6.87	1.06	1.11	0.9	13.89	1.02333	-3.7627	2.08742e-21	7.2634e-19
SCSFRI_TO_T_00108420.path1	1662	1984	1471	508	337	322	44.19	50.75	40.78	12	8.86	8.59	45.24	9.81667	-2.20429	3.12715e-21	1.0672e-18
SCSFRI_TO_T_00118807.path1	772	970	473	160	124	93	6.69	8.09	4.28	1.23	1.06	0.81	6.35333	1.03333	-2.62021	1.9058e-20	6.3812e-18
SCSFRI_TO_T_00081900.path1	75	104	50	393	469	428	1.15	1.54	0.8	5.37	7.13	6.61	1.16333	6.37	2.45303	2.46217e-20	8.09144e-18
SCSFRI_TO_T_00082389.path1	260	272	243	39	54	32	7.12	7.16	6.94	0.95	1.46	0.88	7.07333	1.09667	-2.68927	2.74772e-20	8.86564e-18
SCSFRI_TO_T_00073241.path1	338	280	354	1993	1691	1923	2.84	2.27	3.11	14.91	14.08	16.25	2.74	15.08	2.46039	3.64936e-20	1.15646e-17
SCSFRI_TO_T_00103147.path1	691	1098	405	112	114	75	15.27	23.35	9.34	2.2	2.49	1.66	15.9867	2.11667	-2.917	4.32779e-20	1.33887e-17
SCSFRI_TO_T_00015006.path1	775	1440	632	134	141	177	22.6	40.41	19.22	3.47	4.07	5.18	27.41	4.24	-2.69257	4.42034e-20	1.33887e-17
SCSFRI_TO_T_00120106.path1	230	284	125	28	24	20	4.45	5.29	2.52	0.48	0.46	0.39	4.08667	0.443333	-3.20446	4.45134e-20	1.33887e-17
SCSFRI_TO_T_00025404.path1	273	373	227	66	50	56	5.03	6.61	4.36	1.08	0.91	1.04	5.33333	1.01	-2.40068	4.72336e-20	1.37895e-17
SCSFRI_TO_T_00022664.path1	869	866	876	198	159	210	6.82	6.54	7.17	1.38	1.23	1.65	6.84333	1.42	-2.26881	4.73998e-20	1.37895e-17
SCSFRI_TO_T_00057593.path1	1019	1172	897	347	323	306	10.02	11.09	9.2	3.03	3.14	3.02	10.1033	3.06333	-1.72166	6.26803e-20	1.79407e-17
SCSFRI_TO_T_00136017.path1	197	248	143	33	33	25	2.06	2.49	1.56	0.31	0.34	0.26	2.03667	0.303333	-2.74723	7.45391e-20	2.09964e-17
SCSFRI_TO_T_00028964.path1	94	93	105	703	480	631	2.19	2.09	2.55	14.56	11.06	14.76	2.27667	13.46	2.56368	1.23648e-19	3.42852e-17
SCSFRI_TO_T_00128264.path1	471	568	457	141	112	87	7.04	8.18	7.12	1.87	1.65	1.31	7.44667	1.61	-2.20953	1.55818e-19	4.25407e-17
SCSFRI_TO_T_00084705.path1	603	954	465	161	140	133	14.12	21.49	11.35	3.35	3.24	3.13	15.6533	3.24	-2.2724	1.78219e-19	4.79193e-17
SCSFRI_TO_T_00017838.path1	243	333	200	39	55	30	3.81	5.02	3.27	0.54	0.85	0.47	4.03333	0.62	-2.70163	2.81554e-19	7.45739e-17
SCSFRI_TO_T_00083667.path1	502	730	353	109	54	62	11.3	15.81	8.28	2.18	1.2	1.4	11.7967	1.59333	-2.88826	3.40916e-19	8.89691e-17
SCSFRI_TO_T_00031996.path1	184	268	178	822	894	732	1.88	2.63	1.9	7.46	9.03	7.5	2.13667	7.99667	1.90404	3.71263e-19	9.54846e-17
SCSFRI_TO_T_00009375.path1	142	139	116	676	534	550	2.58	2.43	2.2	10.94	9.61	10.05	2.40333	10.2	2.08546	4.15639e-19	1.0537e-16
SCSFRI_TO_T_00016738.path1	1476	1083	827	124	223	156	11.54	8.14	6.74	0.86	1.72	1.22	8.80667	1.26667	-2.79756	4.63295e-19	1.15798e-16
SCSFRI_TO_T_00048464.path1	1070	1327	1170	330	240	176	14.12	16.85	16.11	3.87	3.13	2.33	15.6933	3.11	-2.33517	6.2882e-19	1.54987e-16
MSTRG.129	5062	6952	4524	1536	1765	1761	114.87	151.78	107.06	30.98	39.61	40.11	124.57	36.9	-1.75526	6.69585e-19	1.62773e-16
SCSFRI_TO_T_00141977.path1	91	109	96	457	416	456	2.35	2.71	2.58	10.48	10.62	11.81	2.54667	10.97	2.10688	7.14464e-19	1.71336e-16
SCSFRI_TO_T_00011120.path1	2436	3340	2163	905	707	601	75.3	99.34	69.73	24.87	21.62	18.65	81.4567	21.7133	-1.90745	8.32631e-19	1.97012e-16
SCSFRI_TO_T_00102380.path1	511	476	1226	0	1	0	13.3	11.92	33.27	0	0.03	0	19.4967	0.01	-10.929	1.2117e-18	2.82933e-16
SCSFRI_TO_T_00133347.path1	170	257	162	849	755	946	1.94	2.83	1.93	8.63	8.54	10.86	2.23333	9.34333	2.06474	1.42234e-18	3.27804e-16
SCSFRI_TO_T_00090045.path1	462	636	275	93	79	76	10.58	14.01	6.57	1.89	1.8	1.74	10.3867	1.81	-2.52067	1.53735e-18	3.49365e-16
SCSFRI_TO_T_00084933.path1	143	183	136	841	649	557	2.65	3.26	2.63	13.84	11.88	10.35	2.84667	12.0233	2.07849	1.55527e-18	3.49365e-16
SCSFRI_TO_T_00139055.path1	8531	13769	8592	2692	3111	2027	164.5	255.44	172.77	46.14	59.33	39.23	197.57	48.2333	-2.03426	1.89631e-18	4.20648e-16
SCSFRI_TO_T_00093835.path1	51	68	53	272	302	318	2.23	2.85	2.42	10.57	13.03	13.95	2.5	12.5167	2.32385	1.99141e-18	4.36292e-16
SCSFRI_TO_T_00145120.path1	89	86	73	440	423	327	1.7	1.57	1.44	7.44	7.95	6.24	1.57	7.21	2.19923	2.29295e-18	4.96227e-16
SCSFRI_TO_T_00086811.path1	249	270	173	1038	837	860	2.3	2.39	1.66	8.51	7.63	7.96	2.11667	8.03333	1.9242	2.40679e-18	5.1459e-16
SCSFRI_TO_T_00019400.path1	1036	1458	712	234	211	119	20.41	27.64	14.63	4.1	4.11	2.35	20.8933	3.52	-2.5694	3.21036e-18	6.76932e-16
SCSFRI_TO_T_00092642.path1	573	951	910	185	132	126	7.98	12.74	13.22	2.29	1.82	1.76	11.3133	1.95667	-2.53155	3.24238e-18	6.76932e-16
SCSFRI_TO_T_00039339.path1	119	87	126	822	632	717	0.68	0.48	0.75	4.17	3.57	4.11	0.636667	3.95	2.63324	3.48586e-18	7.19304e-16
SCSFRI_TO_T_00102835.path1	354	374	277	1256	1221	1025	9.09	9.25	7.42	28.7	31.05	26.45	8.58667	28.7333	1.74256	6.21094e-18	1.25368e-15
SCSFRI_TO_T_00121324.path1	972	1559	974	305	357	310	24.61	37.97	25.72	6.86	8.94	7.88	29.4333	7.89333	-1.89874	6.21683e-18	1.25368e-15
SCSFRI_TO_T_00142937.path1	1417	1109	651	217	129	122	45	33.9	21.55	6.12	4.05	3.88	33.4833	4.68333	-2.83784	7.15877e-18	1.42741e-15
SCSFRI_TO_T_00119679.path1	142	131	97	17	12	12	3.86	3.42	2.75	0.41	0.32	0.33	3.34333	0.353333	-3.24219	7.76624e-18	1.53133e-15
SCSFRI_TO_T_00031528.path1	1535	1777	793	226	253	117	51.45	57.3	27.72	6.73	8.39	3.94	45.49	6.35333	-2.83996	9.74807e-18	1.88196e-15
SCSFRI_TO_T_00050709.path1	128	215	123	24	10	15	3.76	6.08	3.77	0.63	0.29	0.44	4.53667	0.453333	-3.32299	9.75658e-18	1.88196e-15
SCSFRI_TO_T_00024701.path1	67	134	51	466	561	503	1.41	2.71	1.12	8.7	11.65	10.6	1.74667	10.3167	2.5623	1.34469e-17	2.5659e-15
SCSFRI_TO_T_00075997.path1	57	69	38	289	257	283	1.42	1.65	0.99	6.4	6.33	7.08	1.35333	6.60333	2.28668	1.51128e-17	2.85311e-15
SCSFRI_TO_T_00088699.path1	470	647	354	141	119	111	4.77	6.32	3.75	1.27	1.19	1.13	4.94667	1.19667	-2.04744	1.64088e-17	3.04763e-15
SCSFRI_TO_T_00079806.path1	258	292	189	61	53	41	1.14	1.24	0.87	0.24	0.23	0.18	1.08333	0.216667	-2.32193	1.64867e-17	3.04763e-15
SCSFRI_TO_T_00023552.path1	545	479	363	99	122	83	9.41	7.96	6.53	1.52	2.08	1.43	7.96667	1.67667	-2.24838	1.67411e-17	3.05493e-15
SCSFRI_TO_T_00085479.path1	1085	1197	955	3296	3579	3225	23.29	24.72	21.38	62.89	75.99	69.5	23.13	69.46	1.58642	1.68704e-17	3.05493e-15
SCSFRI_TO_T_00075112.path1	8910	10009	5873	1933	850	834	168.33	181.93	115.71	32.46	15.88	15.82	155.323	21.3867	-2.86049	1.8786e-17	3.36744e-15
SCSFRI_TO_T_00026227.path1	130	122	146	618	723	659	3.09	2.79	3.62	13.05	16.99	15.71	3.16667	15.25	2.26777	2.13404e-17	3.78706e-15
SCSFRI_TO_T_00005450.path1	1109	1167	756	3365	3842	3509	21.34	21.61	15.17	57.56	73.13	67.78	19.3733	66.1567	1.77181	2.16497e-17	3.80391e-15
SCSFRI_TO_T_00076312.path1	378	522	352	45	93	74	5.7	7.58	5.54	0.6	1.39	1.12	6.27333	1.03667	-2.59728	2.48056e-17	4.31568e-15
SCSFRI_TO_T_00141249.path1	83	92	56	394	316	382	2.43	2.59	1.71	10.24	9.14	11.22	2.24333	10.2	2.18485	3.41237e-17	5.87921e-15
SCSFRI_TO_T_00028138.path1	275	458	230	71	65	64	6.71	10.76	5.86	1.54	1.57	1.57	7.77667	1.56	-2.31761	4.09467e-17	6.98693e-15
SCSFRI_TO_T_00014202.path1	128	140	106	468	476	449	4.03	4.24	3.48	13.1	14.83	14.19	3.91667	14.04	1.84184	4.75163e-17	8.0307e-15
SCSFRI_TO_T_00037845.path1	227	387	248	68	55	60	2.97	4.87	3.38	0.79	0.71	0.79	3.74	0.763333	-2.29265	5.40961e-17	9.0565e-15
SCSFRI_TO_T_00064330.path1	404	467	268	1401	2046	2084	5.53	6.15	3.83	17.05	27.71	28.64	5.17	24.4667	2.24258	5.50892e-17	9.13657e-15
SCSFRI_TO_T_00111008.path1	233	274	291	1254	1069	1085	4.65	5.27	6.06	22.26	21.12	21.76	5.32667	21.7133	2.02728	6.14378e-17	1.00951e-14
SCSFRI_TO_T_00107653.path1	364	492	220	59	65	73	4.05	5.27	2.56	0.58	0.72	0.82	3.96	0.706667	-2.4864	6.21151e-17	1.01128e-14
SCSFRI_TO_T_00000487.path1	431	612	405	113	132	138	5.19	7.09	5.09	1.21	1.57	1.67	5.79	1.48333	-1.96472	6.30344e-17	1.01692e-14
SCSFRI_TO_T_00042776.path1	153	199	110	570	723	641	6.26	7.83	4.69	20.72	29.24	26.31	6.26	25.4233	2.02192	7.43172e-17	1.18814e-14
SCSFRI_TO_T_00049846.path1	283	299	415	45	11	13	7.94	8.07	12.14	1.12	0.31	0.37	9.38333	0.6	-3.96707	8.70071e-17	1.3786e-14
SCSFRI_TO_T_00109173.path1	72145	88254	49861	24326	23911	21148	5481.91	6451.86	3950.94	1642.91	1796.97	1612.99	5294.9	1684.29	-1.65246	9.6979e-17	1.523e-14
SCSFRI_TO_T_00045959.path1	155	141	143	595	624	616	4.38	3.83	4.21	14.93	17.42	17.46	4.14	16.6033	2.00377	1.01684e-16	1.58287e-14
SCSFRI_TO_T_00109336.path1	53	72	67	294	450	464	1.05	1.38	1.39	5.19	8.84	9.25	1.27333	7.76	2.60745	1.24512e-16	1.92138e-14
SCSFRI_TO_T_00098564.path1	359	482	307	115	110	85	16.21	20.94	14.46	4.62	4.91	3.85	17.2033	4.46	-1.94757	1.31016e-16	2.00432e-14
MSTRG.6828	763	1466	386	99	24	38	33.61	62.12	17.73	3.88	1.05	1.68	37.82	2.20333	-4.10139	1.37281e-16	2.08221e-14
SCSFRI_TO_T_00057750.path1	327	201	228	29	40	38	6.17	3.65	4.49	0.49	0.75	0.72	4.77	0.653333	-2.8681	1.45627e-16	2.19008e-14
SCSFRI_TO_T_00109854.path1	495	557	377	1520	1760	1875	3.89	4.21	3.09	10.61	13.67	14.79	3.73	13.0233	1.80385	1.89442e-16	2.81823e-14
SCSFRI_TO_T_00027170.path1	206	284	192	61	44	38	3.3	4.38	3.21	0.87	0.7	0.61	3.63	0.726667	-2.3206	1.90571e-16	2.81823e-14
SCSFRI_TO_T_00118620.path1	210	205	130	768	696	665	4.25	3.99	2.75	13.82	13.94	13.52	3.66333	13.76	1.90925	2.25835e-16	3.31213e-14
SCSFRI_TO_T_00142938.path1	1990	1424	886	303	158	181	97.57	67.18	45.3	13.21	7.66	8.91	70.0167	9.92667	-2.81832	2.35144e-16	3.4201e-14
SCSFRI_TO_T_00108983.path1	169	209	120	617	607	583	7.38	8.78	5.47	23.96	26.23	25.56	7.21	25.25	1.80821	2.37052e-16	3.4201e-14
SCSFRI_TO_T_00072761.path1	40	55	46	339	210	279	0.75	1	0.91	5.68	3.91	5.29	0.886667	4.96	2.48388	3.18364e-16	4.55619e-14
SCSFRI_TO_T_00013807.path1	111	123	142	9	13	17	1.58	1.68	2.11	0.11	0.18	0.24	1.79	0.176667	-3.34086	3.7998e-16	5.39449e-14
SCSFRI_TO_T_00102950.path1	75	42	48	396	339	318	1.93	1.04	1.29	9.04	8.61	8.2	1.42	8.61667	2.60124	5.90277e-16	8.31353e-14
SCSFRI_TO_T_00074764.path1	443	578	237	94	66	60	8.54	10.72	4.76	1.61	1.26	1.16	8.00667	1.34333	-2.57538	6.31946e-16	8.83032e-14
SCSFRI_TO_T_00047985.path1	240	282	149	832	878	856	4.19	4.73	2.71	12.92	15.17	15.01	3.87667	14.3667	1.88984	6.53362e-16	9.01265e-14
SCSFRI_TO_T_00021760.path1	393	697	232	66	54	73	12.49	21.31	7.69	1.86	1.7	2.33	13.83	1.96333	-2.81642	6.55151e-16	9.01265e-14
SCSFRI_TO_T_00107594.path1	363	396	306	1320	1051	1169	3.17	3.33	2.79	10.25	9.08	10.25	3.09667	9.86	1.67087	7.87278e-16	1.07469e-13
SCSFRI_TO_T_00020928.path1	148	189	117	525	765	707	2.05	2.52	1.69	6.46	10.49	9.83	2.08667	8.92667	2.09692	7.9717e-16	1.07989e-13
SCSFRI_TO_T_00107823.path1	106	69	106	570	605	515	1.43	0.89	1.49	6.84	8.07	6.98	1.27	7.29667	2.52241	8.41424e-16	1.13121e-13
SCSFRI_TO_T_00123401.path1	223	237	199	52	53	30	4.14	4.24	3.86	0.86	0.97	0.56	4.08	0.796667	-2.35652	1.44956e-15	1.93413e-13
SCSFRI_TO_T_00144008.path1	170	147	142	649	574	581	3.91	3.25	3.41	13.27	13.06	13.42	3.52333	13.25	1.91098	1.61883e-15	2.14386e-13
SCSFRI_TO_T_00144505.path1	156	432	303	41	33	42	3.07	8.17	6.21	0.72	0.64	0.83	5.81667	0.73	-2.99422	2.11914e-15	2.78565e-13
SCSFRI_TO_T_00086742.path1	131	152	69	500	598	642	2.76	3.09	1.52	9.38	12.48	13.6	2.45667	11.82	2.26646	2.23773e-15	2.91991e-13
SCSFRI_TO_T_00117891.path1	268	309	224	830	836	785	5.14	5.7	4.48	14.15	15.86	15.11	5.10667	15.04	1.55835	2.26995e-15	2.94033e-13
SCSFRI_TO_T_00124775.path1	368	496	276	1221	1641	1433	5.2	6.74	4.06	15.32	22.91	20.31	5.33333	19.5133	1.87135	2.29424e-15	2.95026e-13
SCSFRI_TO_T_00049161.path1	28	9	26	173	614	693	0.51	0.16	0.5	2.83	11.17	12.79	0.39	8.93	4.51711	2.38308e-15	3.04246e-13
SCSFRI_TO_T_00064253.path1	820	1100	809	353	299	254	16.06	20.73	16.53	6.15	5.79	4.99	17.7733	5.64333	-1.65509	2.71266e-15	3.43849e-13
SCSFRI_TO_T_00053916.path1	2317	2522	1791	874	659	583	79.7	83.46	64.24	26.72	22.42	20.13	75.8	23.09	-1.71493	2.89117e-15	3.63878e-13
SCSFRI_TO_T_00026049.path1	3371	5330	2538	1170	962	744	135.04	205.43	106.03	41.66	38.12	29.92	148.833	36.5667	-2.0251	3.04898e-15	3.81037e-13
SCSFRI_TO_T_00087434.path1	1305	5299	1900	117	316	246	17.18	67.12	26.09	1.37	4.11	3.25	36.7967	2.91	-3.66048	3.08536e-15	3.82886e-13
SCSFRI_TO_T_00111687.path1	121	135	135	664	471	551	2.16	2.32	2.52	10.55	8.33	9.89	2.33333	9.59	2.03914	3.28009e-15	4.04225e-13
SCSFRI_TO_T_00117158.path1	475	519	511	1920	2077	1518	6.28	6.61	7.05	22.58	27.18	20.16	6.64667	23.3067	1.81004	4.16353e-15	5.09558e-13
SCSFRI_TO_T_00063066.path1	223	407	186	56	25	38	8.61	15.11	7.49	1.92	0.95	1.47	10.4033	1.44667	-2.84624	4.27871e-15	5.20068e-13
SCSFRI_TO_T_00000631.path1	1170	1325	931	454	404	410	33.97	37.02	28.19	11.72	11.6	11.95	33.06	11.7567	-1.49161	4.96602e-15	5.99503e-13
SCSFRI_TO_T_00112875.path1	237	304	215	40	71	42	1.92	2.37	1.82	0.29	0.57	0.34	2.03667	0.4	-2.34814	5.14073e-15	6.16401e-13
SCSFRI_TO_T_00111752.path1	279	295	208	80	62	59	4.56	4.64	3.55	1.16	1	0.97	4.25	1.04333	-2.02626	5.41255e-15	6.44639e-13
SCSFRI_TO_T_00096919.path1	186	312	156	882	832	736	2.44	3.94	2.14	10.3	10.81	9.7	2.84	10.27	1.85447	5.68025e-15	6.72011e-13
SCSFRI_TO_T_00122200.path1	297	395	312	1042	1473	1289	3.29	4.22	3.61	10.28	16.16	14.35	3.70667	13.5967	1.87506	5.95596e-15	6.99964e-13
SCSFRI_TO_T_00066595.path1	306	273	283	1032	1587	1373	6.27	5.38	6.05	18.8	32.17	28.25	5.9	26.4067	2.16212	6.07228e-15	7.08938e-13
SCSFRI_TO_T_00145066.path1	562	524	402	1608	1738	1541	18.65	16.73	13.91	47.42	57.03	51.32	16.43	51.9233	1.66005	6.28609e-15	7.29104e-13
SCSFRI_TO_T_00088513.path1	674	1012	434	193	149	152	27.68	39.98	18.59	7.04	6.05	6.27	28.75	6.45333	-2.15545	6.44538e-15	7.42726e-13
SCSFRI_TO_T_00094756.path1	273	210	224	986	1009	884	3.58	2.65	3.06	11.49	13.08	11.63	3.09667	12.0667	1.96224	6.81231e-15	7.79944e-13
SCSFRI_TO_T_00058055.path1	114	170	88	477	993	983	1.44	2.06	1.16	5.34	12.4	12.44	1.55333	10.06	2.69519	6.90421e-15	7.85398e-13
SCSFRI_TO_T_00079646.path1	263	314	225	797	1027	941	2.81	3.22	2.5	7.56	10.83	10.07	2.84333	9.48667	1.73832	7.47035e-15	8.44387e-13
SCSFRI_TO_T_00125497.path1	201	237	179	638	674	616	7.02	7.96	6.52	19.81	23.28	21.6	7.16667	21.5633	1.58921	7.95342e-15	8.933e-13
SCSFRI_TO_T_00140313.path1	3189	4123	2470	1287	1216	992	34.88	43.38	28.16	12.5	13.15	10.89	35.4733	12.18	-1.54222	8.16987e-15	9.1184e-13
SCSFRI_TO_T_00033221.path1	142	116	86	510	458	550	4.2	3.3	2.65	13.39	13.38	16.31	3.38333	14.36	2.08554	8.53363e-15	9.46487e-13
SCSFRI_TO_T_00046664.path1	50	46	32	202	214	203	1.66	1.47	1.1	5.99	7.05	6.77	1.41	6.60333	2.2275	9.0345e-15	9.89669e-13
SCSFRI_TO_T_00059778.path1	1647	1842	1110	567	486	404	24.7	26.58	17.36	7.56	7.21	6.08	22.88	6.95	-1.719	9.03451e-15	9.89669e-13
SCSFRI_TO_T_00125754.path1	431	577	499	159	159	149	2.56	3.3	3.09	0.84	0.93	0.89	2.98333	0.886667	-1.75046	9.3942e-15	1.02276e-12
SCSFRI_TO_T_00094824.path1	49	81	63	278	284	279	1.42	2.25	1.9	7.14	8.11	8.09	1.85667	7.78	2.06706	1.08659e-14	1.17576e-12
SCSFRI_TO_T_00016020.path1	53	60	40	282	213	209	2.25	2.45	1.77	10.64	8.94	8.91	2.15667	9.49667	2.13862	1.09352e-14	1.1761e-12
SCSFRI_TO_T_00102082.path1	72	84	82	335	383	293	4.24	4.76	5.04	17.55	22.33	17.34	4.68	19.0733	2.02698	1.19121e-14	1.27345e-12
SCSFRI_TO_T_00030651.path1	11	40	5	353	271	179	0.13	0.47	0.06	3.81	3.26	2.18	0.22	3.08333	3.80892	1.37568e-14	1.46184e-12
SCSFRI_TO_T_00096810.path1	819	827	510	207	127	91	57.62	55.98	37.42	12.94	8.84	6.43	50.34	9.40333	-2.42046	1.47655e-14	1.5597e-12
SCSFRI_TO_T_00090854.path1	343	443	326	1068	1194	1040	8.98	11.16	8.9	24.86	30.92	27.33	9.68	27.7033	1.51698	1.62466e-14	1.70599e-12
SCSFRI_TO_T_00057268.path1	74	90	58	2	7	3	1.43	1.67	1.17	0.03	0.13	0.06	1.42333	0.0733333	-4.27866	1.66977e-14	1.74304e-12
SCSFRI_TO_T_00000898.path1	102	114	84	379	336	369	1.38	1.49	1.19	4.56	4.5	5.02	1.35333	4.69333	1.7941	1.697e-14	1.76111e-12
SCSFRI_TO_T_00118364.path1	219	251	232	759	820	772	1.61	1.77	1.78	4.95	5.95	5.68	1.72	5.52667	1.684	1.78871e-14	1.84549e-12
SCSFRI_TO_T_00055898.path1	95	169	115	16	23	18	0.85	1.46	1.08	0.13	0.2	0.16	1.13	0.163333	-2.79043	1.79985e-14	1.84625e-12
SCSFRI_TO_T_00122765.path1	338	332	319	1060	1193	1118	5.92	5.6	5.83	16.51	20.67	19.66	5.78333	18.9467	1.71197	1.8968e-14	1.93451e-12
SCSFRI_TO_T_00121137.path1	39	30	16	199	191	157	0.98	0.73	0.42	4.46	4.76	3.97	0.71	4.39667	2.63052	2.02349e-14	2.05193e-12
SCSFRI_TO_T_00056582.path1	1294	1174	1008	307	417	306	41.35	36.09	33.59	8.72	13.18	9.81	37.01	10.57	-1.80794	2.15697e-14	2.17487e-12
SCSFRI_TO_T_00102783.path1	221	258	175	67	51	44	3.28	3.68	2.71	0.88	0.75	0.66	3.22333	0.763333	-2.07817	2.55163e-14	2.55826e-12
SCSFRI_TO_T_00144859.path1	474	624	505	198	179	156	6.4	8.1	7.12	2.37	2.39	2.12	7.20667	2.29333	-1.65189	2.8482e-14	2.83956e-12
SCSFRI_TO_T_00035628.path1	64	42	53	278	280	286	0.79	0.49	0.68	3.03	3.38	3.51	0.653333	3.30667	2.33949	3.3457e-14	3.31691e-12
SCSFRI_TO_T_00088504.path1	288	257	164	867	928	923	3.34	2.86	1.98	8.92	10.62	10.73	2.72667	10.09	1.88772	3.57725e-14	3.52677e-12
SCSFRI_TO_T_00104275.path1	168	213	187	701	593	677	2.54	3.12	2.96	9.47	8.9	10.32	2.87333	9.56333	1.73479	3.87352e-14	3.78491e-12
SCSFRI_TO_T_00027155.path1	317	790	259	82	39	35	2.86	6.85	2.43	0.66	0.35	0.32	4.04667	0.443333	-3.19027	3.90252e-14	3.78491e-12
SCSFRI_TO_T_00124208.path1	115	134	68	402	459	404	1.87	2.1	1.15	5.8	7.37	6.58	1.70667	6.58333	1.94764	3.90307e-14	3.78491e-12
SCSFRI_TO_T_00035260.path1	76	153	102	443	509	467	1.28	2.47	1.79	6.62	8.46	7.88	1.84667	7.65333	2.05116	4.31319e-14	4.15989e-12
SCSFRI_TO_T_00038622.path1	140	208	138	20	39	18	2.14	3.06	2.2	0.27	0.59	0.28	2.46667	0.38	-2.69849	4.72819e-14	4.53549e-12
SCSFRI_TO_T_00137959.path1	71	127	110	6	1	11	2.08	3.58	3.36	0.16	0.03	0.32	3.00667	0.17	-4.14456	4.94864e-14	4.72143e-12
SCSFRI_TO_T_00141972.path1	559	568	534	1689	1778	1719	9.3	9.09	9.26	24.97	29.24	28.7	9.21667	27.6367	1.58427	5.34613e-14	5.07339e-12
SCSFRI_TO_T_00135989.path1	94	102	81	329	329	321	1.43	1.49	1.28	4.44	4.94	4.9	1.4	4.76	1.76553	5.50203e-14	5.19356e-12
SCSFRI_TO_T_00040374.path1	410	617	308	77	114	113	2.42	3.5	1.89	0.4	0.67	0.67	2.60333	0.58	-2.16624	6.07642e-14	5.7054e-12
SCSFRI_TO_T_00095331.path1	393	278	267	80	44	57	3.85	2.62	2.73	0.7	0.43	0.56	3.06667	0.563333	-2.44461	6.4032e-14	5.98059e-12
SCSFRI_TO_T_00041131.path1	255	256	204	728	785	801	4.87	4.7	4.06	12.35	14.82	15.34	4.54333	14.17	1.64102	6.64098e-14	6.17007e-12
SCSFRI_TO_T_00086637.path1	1719	1887	1520	701	482	444	31.82	33.61	29.34	11.53	8.83	8.25	31.59	9.53667	-1.72791	6.67561e-14	6.17007e-12
SCSFRI_TO_T_00024404.path1	138	187	94	507	499	543	2.79	3.63	1.98	9.1	9.97	11.01	2.8	10.0267	1.84034	6.97207e-14	6.4107e-12
SCSFRI_TO_T_00051704.path1	103	136	54	10	11	8	1.31	1.66	0.72	0.11	0.14	0.1	1.23	0.116667	-3.39819	7.32757e-14	6.70284e-12
SCSFRI_TO_T_00010373.path1	78	159	63	7	11	9	2.32	4.55	1.95	0.19	0.32	0.27	2.94	0.26	-3.49923	7.9278e-14	7.2147e-12
SCSFRI_TO_T_00116815.path1	1115	1122	659	317	200	176	14.42	13.96	8.89	3.64	2.56	2.28	12.4233	2.82667	-2.13588	8.73947e-14	7.91279e-12
SCSFRI_TO_T_00075594.path1	204	270	166	48	61	54	1.35	1.73	1.15	0.28	0.4	0.36	1.41	0.346667	-2.02407	9.01627e-14	8.12196e-12
SCSFRI_TO_T_00066039.path1	87	211	43	5	1	1	2.14	5	1.11	0.11	0.02	0.02	2.75	0.05	-5.78136	9.8023e-14	8.78544e-12
SCSFRI_TO_T_00127064.path1	285	317	244	1107	790	925	5.62	6.01	5.01	19.39	15.4	18.3	5.54667	17.6967	1.67378	9.8631e-14	8.79539e-12
SCSFRI_TO_T_00115907.path1	168	193	123	504	611	523	5.25	5.8	4.01	14	18.89	16.41	5.02	16.4333	1.71087	9.91253e-14	8.79539e-12
SCSFRI_TO_T_00115797.path1	223	348	171	65	59	54	1.37	2.06	1.1	0.36	0.36	0.33	1.51	0.35	-2.10912	1.04509e-13	9.22695e-12
SCSFRI_TO_T_00095236.path1	578	527	643	167	154	103	3.22	2.82	3.73	0.83	0.85	0.58	3.25667	0.753333	-2.11204	1.05216e-13	9.24336e-12
MSTRG.3285	171	175	118	520	523	587	1.43	1.4	1.03	3.85	4.31	4.91	1.28667	4.35667	1.75959	1.15643e-13	1.01093e-11
SCSFRI_TO_T_00134780.path1	1335	2526	2766	419	505	270	18.11	32.97	39.13	5.05	6.78	3.68	30.07	5.17	-2.54009	1.30364e-13	1.13403e-11
SCSFRI_TO_T_00049850.path1	18	10	17	97	219	246	0.28	0.15	0.27	1.32	3.32	3.78	0.233333	2.80667	3.58839	1.43257e-13	1.24012e-11
SCSFRI_TO_T_00007114.path1	986	1209	745	2688	2766	2741	4.42	5.21	3.48	10.71	12.26	12.33	4.37	11.7667	1.429	1.47479e-13	1.27047e-11
SCSFRI_TO_T_00141396.path1	1877	2736	1304	677	607	501	53.19	74.6	38.54	17.05	17.01	14.25	55.4433	16.1033	-1.78365	1.55548e-13	1.33351e-11
SCSFRI_TO_T_00041737.path1	261	299	247	813	774	784	3.95	4.36	3.9	10.94	11.59	11.92	4.07	11.4833	1.49644	1.59545e-13	1.36119e-11
SCSFRI_TO_T_00108066.path1	153	177	124	483	462	478	3.45	3.84	2.91	9.67	10.29	10.81	3.4	10.2567	1.59296	1.74862e-13	1.48474e-11
SCSFRI_TO_T_00045592.path1	307	339	334	1154	1019	1003	6.33	6.73	7.18	21.16	20.79	20.77	6.74667	20.9067	1.63172	2.01121e-13	1.69957e-11
SCSFRI_TO_T_00114869.path1	247	383	205	67	78	74	5.3	7.91	4.6	1.28	1.65	1.6	5.93667	1.51	-1.9751	2.09108e-13	1.75869e-11
SCSFRI_TO_T_00000957.path1	137	149	107	432	460	387	2.6	2.72	2.12	7.28	8.63	7.37	2.48	7.76	1.64572	2.15654e-13	1.80518e-11
SCSFRI_TO_T_00043585.path1	1473	1881	1442	4380	4060	4015	6.19	7.61	6.32	16.37	16.89	16.95	6.70667	16.7367	1.31934	2.31109e-13	1.92547e-11
SCSFRI_TO_T_00098750.path1	6144	3620	5060	24513	28241	21524	212.33	120.36	182.36	752.96	965.29	746.65	171.683	821.633	2.25874	2.3302e-13	1.93232e-11
SCSFRI_TO_T_00057269.path1	61	77	52	2	2	3	1.85	2.24	1.64	0.05	0.06	0.09	1.91	0.0666667	-4.84046	2.39016e-13	1.97101e-11
SCSFRI_TO_T_00076139.path1	714	1146	298	114	30	43	15.11	23.34	6.58	2.14	0.63	0.92	15.01	1.23	-3.60919	2.39906e-13	1.97101e-11
SCSFRI_TO_T_00133493.path1	350	331	288	990	1073	944	3	2.73	2.57	7.54	9.1	8.12	2.76667	8.25333	1.57683	2.52132e-13	2.0619e-11
SCSFRI_TO_T_00132039.path1	416	535	312	138	72	75	5.5	6.82	4.31	1.63	0.94	1	5.54333	1.19	-2.21979	2.60979e-13	2.12446e-11
SCSFRI_TO_T_00090127.path1	47	104	72	5	5	5	0.34	0.72	0.54	0.03	0.04	0.04	0.533333	0.0366667	-3.8625	2.74839e-13	2.22708e-11
SCSFRI_TO_T_00018966.path1	166	155	133	30	39	21	4.13	3.71	3.45	0.66	0.96	0.52	3.76333	0.713333	-2.39936	2.91644e-13	2.3525e-11
SCSFRI_TO_T_00066022.path1	36	53	37	201	241	158	0.85	1.2	0.91	4.2	5.61	3.73	0.986667	4.51333	2.19356	3.0162e-13	2.42197e-11
SCSFRI_TO_T_00123729.path1	252	399	158	58	20	26	3.02	4.59	1.97	0.62	0.24	0.31	3.19333	0.39	-3.03352	3.45187e-13	2.75932e-11
SCSFRI_TO_T_00015700.path1	439	371	1190	5776	10497	9367	17.21	13.99	48.65	201.28	407.04	368.63	26.6167	325.65	3.61292	3.51685e-13	2.79865e-11
SCSFRI_TO_T_00057109.path1	7628	13598	4303	2036	1483	1015	178.32	305.84	104.9	42.31	34.29	23.82	196.353	33.4733	-2.55237	3.63763e-13	2.88185e-11
SCSFRI_TO_T_00097439.path1	348	355	236	947	1236	982	3.12	3.06	2.21	7.55	10.97	8.85	2.79667	9.12333	1.70585	4.17629e-13	3.29388e-11
SCSFRI_TO_T_00074480.path1	8978	9778	6159	3075	1973	1540	61.06	63.99	43.69	18.59	13.27	10.51	56.2467	14.1233	-1.99369	4.49059e-13	3.52611e-11
SCSFRI_TO_T_00143799.path1	1294	1884	1176	570	584	543	14.81	20.75	14.04	5.8	6.61	6.24	16.5333	6.21667	-1.41116	4.97349e-13	3.88809e-11
SCSFRI_TO_T_00072535.path1	248	301	201	86	67	71	7.29	8.52	6.17	2.25	1.95	2.1	7.32667	2.1	-1.80277	5.15212e-13	4.01007e-11
SCSFRI_TO_T_00063265.path1	88	148	60	418	394	450	1.32	2.14	0.94	5.59	5.86	6.8	1.46667	6.08333	2.05232	5.20753e-13	4.03549e-11
SCSFRI_TO_T_00133193.path1	251	309	235	94	59	59	2.79	3.3	2.72	0.93	0.65	0.66	2.93667	0.746667	-1.97564	5.81062e-13	4.48327e-11
SCSFRI_TO_T_00047250.path1	1040	1935	918	400	254	195	15.13	27.1	13.93	5.18	3.65	2.85	18.72	3.89333	-2.2655	5.88328e-13	4.51968e-11
SCSFRI_TO_T_00013116.path1	12	16	5	97	84	111	0.5	0.65	0.22	3.63	3.49	4.69	0.456667	3.93667	3.10776	5.90928e-13	4.52009e-11
SCSFRI_TO_T_00061688.path1	355	258	313	1183	1402	1221	8.86	6.19	8.14	26.24	34.6	30.58	7.73	30.4733	1.97901	5.93971e-13	4.52387e-11
SCSFRI_TO_T_00075843.path1	1382	1873	2002	296	361	100	56.67	73.9	85.62	10.79	14.64	4.12	72.0633	9.85	-2.87107	6.09376e-13	4.62136e-11
SCSFRI_TO_T_00073064.path1	10	24	7	94	155	122	0.17	0.39	0.12	1.42	2.61	2.09	0.226667	2.04	3.16993	6.65813e-13	5.02788e-11
SCSFRI_TO_T_00038312.path1	38	47	19	158	220	202	1.09	1.3	0.57	4.02	6.23	5.81	0.986667	5.35333	2.4398	6.74378e-13	5.07098e-11
SCSFRI_TO_T_00086449.path1	521	540	377	184	124	123	13.7	13.66	10.34	4.3	3.23	3.25	12.5667	3.59333	-1.80621	7.71459e-13	5.7765e-11
SCSFRI_TO_T_00145189.path1	56	71	33	214	246	230	1.08	1.33	0.67	3.69	4.73	4.49	1.02667	4.30333	2.06749	1.0632e-12	7.92758e-11
SCSFRI_TO_T_00129844.path1	668	638	772	2771	2439	2388	6.22	5.71	7.49	22.92	22.45	22.31	6.47333	22.56	1.80119	1.08211e-12	8.0348e-11
SCSFRI_TO_T_00011938.path1	150	213	80	15	21	26	3.3	4.51	1.84	0.29	0.46	0.57	3.21667	0.44	-2.86999	1.15187e-12	8.51713e-11
SCSFRI_TO_T_00094864.path1	704	1001	463	214	200	120	16.01	21.9	10.98	4.32	4.5	2.74	16.2967	3.85333	-2.0804	1.1755e-12	8.65581e-11
SCSFRI_TO_T_00115385.path1	651	508	742	169	151	95	3.91	2.93	4.65	0.9	0.9	0.57	3.83	0.79	-2.27742	1.22738e-12	9.00043e-11
SCSFRI_TO_T_00064000.path1	64	60	68	6	4	5	3.86	3.48	4.27	0.32	0.24	0.3	3.87	0.286667	-3.75489	1.24319e-12	9.07885e-11
SCSFRI_TO_T_00104545.path1	129	190	121	27	21	5	2.33	3.3	2.28	0.43	0.37	0.09	2.63667	0.296667	-3.1518	1.30446e-12	9.48731e-11
SCSFRI_TO_T_00040113.path1	261	302	193	81	75	77	13.14	14.62	10.13	3.62	3.73	3.89	12.63	3.74667	-1.75318	1.32314e-12	9.58389e-11
SCSFRI_TO_T_00084672.path1	22	21	30	137	148	151	0.86	0.79	1.22	4.76	5.73	5.93	0.956667	5.47333	2.51633	1.42227e-12	1.026e-10
SCSFRI_TO_T_00003192.path1	50	54	66	233	309	271	0.38	0.4	0.53	1.58	2.34	2.08	0.436667	2	2.1954	1.47605e-12	1.06048e-10
SCSFRI_TO_T_00066631.path1	807	887	633	328	230	255	58.1	61.44	47.52	20.99	16.38	18.43	55.6867	18.6	-1.58203	1.78811e-12	1.27951e-10
SCSFRI_TO_T_00001300.path1	404	376	275	126	103	94	9.73	8.71	6.91	2.7	2.45	2.27	8.45	2.47333	-1.77249	1.86295e-12	1.32771e-10
SCSFRI_TO_T_00108792.path1	543	816	389	202	146	144	6.41	9.27	4.79	2.12	1.71	1.71	6.82333	1.84667	-1.88555	1.9147e-12	1.35913e-10
SCSFRI_TO_T_00101920.path1	258	486	265	96	91	89	6.62	12	7.09	2.19	2.31	2.29	8.57	2.26333	-1.92085	1.94752e-12	1.37692e-10
SCSFRI_TO_T_00065216.path1	193	173	143	561	541	534	9.73	8.39	7.52	25.14	26.98	27.02	8.54667	26.38	1.62601	1.95784e-12	1.37872e-10
MSTRG.3284	210	200	175	601	604	624	2.37	2.17	2.06	6.02	6.73	7.05	2.2	6.6	1.58496	2.067e-12	1.44984e-10
SCSFRI_TO_T_00051879.path1	1020	1837	1222	428	498	357	20.22	35.04	25.27	7.54	9.77	7.11	26.8433	8.14	-1.72146	2.14841e-12	1.50101e-10
SCSFRI_TO_T_00011695.path1	283	246	343	1909	1199	1178	2.98	2.49	3.77	17.88	12.5	12.46	3.08	14.28	2.21299	2.2674e-12	1.57793e-10
SCSFRI_TO_T_00062138.path1	187	168	139	529	533	563	3.55	3.07	2.76	8.94	10.02	10.74	3.12667	9.9	1.6628	2.44177e-12	1.69264e-10
SCSFRI_TO_T_00060226.path1	38	48	52	234	267	172	0.93	1.13	1.33	5.1	6.47	4.23	1.13	5.26667	2.22057	2.72914e-12	1.88449e-10
SCSFRI_TO_T_00041549.path1	7496	5395	5411	1214	1854	1749	178.14	123.35	134.1	25.64	43.58	41.72	145.197	36.98	-1.97319	2.79623e-12	1.92333e-10
SCSFRI_TO_T_00005953.path1	337	477	306	138	128	93	10.76	14.65	10.18	3.92	4.03	2.98	11.8633	3.64333	-1.70318	2.81544e-12	1.92907e-10
SCSFRI_TO_T_00106500.path1	4363	6290	2531	1223	824	1196	230.22	319.33	139.27	57.36	43	63.35	229.607	54.57	-2.07298	2.91455e-12	1.98929e-10
SCSFRI_TO_T_00085819.path1	2310	2856	2594	1122	1032	920	58.33	69.39	68.31	25.18	25.77	23.32	65.3433	24.7567	-1.40022	3.37408e-12	2.29412e-10
SCSFRI_TO_T_00062477.path1	119	117	104	411	391	327	0.93	0.88	0.85	2.86	3.03	2.57	0.886667	2.82	1.66923	3.43392e-12	2.32589e-10
MSTRG.11887	850	1114	831	389	412	339	9.68	11.54	10.15	3.6	4.3	3.53	10.4567	3.81	-1.45656	3.65219e-12	2.46433e-10
SCSFRI_TO_T_00116381.path1	281	222	248	877	925	1078	10.29	7.82	9.47	28.55	33.5	39.63	9.19333	33.8933	1.88234	3.94727e-12	2.65334e-10
SCSFRI_TO_T_00021950.path1	475	760	472	206	206	193	11.85	18.25	12.28	4.57	5.08	4.83	14.1267	4.82667	-1.54932	4.04081e-12	2.70597e-10
SCSFRI_TO_T_00130937.path1	531	678	530	1480	1609	1566	7.04	8.65	7.33	17.45	21.11	20.85	7.67333	19.8033	1.36782	4.09646e-12	2.73292e-10
MSTRG.3500	80	88	89	324	307	283	1.75	1.85	2.03	6.31	6.65	6.22	1.87667	6.39333	1.7684	4.56917e-12	3.026e-10
SCSFRI_TO_T_00127048.path1	381	864	300	125	72	58	3.56	7.76	2.92	1.04	0.67	0.54	4.74667	0.75	-2.66195	4.56987e-12	3.026e-10
SCSFRI_TO_T_00103258.path1	116	185	76	27	16	15	3.13	4.81	2.14	0.65	0.43	0.41	3.36	0.496667	-2.75811	4.65496e-12	3.07089e-10
SCSFRI_TO_T_00021696.path1	202	218	194	62	34	23	3.5	3.63	3.5	0.95	0.58	0.4	3.54333	0.643333	-2.46147	5.20811e-12	3.42308e-10
SCSFRI_TO_T_00001776.path1	346	328	384	1235	1356	1112	4.58	4.18	5.3	14.53	17.76	14.78	4.68667	15.69	1.74321	5.69322e-12	3.72811e-10
MSTRG.7544	1134	1472	796	446	432	348	51.57	64.4	37.75	18.03	19.43	15.88	51.24	17.78	-1.52702	6.67128e-12	4.35252e-10
SCSFRI_TO_T_00129589.path1	47	73	64	247	248	219	1.05	1.57	1.5	4.92	5.5	4.93	1.37333	5.11667	1.89752	7.14094e-12	4.64187e-10
SCSFRI_TO_T_00012976.path1	1427	3316	582	275	115	178	18.88	42.21	8.03	3.23	1.5	2.36	23.04	2.36333	-3.28525	7.28723e-12	4.71968e-10
SCSFRI_TO_T_00108003.path1	248	338	1021	66	33	40	7.62	9.99	32.72	1.8	1	1.23	16.7767	1.34333	-3.64257	7.38028e-12	4.76256e-10
SCSFRI_TO_T_00091820.path1	950	1460	650	348	271	297	7.3	10.79	5.21	2.38	2.06	2.29	7.76667	2.24333	-1.79165	7.90488e-12	5.08261e-10
SCSFRI_TO_T_00022175.path1	222	183	201	730	712	637	6.75	5.36	6.38	19.74	21.42	19.45	6.16333	20.2033	1.71281	8.15721e-12	5.22591e-10
SCSFRI_TO_T_00082773.path1	165	160	150	660	533	441	3.79	3.53	3.59	13.46	12.1	10.16	3.63667	11.9067	1.71108	8.72176e-12	5.5675e-10
SCSFRI_TO_T_00142083.path1	82	77	48	9	1	2	1.62	1.47	0.99	0.16	0.02	0.04	1.36	0.0733333	-4.21299	9.10088e-12	5.78868e-10
SCSFRI_TO_T_00022661.path1	205	191	198	57	45	56	2.55	2.29	2.57	0.63	0.55	0.7	2.47	0.626667	-1.97874	1.01241e-11	6.41648e-10
MSTRG.4236	540	672	337	139	46	45	8.97	10.73	5.83	2.05	0.76	0.75	8.51	1.18667	-2.84224	1.04704e-11	6.61237e-10
SCSFRI_TO_T_00139885.path1	70	69	67	231	399	312	0.84	0.8	0.84	2.48	4.77	3.79	0.826667	3.68	2.15433	1.05773e-11	6.63286e-10
SCSFRI_TO_T_00036787.path1	1654	1496	2862	417	439	216	42.87	37.31	77.36	9.61	11.25	5.62	52.5133	8.82667	-2.57274	1.05776e-11	6.63286e-10
SCSFRI_TO_T_00140261.path1	52	62	57	197	244	226	0.95	1.09	1.09	3.21	4.42	4.16	1.04333	3.93	1.91333	1.13884e-11	7.11614e-10
SCSFRI_TO_T_00138533.path1	307	340	184	88	82	72	5.04	5.37	3.15	1.28	1.33	1.19	4.52	1.26667	-1.83529	1.18872e-11	7.40176e-10
SCSFRI_TO_T_00024001.path1	216	516	129	49	16	26	7.2	16.55	4.49	1.45	0.53	0.87	9.41333	0.95	-3.30871	1.26149e-11	7.8274e-10
SCSFRI_TO_T_00050024.path1	158	118	116	30	25	28	3.23	2.32	2.48	0.55	0.51	0.58	2.67667	0.546667	-2.2917	1.4165e-11	8.75864e-10
SCSFRI_TO_T_00072868.path1	476	709	409	1398	1757	1479	3.96	5.67	3.55	10.33	14.45	12.35	4.39333	12.3767	1.49423	1.60094e-11	9.86466e-10
SCSFRI_TO_T_00125831.path1	44	57	49	193	215	170	0.91	1.13	1.06	3.55	4.4	3.53	1.03333	3.82667	1.88878	1.64499e-11	1.0101e-09
SCSFRI_TO_T_00061022.path1	66	109	40	4	0	0	4.35	6.92	2.75	0.23	0	0	4.67333	0.0766667	-5.92971	1.70182e-11	1.0414e-09
SCSFRI_TO_T_00141143.path1	264	517	263	107	85	92	4.04	7.62	4.2	1.46	1.29	1.41	5.28667	1.38667	-1.93074	1.78928e-11	1.09116e-09
SCSFRI_TO_T_00067154.path1	225	405	200	73	77	77	6.92	11.99	6.42	2	2.34	2.38	8.44333	2.24	-1.91431	1.93565e-11	1.17517e-09
SCSFRI_TO_T_00014254.path1	404	419	530	1563	1754	1892	7.49	7.48	10.25	25.77	32.18	35.22	8.40667	31.0567	1.8853	1.94029e-11	1.17517e-09
SCSFRI_TO_T_00118250.path1	1784	1958	1366	4254	4153	4185	14.03	14.81	11.2	29.74	32.3	33.04	13.3467	31.6933	1.2477	1.96028e-11	1.18323e-09
SCSFRI_TO_T_00121099.path1	279	491	216	87	97	62	9.5	16.08	7.67	2.63	3.27	2.12	11.0833	2.67333	-2.05168	2.15748e-11	1.29785e-09
SCSFRI_TO_T_00117052.path1	151	186	210	653	648	656	2.26	2.67	3.27	8.67	9.57	9.84	2.73333	9.36	1.77585	2.32015e-11	1.39099e-09
SCSFRI_TO_T_00085056.path1	69	115	51	13	9	8	2.15	3.44	1.65	0.36	0.28	0.25	2.41333	0.296667	-3.02411	2.38728e-11	1.42555e-09
SCSFRI_TO_T_00046818.path1	1429	1265	1081	3969	3776	3109	27.99	23.84	22.08	69.11	73.16	61.14	24.6367	67.8033	1.46055	2.39385e-11	1.42555e-09
SCSFRI_TO_T_00109558.path1	784	574	1528	120	189	125	10.3	7.26	20.94	1.4	2.46	1.65	12.8333	1.83667	-2.80473	2.42127e-11	1.43705e-09
SCSFRI_TO_T_00090113.path1	714	959	479	237	138	91	27.75	35.86	19.42	8.19	5.31	3.55	27.6767	5.68333	-2.28386	2.50189e-11	1.47995e-09
SCSFRI_TO_T_00077904.path1	194	260	111	52	38	31	5.13	6.58	3.04	1.23	1	0.81	4.91667	1.01333	-2.27857	2.58038e-11	1.52131e-09
SCSFRI_TO_T_00036109.path1	672	1239	873	334	319	286	12.98	23.02	17.58	5.73	6.09	5.54	17.86	5.78667	-1.62593	2.69823e-11	1.58552e-09
SCSFRI_TO_T_00057971.path1	625	1445	316	154	99	102	14.07	31.3	7.42	3.08	2.2	2.3	17.5967	2.52667	-2.79999	2.85938e-11	1.67467e-09
SCSFRI_TO_T_00115609.path1	526	430	404	145	168	118	13.66	10.74	10.94	3.35	4.31	3.08	11.78	3.58	-1.71831	2.91231e-11	1.70006e-09
SCSFRI_TO_T_00013191.path1	431	287	236	75	80	83	7.35	4.71	4.19	1.14	1.35	1.42	5.41667	1.30333	-2.0552	2.96077e-11	1.72268e-09
SCSFRI_TO_T_00086842.path1	123	180	110	475	388	389	1.72	2.43	1.62	5.92	5.38	5.48	1.92333	5.59333	1.5401	3.02092e-11	1.75194e-09
SCSFRI_TO_T_00068881.path1	1273	1180	1727	5853	5345	5971	30.13	26.87	42.63	123.13	125.12	141.86	33.21	130.037	1.96923	3.08033e-11	1.78057e-09
SCSFRI_TO_T_00123323.path1	855	5218	1667	353	295	262	11.48	67.44	23.35	4.21	3.92	3.53	34.09	3.88667	-3.13274	3.22116e-11	1.85593e-09
SCSFRI_TO_T_00092404.path1	170	110	125	722	482	546	2.82	1.76	2.17	10.66	7.92	9.11	2.25	9.23	2.03641	3.42846e-11	1.96898e-09
SCSFRI_TO_T_00130642.path1	481	847	356	173	161	149	5.61	9.51	4.33	1.79	1.86	1.75	6.48333	1.8	-1.84874	3.5719e-11	2.04474e-09
MSTRG.71	748	1723	347	154	108	144	28.38	62.9	13.73	5.19	4.05	5.48	35.0033	4.90667	-2.83468	3.59334e-11	2.0504e-09
SCSFRI_TO_T_00014584.path1	512	505	667	2127	2094	1965	10.23	9.71	13.9	37.79	41.4	39.43	11.28	39.54	1.80955	3.65227e-11	2.07735e-09
SCSFRI_TO_T_00030771.path1	155	174	177	584	510	500	2.64	2.85	3.14	8.85	8.6	8.55	2.87667	8.66667	1.59108	3.87567e-11	2.19737e-09
SCSFRI_TO_T_00096561.path1	398	916	877	87	188	83	12.62	27.95	28.99	2.45	5.9	2.65	23.1867	3.66667	-2.66075	4.57244e-11	2.58416e-09
SCSFRI_TO_T_00008492.path1	79	120	90	15	13	23	0.64	0.93	0.75	0.11	0.1	0.19	0.773333	0.133333	-2.53605	4.93041e-11	2.77762e-09
SCSFRI_TO_T_00124950.path1	72	83	53	221	240	253	1.95	2.17	1.5	5.33	6.44	6.89	1.87333	6.22	1.73131	5.17556e-11	2.9065e-09
SCSFRI_TO_T_00130271.path1	210	270	199	585	637	590	3.41	4.22	3.37	8.44	10.22	9.61	3.66667	9.42333	1.36177	5.20154e-11	2.91188e-09
SCSFRI_TO_T_00073436.path1	427	875	309	105	18	34	10.45	20.6	7.88	2.28	0.44	0.83	12.9767	1.18333	-3.45499	5.41127e-11	3.01976e-09
SCSFRI_TO_T_00081983.path1	205	209	192	54	73	49	7.69	7.55	7.51	1.8	2.71	1.85	7.58333	2.12	-1.83877	6.00959e-11	3.34314e-09
SCSFRI_TO_T_00025143.path1	387	391	464	1372	1454	1281	8.79	8.55	10.99	27.71	32.67	29.21	9.44333	29.8633	1.66101	6.16734e-11	3.42018e-09
SCSFRI_TO_T_00097575.path1	219	275	164	81	62	49	5.02	6.05	3.93	1.64	1.4	1.13	5	1.39	-1.84684	6.34546e-11	3.50242e-09
SCSFRI_TO_T_00008268.path1	879	643	893	2838	3314	3633	6.74	4.74	7.14	19.34	25.13	27.96	6.20667	24.1433	1.95973	6.35511e-11	3.50242e-09
SCSFRI_TO_T_00008474.path1	133	224	144	53	42	41	2.66	4.31	3	0.94	0.83	0.82	3.32333	0.863333	-1.94464	6.85671e-11	3.76716e-09
SCSFRI_TO_T_00029534.path1	194	214	143	55	19	33	7.98	8.47	6.14	2.01	0.77	1.37	7.53	1.38333	-2.4445	7.04344e-11	3.85781e-09
SCSFRI_TO_T_00007558.path1	342	366	225	834	1083	898	14.87	15.31	10.2	32.24	46.59	39.2	13.46	39.3433	1.54744	7.0705e-11	3.86071e-09
SCSFRI_TO_T_00132027.path1	977	1304	1138	492	294	326	33.59	43.13	40.8	15.03	10	11.25	39.1733	12.0933	-1.69566	7.39195e-11	4.02133e-09
SCSFRI_TO_T_00031356.path1	961	1752	1105	507	429	328	58.34	102.33	69.96	27.36	25.76	19.99	76.8767	24.37	-1.65744	7.40998e-11	4.02133e-09
SCSFRI_TO_T_00121763.path1	381	367	358	143	76	82	7.08	6.56	6.94	2.36	1.4	1.53	6.86	1.76333	-1.9599	8.00716e-11	4.33217e-09
SCSFRI_TO_T_00111653.path1	66	123	70	12	17	5	1.88	3.37	2.08	0.3	0.48	0.14	2.44333	0.306667	-2.99411	8.58451e-11	4.63042e-09
SCSFRI_TO_T_00014083.path1	259	229	178	717	761	575	9.49	8.07	6.8	23.34	27.56	21.14	8.12	24.0133	1.56428	8.62487e-11	4.63809e-09
SCSFRI_TO_T_00005848.path1	717	746	750	2036	2278	1943	11.57	11.58	12.62	29.2	36.35	31.47	11.9233	32.34	1.43953	9.20833e-11	4.93689e-09
SCSFRI_TO_T_00139327.path1	356	668	400	117	171	130	3.1	5.6	3.63	0.91	1.47	1.14	4.11	1.17333	-1.80853	9.54575e-11	5.10238e-09
SCSFRI_TO_T_00133645.path1	1372	1744	1144	569	287	246	63.42	77.56	55.14	23.38	13.12	11.41	65.3733	15.97	-2.03334	1.00311e-10	5.34568e-09
SCSFRI_TO_T_00024298.path1	276	347	250	774	729	681	15.25	18.44	14.4	38	39.83	37.76	16.03	38.53	1.26521	1.02309e-10	5.43586e-09
SCSFRI_TO_T_00092869.path1	4029	4238	3226	1916	1738	1447	93.67	94.79	78.21	39.59	39.96	33.77	88.89	37.7733	-1.23465	1.05622e-10	5.59514e-09
SCSFRI_TO_T_00021678.path1	920	1073	767	430	434	377	7.55	8.47	6.57	3.14	3.53	3.1	7.53	3.25667	-1.20925	1.06493e-10	5.62449e-09
SCSFRI_TO_T_00120112.path1	342	351	310	967	839	932	3.61	3.57	3.42	9.08	8.77	9.89	3.53333	9.24667	1.3879	1.10657e-10	5.82704e-09
SCSFRI_TO_T_00121251.path1	961	1025	1133	414	368	364	10.22	10.49	12.57	3.91	3.87	3.89	11.0933	3.89	-1.51185	1.20002e-10	6.30047e-09
SCSFRI_TO_T_00142213.path1	166	212	109	568	466	461	3.66	4.5	2.51	11.13	10.16	10.2	3.55667	10.4967	1.56133	1.21869e-10	6.37961e-09
MSTRG.4337	13631	16150	11787	7301	5988	5210	510.3	581.7	460.17	242.94	221.72	195.78	517.39	220.147	-1.23279	1.24761e-10	6.51179e-09
SCSFRI_TO_T_00061332.path1	1219	1065	1165	464	408	409	12.04	10.12	12	4.07	3.98	4.05	11.3867	4.03333	-1.4973	1.262e-10	6.55104e-09
SCSFRI_TO_T_00024091.path1	309	418	285	87	117	124	5.24	6.82	5.04	1.31	1.96	2.11	5.7	1.79333	-1.66832	1.26251e-10	6.55104e-09
SCSFRI_TO_T_00040357.path1	212	386	166	73	35	54	2.59	4.55	2.12	0.79	0.42	0.66	3.08667	0.623333	-2.30797	1.51212e-10	7.82337e-09
SCSFRI_TO_T_00081131.path1	63	54	39	272	183	188	1.54	1.27	1	5.92	4.43	4.62	1.27	4.99	1.97421	1.59368e-10	8.22133e-09
SCSFRI_TO_T_00011951.path1	855	963	611	374	274	245	40.34	43.72	30.07	15.69	12.79	11.6	38.0433	13.36	-1.50972	1.67039e-10	8.59209e-09
SCSFRI_TO_T_00076006.path1	181	245	118	53	53	43	4.49	5.84	3.05	1.17	1.3	1.07	4.46	1.18	-1.91826	1.75776e-10	9.01537e-09
SCSFRI_TO_T_00015267.path1	52	50	63	267	225	189	0.98	0.91	1.24	4.49	4.21	3.59	1.04333	4.09667	1.97325	1.85211e-10	9.47193e-09
SCSFRI_TO_T_00050168.path1	3472	5299	6651	20194	22486	21983	98.53	144.69	196.84	509.39	631.16	626.23	146.687	588.927	2.00535	1.85928e-10	9.48126e-09
SCSFRI_TO_T_00047969.path1	114	205	137	28	47	26	1.38	2.4	1.74	0.3	0.56	0.32	1.84	0.393333	-2.22588	2.01235e-10	1.02324e-08
SCSFRI_TO_T_00092598.path1	205	372	203	82	35	30	3.83	6.68	3.95	1.36	0.65	0.56	4.82	0.856667	-2.49223	2.02121e-10	1.02481e-08
SCSFRI_TO_T_00105529.path1	2123	6149	1776	825	437	333	32.39	90.25	28.26	11.19	6.59	5.1	50.3	7.62667	-2.72143	2.05351e-10	1.03787e-08
SCSFRI_TO_T_00090906.path1	103	157	136	418	440	385	1.92	2.82	2.65	6.94	8.13	7.22	2.46333	7.43	1.59275	2.05867e-10	1.03787e-08
SCSFRI_TO_T_00068934.path1	340	380	666	1964	2783	2845	4.87	5.23	9.94	24.98	39.39	40.87	6.68	35.08	2.39273	2.19282e-10	1.10238e-08
SCSFRI_TO_T_00051466.path1	112	97	138	460	445	444	1.95	1.63	2.51	7.13	7.68	7.77	2.03	7.52667	1.89053	2.23965e-10	1.12274e-08
SCSFRI_TO_T_00108259.path1	970	1887	865	438	399	371	14.51	27.16	13.49	5.82	5.9	5.57	18.3867	5.76333	-1.67368	2.28614e-10	1.14281e-08
SCSFRI_TO_T_00011791.path1	448	1021	212	105	64	86	21.64	47.45	10.68	4.51	3.06	4.17	26.59	3.91333	-2.76441	2.51536e-10	1.25199e-08
SCSFRI_TO_T_00134906.path1	193	261	161	594	519	516	1.77	2.3	1.54	4.83	4.7	4.74	1.87	4.75667	1.34691	2.51865e-10	1.25199e-08
SCSFRI_TO_T_00043092.path1	1202	797	526	250	232	179	14.31	9.13	6.53	2.65	2.73	2.14	9.99	2.50667	-1.99471	2.54201e-10	1.26007e-08
SCSFRI_TO_T_00088029.path1	150	160	125	396	408	394	2.11	2.17	1.84	4.96	5.68	5.57	2.04	5.40333	1.40528	2.58593e-10	1.27739e-08
SCSFRI_TO_T_00072187.path1	129	119	94	332	365	349	2.36	2.1	1.8	5.41	6.61	6.42	2.08667	6.14667	1.5586	2.59134e-10	1.27739e-08
SCSFRI_TO_T_00006736.path1	122	146	94	379	317	371	1.65	1.9	1.32	4.55	4.23	5.03	1.62333	4.60333	1.50372	2.70303e-10	1.32875e-08
SCSFRI_TO_T_00050455.path1	375	581	407	178	104	77	8.73	13.01	9.88	3.68	2.39	1.8	10.54	2.62333	-2.0064	2.93981e-10	1.44116e-08
SCSFRI_TO_T_00099477.path1	151	250	120	38	51	45	3.08	4.9	2.55	0.69	1.03	0.92	3.51	0.88	-1.9959	3.12899e-10	1.52967e-08
SCSFRI_TO_T_00114048.path1	77	70	67	247	231	299	1.37	1.21	1.26	3.94	4.1	5.37	1.28	4.47	1.80413	3.16773e-10	1.54436e-08
SCSFRI_TO_T_00043280.path1	667	565	716	2155	2092	2383	27.9	22.74	31.23	80.11	86.54	100.04	27.29	88.8967	1.70376	3.22518e-10	1.56805e-08
SCSFRI_TO_T_00078265.path1	101	122	104	327	325	294	2.57	2.99	2.76	7.41	8.19	7.52	2.77333	7.70667	1.47449	3.25752e-10	1.57945e-08
SCSFRI_TO_T_00013074.path1	499	555	423	196	215	136	18.18	19.46	16.07	6.35	7.75	4.97	17.9033	6.35667	-1.49389	3.3895e-10	1.63896e-08
SCSFRI_TO_T_00006603.path1	91	102	69	271	251	268	2.04	2.2	1.61	5.4	5.56	6.03	1.95	5.66333	1.53818	3.56278e-10	1.71807e-08
SCSFRI_TO_T_00001223.path1	795	1131	546	308	259	160	20.58	28.17	14.74	7.09	6.63	4.16	21.1633	5.96	-1.82818	3.65992e-10	1.76014e-08
SCSFRI_TO_T_00077791.path1	68	95	44	1	11	5	0.45	0.6	0.3	0.01	0.07	0.03	0.45	0.0366667	-3.61738	3.71806e-10	1.78326e-08
SCSFRI_TO_T_00127690.path1	587	625	280	155	141	86	17.5	17.93	8.71	4.11	4.16	2.57	14.7133	3.61333	-2.02572	3.73908e-10	1.78851e-08
SCSFRI_TO_T_00033973.path1	86	130	102	310	350	314	1.32	1.92	1.63	4.23	5.32	4.84	1.62333	4.79667	1.56307	3.83225e-10	1.82815e-08
SCSFRI_TO_T_00137555.path1	169	173	146	49	40	55	2.14	2.1	1.92	0.55	0.5	0.7	2.05333	0.583333	-1.81558	3.85355e-10	1.83338e-08
SCSFRI_TO_T_00054379.path1	665	1007	749	2187	1977	1954	9.19	13.4	10.8	26.88	27.04	27.12	11.13	27.0133	1.27922	3.97857e-10	1.8878e-08
SCSFRI_TO_T_00131681.path1	3100	3149	4132	1211	927	525	26.18	25.59	36.39	9.09	7.74	4.45	29.3867	7.09333	-2.05063	4.26086e-10	2.01635e-08
SCSFRI_TO_T_00016675.path1	103	110	140	515	407	394	1	1.03	1.41	4.43	3.9	3.83	1.14667	4.05333	1.82166	4.38768e-10	2.07084e-08
SCSFRI_TO_T_00103008.path1	109	248	49	20	12	11	2.34	5.13	1.1	0.38	0.26	0.24	2.85667	0.293333	-3.28372	4.52514e-10	2.12499e-08
MSTRG.2470	1031	1078	817	479	377	313	85.51	86.02	70.67	35.31	30.93	26.06	80.7333	30.7667	-1.3918	4.52636e-10	2.12499e-08
MSTRG.7886	2282	2816	2405	1276	1022	1019	157.54	187.04	173.14	78.3	69.78	70.61	172.573	72.8967	-1.24328	4.62834e-10	2.16714e-08
SCSFRI_TO_T_00094198.path1	3847	3740	2981	1650	1278	930	137.97	129.05	111.49	52.6	45.33	33.48	126.17	43.8033	-1.52626	4.68765e-10	2.18913e-08
SCSFRI_TO_T_00086097.path1	4968	7614	4783	2028	2166	1038	199.83	294.66	200.63	72.51	86.17	41.91	231.707	66.8633	-1.79301	4.71539e-10	2.19631e-08
SCSFRI_TO_T_00144232.path1	46	68	40	157	243	208	0.97	1.37	0.88	2.93	5.05	4.38	1.07333	4.12	1.94055	4.74713e-10	2.2053e-08
SCSFRI_TO_T_00070127.path1	35	53	40	180	163	134	1.28	1.87	1.53	5.86	5.9	4.93	1.56	5.56333	1.8344	5.12934e-10	2.37664e-08
SCSFRI_TO_T_00076927.path1	89	92	46	16	8	9	3.41	3.4	1.84	0.55	0.3	0.35	2.88333	0.4	-2.84967	5.25725e-10	2.42956e-08
SCSFRI_TO_T_00115406.path1	69	136	76	19	20	17	1.66	3.15	1.91	0.41	0.48	0.41	2.24	0.433333	-2.36995	5.27528e-10	2.43156e-08
SCSFRI_TO_T_00067115.path1	958	1682	787	449	331	250	32.21	54.41	27.59	13.42	11.02	8.43	38.07	10.9567	-1.79685	5.30938e-10	2.44094e-08
SCSFRI_TO_T_00037566.path1	43	55	38	2	4	0	1.4	1.72	1.29	0.06	0.13	0	1.47	0.0633333	-4.53671	5.33692e-10	2.44726e-08
SCSFRI_TO_T_00056823.path1	448	495	394	1168	1017	1097	8.28	8.8	7.59	19.19	18.59	20.35	8.22333	19.3767	1.23653	5.42752e-10	2.48239e-08
SCSFRI_TO_T_00024032.path1	163	138	102	496	500	350	4.19	3.41	2.73	11.32	12.7	9.02	3.44333	11.0133	1.67737	5.62906e-10	2.56173e-08
SCSFRI_TO_T_00038632.path1	350	434	265	128	148	126	7.97	9.51	6.3	2.59	3.34	2.88	7.92667	2.93667	-1.43253	5.62987e-10	2.56173e-08
SCSFRI_TO_T_00081375.path1	72	115	70	354	289	226	0.65	1	0.66	2.85	2.59	2.06	0.77	2.5	1.699	5.65193e-10	2.5652e-08
SCSFRI_TO_T_00077204.path1	675	726	811	2038	2498	2315	7.04	7.29	8.82	18.9	25.78	24.25	7.71667	22.9767	1.57412	5.98379e-10	2.70889e-08
SCSFRI_TO_T_00130745.path1	182	218	108	41	55	35	3.09	3.56	1.91	0.62	0.92	0.6	2.85333	0.713333	-2	6.01691e-10	2.71695e-08
SCSFRI_TO_T_00043273.path1	249	225	215	689	617	634	2.49	2.17	2.25	6.13	6.11	6.37	2.30333	6.20333	1.42932	6.45031e-10	2.90526e-08
SCSFRI_TO_T_00098887.path1	140	252	91	40	30	33	2.69	4.66	1.82	0.68	0.57	0.64	3.05667	0.63	-2.27854	6.56042e-10	2.94737e-08
SCSFRI_TO_T_00036743.path1	182	165	195	630	533	651	3.46	3.01	3.86	10.63	10.01	12.41	3.44333	11.0167	1.67781	6.58873e-10	2.95262e-08
SCSFRI_TO_T_00026752.path1	239	221	193	577	717	590	6	5.32	5.04	12.86	17.79	14.85	5.45333	15.1667	1.47569	6.73373e-10	3.00999e-08
SCSFRI_TO_T_00036193.path1	85	99	114	26	16	9	1.49	1.66	2.07	0.41	0.27	0.16	1.74	0.28	-2.63559	6.75397e-10	3.01146e-08
SCSFRI_TO_T_00011096.path1	153	188	132	434	407	386	1.78	2.1	1.6	4.48	4.67	4.5	1.82667	4.55	1.31665	6.85701e-10	3.04974e-08
SCSFRI_TO_T_00113687.path1	118	178	85	363	429	403	4.26	6.18	3.2	11.65	15.32	14.61	4.54667	13.86	1.60805	6.98707e-10	3.09982e-08
SCSFRI_TO_T_00015219.path1	215	344	243	109	70	67	11.59	17.85	13.67	5.22	3.73	3.63	14.37	4.19333	-1.77689	7.00536e-10	3.10018e-08
SCSFRI_TO_T_00048798.path1	149	207	120	58	37	39	3.4	4.55	2.86	1.18	0.84	0.89	3.60333	0.97	-1.89328	7.11304e-10	3.14e-08
SCSFRI_TO_T_00005369.path1	3585	3902	2420	1379	1151	688	139.44	146.02	98.16	47.67	44.28	26.86	127.873	39.6033	-1.69102	7.33415e-10	3.22958e-08
MSTRG.4893	59	83	66	250	215	200	1.97	2.66	2.29	7.41	7.09	6.69	2.30667	7.06333	1.61454	7.36203e-10	3.23383e-08
SCSFRI_TO_T_00122849.path1	518	424	349	1371	1151	1211	14.76	11.63	10.37	34.73	32.45	34.65	12.2533	33.9433	1.46995	7.88758e-10	3.45612e-08
SCSFRI_TO_T_00047491.path1	393	560	299	173	101	92	21.61	29.62	17.14	8.45	5.49	5.08	22.79	6.34	-1.84585	8.15901e-10	3.56625e-08
SCSFRI_TO_T_00133822.path1	38	82	29	2	3	2	0.55	1.14	0.44	0.03	0.04	0.03	0.71	0.0333333	-4.41278	8.21932e-10	3.58379e-08
SCSFRI_TO_T_00023848.path1	754	717	1139	3424	3581	3507	17.04	15.59	26.85	68.8	80.06	79.58	19.8267	76.1467	1.94134	8.53491e-10	3.71227e-08
SCSFRI_TO_T_00069480.path1	112	121	54	19	4	3	2.9	3.01	1.47	0.43	0.11	0.09	2.46	0.21	-3.5502	8.57396e-10	3.72013e-08
SCSFRI_TO_T_00026222.path1	4520	6956	6379	1546	956	289	71.92	106.49	105.85	21.86	15.04	4.62	94.7533	13.84	-2.77533	8.71562e-10	3.77237e-08
SCSFRI_TO_T_00063822.path1	217	168	184	740	579	555	4.71	3.51	4.16	14.27	12.43	12.09	4.12667	12.93	1.64767	8.9077e-10	3.84613e-08
SCSFRI_TO_T_00051450.path1	134	163	122	432	348	365	3.09	3.62	2.93	8.85	7.94	8.45	3.21333	8.41333	1.38861	9.39115e-10	4.04503e-08
SCSFRI_TO_T_00034665.path1	287	252	182	767	654	651	4.53	3.83	3	10.76	10.21	10.31	3.78667	10.4267	1.46128	1.01778e-09	4.37324e-08
SCSFRI_TO_T_00085049.path1	1261	1633	1285	3622	3196	2931	9.78	12.19	10.4	24.98	24.53	22.83	10.79	24.1133	1.16014	1.03195e-09	4.42343e-08
SCSFRI_TO_T_00064383.path1	2562	3295	1953	1306	1059	1095	70.27	86.95	55.86	31.84	28.73	30.15	71.0267	30.24	-1.2319	1.03572e-09	4.4289e-08
SCSFRI_TO_T_00080029.path1	273	340	232	667	892	722	7.05	8.45	6.25	15.32	22.8	18.73	7.25	18.95	1.38614	1.04215e-09	4.44568e-08
SCSFRI_TO_T_00001439.path1	146	175	136	375	529	491	2.24	2.59	2.18	5.13	8.05	7.58	2.33667	6.92	1.56632	1.05957e-09	4.50914e-08
SCSFRI_TO_T_00011955.path1	66	81	76	17	12	15	5.09	6.01	6.11	1.16	0.91	1.16	5.73667	1.07667	-2.41364	1.08718e-09	4.61559e-08
SCSFRI_TO_T_00016279.path1	77	133	107	456	304	356	0.74	1.23	1.07	3.88	2.88	3.42	1.01333	3.39333	1.74359	1.10119e-09	4.66389e-08
SCSFRI_TO_T_00101237.path1	431	374	338	978	1219	1077	9.67	8.07	7.9	19.49	27.04	24.24	8.54667	23.59	1.46474	1.14817e-09	4.84724e-08
SCSFRI_TO_T_00115265.path1	965	1448	945	411	434	216	16.54	23.88	16.89	6.26	7.36	3.72	19.1033	5.78	-1.72468	1.14994e-09	4.84724e-08
SCSFRI_TO_T_00023553.path1	31	50	27	161	135	121	1.07	1.67	0.98	4.96	4.63	4.21	1.24	4.6	1.89129	1.20567e-09	5.06698e-08
SCSFRI_TO_T_00084622.path1	174	312	98	629	925	988	2.87	4.96	1.69	9.23	15.11	16.38	3.17333	13.5733	2.0967	1.20778e-09	5.06698e-08
SCSFRI_TO_T_00084911.path1	149	148	92	379	377	379	7.13	6.82	4.59	16.13	17.85	18.21	6.18	17.3967	1.49313	1.32645e-09	5.55168e-08
SCSFRI_TO_T_00024306.path1	711	636	771	3283	2364	1895	41.83	36	47.3	171.67	137.55	111.9	41.71	140.373	1.7508	1.34723e-09	5.62541e-08
SCSFRI_TO_T_00067719.path1	176	200	163	454	593	464	3.31	3.62	3.19	7.58	11.02	8.75	3.37333	9.11667	1.43433	1.36896e-09	5.70272e-08
SCSFRI_TO_T_00140680.path1	140	151	101	398	367	318	2.94	3.05	2.21	7.43	7.63	6.71	2.73333	7.25667	1.40865	1.42762e-09	5.93315e-08
MSTRG.3763	89	66	69	283	251	240	1.91	1.36	1.54	5.4	5.32	5.17	1.60333	5.29667	1.72401	1.49635e-09	6.19715e-08
SCSFRI_TO_T_00067014.path1	14	11	16	59	171	120	0.26	0.2	0.31	0.98	3.17	2.26	0.256667	2.13667	3.05739	1.49813e-09	6.19715e-08
SCSFRI_TO_T_00054615.path1	141	118	73	24	6	19	2.75	2.2	1.48	0.42	0.12	0.37	2.14333	0.303333	-2.82088	1.56037e-09	6.43961e-08
SCSFRI_TO_T_00093593.path1	3253	3581	2609	1509	1148	789	75.93	80.42	63.5	31.31	26.5	18.49	73.2833	25.4333	-1.52676	1.57147e-09	6.46815e-08
SCSFRI_TO_T_00066375.path1	359	596	281	162	99	86	12.01	19.18	9.8	4.82	3.27	2.89	13.6633	3.66	-1.90039	1.57458e-09	6.46815e-08
SCSFRI_TO_T_00106434.path1	36	26	31	132	137	126	0.28	0.2	0.26	0.93	1.07	1	0.246667	1	2.01937	1.62918e-09	6.67701e-08
SCSFRI_TO_T_00034941.path1	6	18	14	72	100	79	0.06	0.18	0.15	0.63	0.98	0.79	0.13	0.8	2.62149	1.70913e-09	6.98851e-08
SCSFRI_TO_T_00084098.path1	273	331	229	79	17	18	6.4	7.46	5.59	1.64	0.4	0.43	6.48333	0.823333	-2.97719	1.73037e-09	7.05757e-08
SCSFRI_TO_T_00125198.path1	140	149	83	31	37	30	4.67	4.78	2.89	0.92	1.22	1	4.11333	1.04667	-1.97451	1.7358e-09	7.05757e-08
SCSFRI_TO_T_00017438.path1	102	151	50	10	12	21	2.24	3.18	1.13	0.19	0.27	0.47	2.18333	0.31	-2.81619	1.73795e-09	7.05757e-08
SCSFRI_TO_T_00056690.path1	39	52	24	146	163	130	0.65	0.83	0.42	2.16	2.69	2.17	0.633333	2.34	1.88547	1.74914e-09	7.08681e-08
SCSFRI_TO_T_00045745.path1	129	119	127	514	373	351	3.64	3.23	3.74	12.88	10.4	9.94	3.53667	11.0733	1.64663	1.7982e-09	7.26898e-08
SCSFRI_TO_T_00003385.path1	507	437	430	191	178	128	4.72	3.91	4.17	1.58	1.64	1.2	4.26667	1.47333	-1.53403	1.82042e-09	7.34208e-08
SCSFRI_TO_T_00077111.path1	1153	1697	918	461	568	353	37.04	52.45	30.76	13.16	18.05	11.38	40.0833	14.1967	-1.49745	1.85794e-09	7.47198e-08
SCSFRI_TO_T_00081280.path1	532	821	556	1503	2545	1999	11.95	17.75	13.03	30.01	56.55	45.08	14.2433	43.88	1.62328	1.86105e-09	7.47198e-08
SCSFRI_TO_T_00041181.path1	169	183	127	401	457	420	3.2	3.33	2.5	6.74	8.55	7.97	3.01	7.75333	1.36505	1.97457e-09	7.89644e-08
SCSFRI_TO_T_00049068.path1	88	101	71	239	256	271	3.72	4.12	3.13	9	10.73	11.52	3.65667	10.4167	1.51029	1.97567e-09	7.89644e-08
SCSFRI_TO_T_00126500.path1	2122	4200	2303	1223	1002	854	40.4	76.93	45.73	20.7	18.87	16.32	54.3533	18.63	-1.54474	2.05562e-09	8.19754e-08
SCSFRI_TO_T_00065990.path1	126	132	117	421	324	337	5.82	5.87	5.64	17.28	14.8	15.62	5.77667	15.9	1.46072	2.08715e-09	8.30459e-08
SCSFRI_TO_T_00131906.path1	413	505	512	205	175	164	5.74	6.75	7.42	2.53	2.4	2.29	6.63667	2.40667	-1.46342	2.09999e-09	8.33702e-08
SCSFRI_TO_T_00078897.path1	122	137	77	26	35	22	2.95	3.18	1.94	0.56	0.84	0.53	2.69	0.643333	-2.06397	2.15993e-09	8.55582e-08
SCSFRI_TO_T_00071069.path1	324	390	213	841	903	723	4.99	5.79	3.42	11.53	13.78	11.19	4.73333	12.1667	1.36201	2.18351e-09	8.62154e-08
SCSFRI_TO_T_00061965.path1	220	304	154	78	82	63	5.19	6.91	3.79	1.64	1.91	1.49	5.29667	1.68	-1.65662	2.18624e-09	8.62154e-08
SCSFRI_TO_T_00096388.path1	61	69	72	264	205	214	2.6	2.85	3.23	10.07	8.68	9.2	2.89333	9.31667	1.68708	2.28717e-09	8.99958e-08
SCSFRI_TO_T_00091042.path1	400	547	309	132	39	32	16.43	21.61	13.23	4.82	1.58	1.32	17.09	2.57333	-2.73144	2.38313e-09	9.35642e-08
SCSFRI_TO_T_00130416.path1	9	20	11	66	120	76	0.14	0.31	0.18	0.94	1.91	1.23	0.21	1.36	2.69515	2.43569e-09	9.54168e-08
SCSFRI_TO_T_00084763.path1	121	335	81	28	30	11	3.86	10.28	2.69	0.79	0.95	0.35	5.61	0.696667	-3.00946	2.4862e-09	9.71809e-08
SCSFRI_TO_T_00134975.path1	71	52	47	188	216	224	1.95	1.37	1.34	4.58	5.86	6.17	1.55333	5.53667	1.83365	2.58882e-09	1.0097e-07
SCSFRI_TO_T_00132173.path1	950	1128	834	2149	2133	2093	16.47	18.81	15.08	33.11	36.57	36.42	16.7867	35.3667	1.07507	2.60221e-09	1.01269e-07
SCSFRI_TO_T_00075955.path1	120	105	99	321	395	296	4.79	4.03	4.12	11.38	15.59	11.85	4.31333	12.94	1.58496	2.65046e-09	1.02921e-07
SCSFRI_TO_T_00132062.path1	99	106	73	25	26	21	3.3	3.4	2.54	0.74	0.86	0.7	3.08	0.766667	-2.00626	2.77351e-09	1.07464e-07
SCSFRI_TO_T_00041084.path1	117	163	79	35	33	24	4.31	5.78	3.04	1.15	1.2	0.89	4.37667	1.08	-2.0188	2.80766e-09	1.08551e-07
SCSFRI_TO_T_00107229.path1	142	140	102	405	330	343	1.26	1.19	0.94	3.18	2.88	3.05	1.13	3.03667	1.42617	2.83701e-09	1.09447e-07
SCSFRI_TO_T_00075586.path1	192	234	110	604	535	467	7.88	9.25	4.71	22.05	21.73	19.25	7.28	21.01	1.52907	2.94855e-09	1.13376e-07
SCSFRI_TO_T_00084922.path1	219	236	220	607	567	578	8.63	8.94	9.04	21.25	22.09	22.85	8.87	22.0633	1.31464	2.95163e-09	1.13376e-07
SCSFRI_TO_T_00032746.path1	322	232	220	762	822	823	13.73	9.52	9.78	28.88	34.67	35.23	11.01	32.9267	1.58044	2.99077e-09	1.14631e-07
SCSFRI_TO_T_00071850.path1	112	138	114	367	311	313	0.6	0.71	0.63	1.73	1.63	1.67	0.646667	1.67667	1.3745	3.20063e-09	1.2241e-07
MSTRG.13905	168	208	174	70	34	51	10.06	11.99	10.87	3.73	2.01	3.07	10.9733	2.93667	-1.90175	3.22801e-09	1.23084e-07
SCSFRI_TO_T_00087421.path1	63	82	79	19	15	12	1.24	1.55	1.62	0.33	0.29	0.24	1.47	0.286667	-2.35837	3.23282e-09	1.23084e-07
SCSFRI_TO_T_00108892.path1	388	452	268	858	1202	1077	4.07	4.56	2.93	8	12.47	11.34	3.85333	10.6033	1.46034	3.23904e-09	1.23084e-07
SCSFRI_TO_T_00007095.path1	12004	10743	9012	5219	4305	4605	149.83	129.01	117.3	57.9	53.14	57.69	132.047	56.2433	-1.23129	3.35724e-09	1.27303e-07
SCSFRI_TO_T_00003200.path1	214	204	137	72	54	51	8.35	7.65	5.57	2.5	2.08	2	7.19	2.19333	-1.71287	3.38053e-09	1.27912e-07
SCSFRI_TO_T_00053898.path1	222	191	215	721	590	584	9.29	7.69	9.38	26.82	24.42	24.53	8.78667	25.2567	1.52328	3.46513e-09	1.30835e-07
SCSFRI_TO_T_00063701.path1	217	253	197	80	95	80	1.22	1.36	1.15	0.4	0.53	0.45	1.24333	0.46	-1.43451	3.4883e-09	1.3143e-07
SCSFRI_TO_T_00117636.path1	1165	2073	2406	304	607	432	20.58	35.23	44.32	4.77	10.6	7.66	33.3767	7.67667	-2.12029	3.53568e-09	1.32933e-07
SCSFRI_TO_T_00008172.path1	139	700	81	18	35	22	2.05	9.94	1.25	0.24	0.51	0.33	4.41333	0.36	-3.6158	3.55253e-09	1.33284e-07
SCSFRI_TO_T_00040647.path1	249	591	179	1178	1446	1621	2.79	6.36	2.09	11.72	16	18.21	3.74667	15.31	2.03079	3.62403e-09	1.3568e-07
SCSFRI_TO_T_00061511.path1	112	145	83	352	334	271	2.61	3.27	2.03	7.3	7.71	6.35	2.63667	7.12	1.43316	3.66106e-09	1.36777e-07
SCSFRI_TO_T_00024955.path1	147	171	147	422	465	362	4.59	5.14	4.79	11.72	14.38	11.36	4.84	12.4867	1.36731	3.69056e-09	1.3759e-07
SCSFRI_TO_T_00048766.path1	345	407	307	146	71	54	12.91	14.65	11.98	4.86	2.63	2.03	13.18	3.17333	-2.05428	3.88443e-09	1.44514e-07
SCSFRI_TO_T_00054582.path1	260	327	274	132	84	80	8.28	10	9.09	3.74	2.66	2.54	9.12333	2.98	-1.61425	3.90742e-09	1.45065e-07
SCSFRI_TO_T_00081404.path1	657	551	722	2144	1943	2022	19.32	15.59	22.14	56.03	56.5	59.67	19.0167	57.4	1.59379	3.99056e-09	1.47842e-07
SCSFRI_TO_T_00116171.path1	125	378	86	35	28	26	3.25	9.41	2.33	0.81	0.71	0.69	4.99667	0.736667	-2.76188	4.34729e-09	1.60551e-07
SCSFRI_TO_T_00068617.path1	1061	1383	835	487	551	432	7.98	10	6.55	3.25	4.1	3.26	8.17667	3.53667	-1.20912	4.3517e-09	1.60551e-07
SCSFRI_TO_T_00021167.path1	90	113	34	9	9	13	1.9	2.3	0.74	0.16	0.18	0.28	1.64667	0.206667	-2.99417	4.39891e-09	1.61957e-07
SCSFRI_TO_T_00135896.path1	394	948	728	190	155	216	12.73	29.5	24.55	5.45	4.95	7.02	22.26	5.80667	-1.93867	4.42731e-09	1.62665e-07
SCSFRI_TO_T_00095625.path1	29	39	24	111	113	134	0.46	0.6	0.4	1.57	1.78	2.14	0.486667	1.83	1.91084	4.57781e-09	1.67691e-07
SCSFRI_TO_T_00014763.path1	197	242	196	495	597	588	11.05	13.06	11.46	24.68	33.12	33.1	11.8567	30.3	1.35362	4.58302e-09	1.67691e-07
SCSFRI_TO_T_00040080.path1	137	207	103	377	549	490	1.36	1.98	1.07	3.33	5.39	4.88	1.47	4.53333	1.62476	4.66534e-09	1.70352e-07
SCSFRI_TO_T_00002484.path1	69	112	67	9	11	22	1.14	1.79	1.16	0.13	0.18	0.37	1.36333	0.226667	-2.58849	4.81552e-09	1.75467e-07
SCSFRI_TO_T_00081907.path1	281	319	806	2781	3242	3206	13.52	14.77	40.44	118.92	154.27	154.83	22.91	142.673	2.63867	4.84059e-09	1.75467e-07
SCSFRI_TO_T_00047994.path1	5603	6882	6702	18171	15760	15027	149.91	177.15	186.99	432.12	417.04	403.57	171.35	417.577	1.28509	4.84135e-09	1.75467e-07
SCSFRI_TO_T_00135972.path1	213	231	160	587	471	494	6.18	6.45	4.84	15.14	13.51	14.38	5.82333	14.3433	1.30046	4.84496e-09	1.75467e-07
SCSFRI_TO_T_00110046.path1	121	227	96	46	31	22	3.16	5.7	2.61	1.07	0.8	0.58	3.82333	0.816667	-2.22701	5.02755e-09	1.81709e-07
SCSFRI_TO_T_00104807.path1	1728	1939	1548	953	693	645	35.19	38	32.89	17.26	13.97	13.18	35.36	14.8033	-1.2562	5.45156e-09	1.96633e-07
SCSFRI_TO_T_00092221.path1	340	256	329	1038	1010	896	8.09	5.86	8.16	21.94	23.76	21.39	7.37	22.3633	1.6014	5.7519e-09	2.07045e-07
SCSFRI_TO_T_00105352.path1	196	334	201	99	79	58	4.85	7.96	5.19	2.18	1.93	1.44	6	1.85	-1.69744	5.82398e-09	2.08927e-07
SCSFRI_TO_T_00023247.path1	4436	5065	4416	1726	2385	1443	74.57	81.92	77.42	25.79	39.65	24.35	77.97	29.93	-1.38133	5.82773e-09	2.08927e-07
SCSFRI_TO_T_00016971.path1	73	82	41	201	220	226	1.69	1.82	0.99	4.13	5.03	5.24	1.5	4.8	1.67807	5.88638e-09	2.10604e-07
SCSFRI_TO_T_00025835.path1	766	596	494	1900	1717	1576	11.35	8.5	7.64	25.03	25.17	23.45	9.16333	24.55	1.42178	5.9677e-09	2.13084e-07
SCSFRI_TO_T_00059350.path1	109	298	128	41	43	36	1.68	4.42	2.06	0.56	0.66	0.56	2.72	0.593333	-2.19669	6.04688e-09	2.15478e-07
SCSFRI_TO_T_00129345.path1	193	235	166	86	48	45	1.91	2.24	1.72	0.76	0.47	0.45	1.95667	0.56	-1.8049	6.11886e-09	2.17606e-07
SCSFRI_TO_T_00032605.path1	108	113	60	312	267	288	1.72	1.73	1	4.41	4.2	4.6	1.48333	4.40333	1.56975	6.24716e-09	2.21724e-07
SCSFRI_TO_T_00015465.path1	263	242	207	24	72	59	6.41	5.68	5.26	0.52	1.74	1.44	5.78333	1.23333	-2.22934	6.27739e-09	2.21982e-07
SCSFRI_TO_T_00121930.path1	25	33	14	90	115	126	0.67	0.86	0.39	2.15	3.06	3.41	0.64	2.87333	2.16658	6.27944e-09	2.21982e-07
SCSFRI_TO_T_00057899.path1	218	308	261	729	720	598	3.67	4.98	4.58	10.9	11.98	10.1	4.41	10.9933	1.31778	6.4774e-09	2.28525e-07
SCSFRI_TO_T_00038087.path1	388	333	365	1064	999	952	14.12	11.66	13.85	34.42	35.96	34.78	13.21	35.0533	1.40792	6.51851e-09	2.29519e-07
SCSFRI_TO_T_00094542.path1	1758	1648	1289	744	743	543	43.28	39.03	33.09	16.28	18.09	13.42	38.4667	15.93	-1.27186	6.58895e-09	2.3154e-07
SCSFRI_TO_T_00042235.path1	108	120	76	290	279	262	1.67	1.78	1.22	3.98	4.26	4.06	1.55667	4.1	1.39716	6.61884e-09	2.32105e-07
SCSFRI_TO_T_00088426.path1	154	175	125	61	32	29	2.52	2.75	2.13	0.89	0.52	0.48	2.46667	0.63	-1.96914	6.6312e-09	2.32105e-07
SCSFRI_TO_T_00096195.path1	271	344	178	662	750	692	11.06	13.51	7.58	24.01	30.27	28.35	10.7167	27.5433	1.36185	6.64795e-09	2.32233e-07
SCSFRI_TO_T_00003774.path1	366	398	291	807	833	835	4.58	4.79	3.79	8.97	10.3	10.48	4.38667	9.91667	1.17673	6.67492e-09	2.32717e-07
SCSFRI_TO_T_00081723.path1	1154	1481	1059	649	642	537	22.62	27.92	21.64	11.3	12.44	10.55	24.06	11.43	-1.07381	6.91611e-09	2.40653e-07
SCSFRI_TO_T_00122758.path1	205	241	157	490	493	493	4.37	4.95	3.49	9.29	10.4	10.56	4.27	10.0833	1.23966	7.02401e-09	2.4393e-07
SCSFRI_TO_T_00079798.path1	2690	2988	3604	997	1343	781	58.65	62.68	81.94	19.32	28.96	17.09	67.7567	21.79	-1.6367	7.06379e-09	2.44832e-07
SCSFRI_TO_T_00022309.path1	76	85	72	22	8	5	1.01	1.09	1	0.26	0.11	0.07	1.03333	0.146667	-2.81669	7.19815e-09	2.49003e-07
SCSFRI_TO_T_00110416.path1	105	138	80	342	284	269	1.33	1.68	1.06	3.85	3.56	3.42	1.35667	3.61	1.41193	7.30086e-09	2.52064e-07
SCSFRI_TO_T_00027552.path1	553	492	511	1573	1381	1228	21.55	18.45	20.77	54.49	53.23	48.04	20.2567	51.92	1.35789	8.17786e-09	2.81795e-07
SCSFRI_TO_T_00132760.path1	197	292	167	92	51	47	2.27	3.23	2	0.94	0.58	0.54	2.5	0.686667	-1.86425	8.23363e-09	2.83167e-07
SCSFRI_TO_T_00036891.path1	52	51	45	9	8	5	2.41	2.28	2.18	0.37	0.37	0.23	2.29	0.323333	-2.82425	8.70087e-09	2.98657e-07
SCSFRI_TO_T_00114396.path1	467	518	350	223	184	166	3.19	3.4	2.49	1.35	1.24	1.14	3.02667	1.24333	-1.28352	8.79484e-09	3.013e-07
SCSFRI_TO_T_00133843.path1	157	147	135	377	414	432	3.49	3.15	3.13	7.45	9.11	9.65	3.25667	8.73667	1.42369	9.11554e-09	3.11685e-07
SCSFRI_TO_T_00078191.path1	50	111	32	9	7	6	2.58	5.51	1.72	0.41	0.36	0.31	3.27	0.36	-3.18322	9.17399e-09	3.1308e-07
SCSFRI_TO_T_00026311.path1	496	477	443	224	146	116	13.28	12.28	12.37	5.33	3.87	3.11	12.6433	4.10333	-1.62351	9.44119e-09	3.2158e-07
SCSFRI_TO_T_00032165.path1	375	227	352	1110	1201	1344	8.18	4.76	8	21.51	25.9	29.41	6.98	25.6067	1.87522	9.53287e-09	3.24081e-07
SCSFRI_TO_T_00120299.path1	486	497	334	210	130	125	11.85	11.67	8.51	4.56	3.13	3.07	10.6767	3.58667	-1.57375	9.66871e-09	3.28071e-07
SCSFRI_TO_T_00085432.path1	129	125	122	370	369	307	4.08	3.81	4.03	10.41	11.55	9.75	3.97333	10.57	1.41155	9.89875e-09	3.35115e-07
SCSFRI_TO_T_00010761.path1	256	345	184	77	93	101	5.81	7.53	4.35	1.55	2.09	2.3	5.89667	1.98	-1.5744	9.91408e-09	3.35115e-07
SCSFRI_TO_T_00059450.path1	239	184	133	774	525	541	2.86	2.12	1.66	8.25	6.23	6.52	2.21333	7	1.66113	9.97825e-09	3.36643e-07
SCSFRI_TO_T_00123949.path1	689	613	526	181	282	207	11.71	10.02	9.32	2.73	4.74	3.53	10.35	3.66667	-1.49709	1.00043e-08	3.3688e-07
SCSFRI_TO_T_00109748.path1	92	50	101	408	362	339	3.29	1.72	3.77	12.97	12.81	12.17	2.92667	12.65	2.11181	1.0374e-08	3.48668e-07
SCSFRI_TO_T_00115351.path1	33	33	25	121	110	104	0.84	0.81	0.67	2.75	2.78	2.67	0.773333	2.73333	1.8215	1.05458e-08	3.53535e-07
SCSFRI_TO_T_00100683.path1	101	101	70	273	240	259	2	1.92	1.44	4.8	4.69	5.14	1.78667	4.87667	1.44862	1.05768e-08	3.53535e-07
SCSFRI_TO_T_00002124.path1	6	17	4	64	61	71	0.05	0.12	0.03	0.43	0.46	0.54	0.0666667	0.476667	2.83794	1.05786e-08	3.53535e-07
SCSFRI_TO_T_00060610.path1	165	199	170	75	38	36	1.93	2.24	2.07	0.78	0.44	0.42	2.08	0.546667	-1.92785	1.06966e-08	3.56809e-07
SCSFRI_TO_T_00126251.path1	347	365	209	760	857	871	5.72	5.79	3.59	11.14	13.98	14.42	5.03333	13.18	1.38876	1.07587e-08	3.58206e-07
SCSFRI_TO_T_00075084.path1	2853	2532	3449	9031	9738	8979	32.52	27.76	40.99	91.48	109.77	102.72	33.7567	101.323	1.58572	1.08172e-08	3.59478e-07
SCSFRI_TO_T_00140826.path1	126	164	80	36	38	31	2.24	2.81	1.48	0.57	0.67	0.55	2.17667	0.596667	-1.86712	1.09256e-08	3.62404e-07
SCSFRI_TO_T_00106996.path1	63	55	40	153	207	208	0.88	0.74	0.58	1.9	2.86	2.92	0.733333	2.56	1.8036	1.10639e-08	3.66307e-07
SCSFRI_TO_T_00067552.path1	62	49	13	212	217	260	0.81	0.62	0.18	2.47	2.81	3.42	0.536667	2.9	2.43395	1.11772e-08	3.69369e-07
SCSFRI_TO_T_00028420.path1	535	545	452	256	219	219	11.24	11.01	9.89	4.78	4.56	4.62	10.7133	4.65333	-1.20307	1.16618e-08	3.84665e-07
SCSFRI_TO_T_00121870.path1	125	163	63	32	27	21	5.54	6.95	2.91	1.26	1.18	0.93	5.13333	1.12333	-2.19211	1.17169e-08	3.85768e-07
SCSFRI_TO_T_00135806.path1	683	527	708	1963	2091	1985	19.31	14.33	20.87	49.33	58.47	56.33	18.17	54.71	1.59025	1.19097e-08	3.91387e-07
MSTRG.380	1347	1544	1051	687	641	639	24.48	27	19.92	11.1	11.52	11.66	23.8	11.4267	-1.05856	1.19323e-08	3.91405e-07
SCSFRI_TO_T_00037869.path1	569	472	576	125	197	190	9.54	7.61	10.07	1.86	3.27	3.2	9.07333	2.77667	-1.70828	1.20577e-08	3.94791e-07
SCSFRI_TO_T_00110835.path1	197	179	158	475	454	484	7.69	6.72	6.43	16.48	17.52	18.96	6.94667	17.6533	1.34555	1.2274e-08	4.01132e-07
SCSFRI_TO_T_00100585.path1	226	251	152	55	87	62	7.88	8.42	5.53	1.7	3	2.17	7.27667	2.29	-1.66793	1.2694e-08	4.14095e-07
SCSFRI_TO_T_00015440.path1	65	30	43	223	196	200	2.48	1.1	1.72	7.58	7.41	7.69	1.76667	7.56	2.09736	1.29807e-08	4.2267e-07
SCSFRI_TO_T_00115522.path1	106	154	173	605	427	473	5.63	7.87	9.59	28.58	22.45	25.23	7.69667	25.42	1.72366	1.33466e-08	4.33788e-07
SCSFRI_TO_T_00069047.path1	198	247	87	53	35	22	3.4	4.08	1.56	0.81	0.59	0.38	3.01333	0.593333	-2.34445	1.3766e-08	4.46603e-07
SCSFRI_TO_T_00071557.path1	831	986	636	423	342	263	17.66	20.16	14.09	7.99	7.19	5.61	17.3033	6.93	-1.32012	1.39111e-08	4.50486e-07
SCSFRI_TO_T_00115999.path1	131	195	99	346	552	452	3.59	5.14	2.83	8.42	14.95	12.42	3.85333	11.93	1.63042	1.44324e-08	4.66144e-07
SCSFRI_TO_T_00053474.path1	78	151	65	26	22	17	0.51	0.95	0.44	0.15	0.14	0.11	0.633333	0.133333	-2.24793	1.44471e-08	4.66144e-07
SCSFRI_TO_T_00072299.path1	1955	2503	1833	1086	1094	1076	52	64.05	50.84	25.67	28.78	28.73	55.63	27.7267	-1.00459	1.45137e-08	4.67442e-07
SCSFRI_TO_T_00140188.path1	81	138	76	32	19	21	7.04	11.53	6.88	2.47	1.63	1.83	8.48333	1.97667	-2.10156	1.48004e-08	4.75812e-07
SCSFRI_TO_T_00033228.path1	261	472	220	102	106	113	5.22	9.09	4.59	1.81	2.1	2.27	6.3	2.06	-1.61271	1.50698e-08	4.83595e-07
SCSFRI_TO_T_00132979.path1	137	150	163	484	426	385	4.1	4.32	5.08	12.87	12.6	11.56	4.5	12.3433	1.45574	1.52421e-08	4.88243e-07
SCSFRI_TO_T_00134249.path1	1075	1094	1009	2444	2483	2532	15.39	15.07	15.06	31.09	35.15	36.38	15.1733	34.2067	1.17274	1.54279e-08	4.93304e-07
SCSFRI_TO_T_00013363.path1	160	147	113	363	381	405	6.59	5.83	4.86	13.3	15.53	16.75	5.76	15.1933	1.3993	1.59296e-08	5.0843e-07
SCSFRI_TO_T_00119747.path1	288	358	282	150	133	122	13.61	16.28	13.9	6.3	6.22	5.79	14.5967	6.10333	-1.25797	1.60508e-08	5.11379e-07
SCSFRI_TO_T_00049245.path1	2915	3631	2687	1695	1208	990	41.44	49.67	39.84	21.42	16.99	14.13	43.65	17.5133	-1.31753	1.66042e-08	5.2806e-07
SCSFRI_TO_T_00102500.path1	48	44	39	159	131	156	1.27	1.12	1.08	3.75	3.43	4.15	1.15667	3.77667	1.70714	1.69613e-08	5.37491e-07
SCSFRI_TO_T_00060639.path1	478	482	505	1218	1363	1214	12.86	12.48	14.17	29.12	36.27	32.78	13.17	32.7233	1.31306	1.7459e-08	5.52278e-07
SCSFRI_TO_T_00068763.path1	151	224	161	446	493	410	1.99	2.83	2.21	5.22	6.41	5.41	2.34333	5.68	1.27733	1.75803e-08	5.55123e-07
SCSFRI_TO_T_00107255.path1	39	35	30	113	132	135	0.61	0.52	0.49	1.56	2.03	2.11	0.54	1.9	1.81497	1.79119e-08	5.64592e-07
SCSFRI_TO_T_00119011.path1	102	71	133	504	364	455	1.26	0.84	1.71	5.52	4.44	5.63	1.27	5.19667	2.03276	1.83823e-08	5.7839e-07
SCSFRI_TO_T_00124240.path1	98	161	63	28	12	5	2.34	3.7	1.57	0.6	0.28	0.12	2.53667	0.333333	-2.9279	1.87318e-08	5.88343e-07
SCSFRI_TO_T_00144594.path1	408	398	375	178	172	118	4.79	4.49	4.59	1.86	2	1.39	4.62333	1.75	-1.40158	1.87851e-08	5.88976e-07
SCSFRI_TO_T_00084294.path1	47	44	43	4	5	8	1.01	0.91	0.96	0.08	0.11	0.17	0.96	0.12	-3	1.88342e-08	5.89474e-07
SCSFRI_TO_T_00013899.path1	263	331	158	654	721	656	9.55	11.56	5.98	21.1	25.89	23.91	9.03	23.6333	1.38803	1.89418e-08	5.91798e-07
SCSFRI_TO_T_00024263.path1	243	470	200	87	100	98	3.46	6.44	2.97	1.1	1.41	1.4	4.29	1.30333	-1.71877	1.92456e-08	6.00234e-07
SCSFRI_TO_T_00016222.path1	172	270	202	531	608	520	5.46	8.25	6.69	14.98	19.09	16.57	6.8	16.88	1.31171	1.93127e-08	6.01268e-07
SCSFRI_TO_T_00103151.path1	2914	2335	4255	1060	1024	745	54.88	42.31	83.56	17.74	19.07	14.08	60.25	16.9633	-1.82854	1.97102e-08	6.12569e-07
SCSFRI_TO_T_00129259.path1	29	21	11	93	102	96	0.35	0.25	0.14	1	1.23	1.17	0.246667	1.13333	2.19994	1.99057e-08	6.17565e-07
SCSFRI_TO_T_00107505.path1	2401	2971	2183	5084	5600	5281	22.91	27.27	21.72	43.11	52.85	50.58	23.9667	48.8467	1.02723	2.0107e-08	6.22719e-07
SCSFRI_TO_T_00012012.path1	150	235	133	66	63	51	2.65	4	2.45	1.04	1.1	0.91	3.03333	1.01667	-1.57706	2.01555e-08	6.23137e-07
SCSFRI_TO_T_00140783.path1	861	832	849	2517	2066	1927	36.56	34	37.63	95.05	86.83	82.19	36.0633	88.0233	1.28735	2.10216e-08	6.46956e-07
SCSFRI_TO_T_00056162.path1	49	202	81	438	586	546	1.1	4.36	1.89	8.73	12.99	12.29	2.45	11.3367	2.21014	2.10336e-08	6.46956e-07
SCSFRI_TO_T_00056723.path1	74	85	57	199	219	191	4.28	4.74	3.44	10.24	12.54	11.1	4.15333	11.2933	1.44313	2.10354e-08	6.46956e-07
SCSFRI_TO_T_00046265.path1	188	219	144	416	604	499	3.38	3.79	2.7	6.63	10.72	8.99	3.29	8.78	1.41613	2.11342e-08	6.48872e-07
SCSFRI_TO_T_00005620.path1	81	191	42	6	18	2	1.99	4.51	1.07	0.13	0.44	0.05	2.52333	0.206667	-3.60995	2.16629e-08	6.63956e-07
SCSFRI_TO_T_00104800.path1	349	367	295	171	119	115	13.47	13.63	11.87	5.87	4.54	4.45	12.99	4.95333	-1.39093	2.19412e-08	6.70946e-07
MSTRG.10438	57	284	77	14	11	22	2.3	10.97	3.23	0.5	0.42	0.89	5.5	0.603333	-3.1884	2.19666e-08	6.70946e-07
SCSFRI_TO_T_00051290.path1	58	82	45	215	179	166	1.09	1.48	0.88	3.59	3.32	3.13	1.15	3.34667	1.54109	2.20797e-08	6.73241e-07
SCSFRI_TO_T_00063112.path1	39645	45468	32720	23179	18143	16765	2244.82	2476.99	1932.06	1166.56	1016.07	952.87	2217.96	1045.17	-1.0855	2.26566e-08	6.89646e-07
SCSFRI_TO_T_00000912.path1	516	357	440	1421	1418	1195	10.59	7.05	9.42	25.92	28.79	24.63	9.02	26.4467	1.55189	2.32657e-08	7.06975e-07
SCSFRI_TO_T_00092885.path1	57	130	45	16	6	11	1.1	2.41	0.9	0.27	0.11	0.21	1.47	0.196667	-2.90199	2.3562e-08	7.14754e-07
SCSFRI_TO_T_00004287.path1	418	269	341	121	45	80	9.74	6.03	8.29	2.51	1.04	1.87	8.02	1.80667	-2.15027	2.36744e-08	7.16937e-07
SCSFRI_TO_T_00006829.path1	2900	3937	2550	1637	1302	914	82.86	108.23	75.98	41.57	36.79	26.21	89.0233	34.8567	-1.35275	2.44399e-08	7.3886e-07
SCSFRI_TO_T_00050309.path1	1473	3951	1775	705	851	538	28.59	73.78	35.93	12.16	16.34	10.48	46.1	12.9933	-1.827	2.47034e-08	7.45554e-07
SCSFRI_TO_T_00028750.path1	1410	582	1028	279	270	249	20.11	7.99	15.29	3.54	3.81	3.57	14.4633	3.64	-1.99039	2.50268e-08	7.54034e-07
SCSFRI_TO_T_00069325.path1	105	145	89	265	394	344	2.34	3.1	2.06	5.24	8.67	7.68	2.5	7.19667	1.5254	2.55812e-08	7.6813e-07
SCSFRI_TO_T_00141159.path1	72908	72539	51169	35677	29273	30022	2761.04	2642.98	2020.77	1200.89	1096.43	1141.23	2474.93	1146.18	-1.11055	2.70508e-08	8.09518e-07
SCSFRI_TO_T_00119546.path1	484	658	386	247	210	148	19.71	25.78	16.39	8.94	8.46	6.05	20.6267	7.81667	-1.39989	2.84061e-08	8.48643e-07
SCSFRI_TO_T_00078644.path1	66	90	94	197	572	717	1.1	1.44	1.64	2.92	9.44	12.01	1.39333	8.12333	2.54353	2.89027e-08	8.62028e-07
MSTRG.8272	92	87	32	12	12	8	3.09	3.06	1.2	0.33	0.37	0.35	2.45	0.35	-2.80735	2.91697e-08	8.68531e-07
SCSFRI_TO_T_00096301.path1	265	234	232	588	829	682	3.31	2.81	3.02	6.53	10.24	8.55	3.04667	8.44	1.47001	2.9555e-08	8.78532e-07
SCSFRI_TO_T_00070156.path1	1464	1738	943	630	662	513	27.84	31.79	18.7	10.65	12.44	9.79	26.11	10.96	-1.25235	3.15858e-08	9.37326e-07
SCSFRI_TO_T_00074771.path1	55	81	58	18	9	13	1.44	2.04	1.58	0.42	0.23	0.34	1.68667	0.33	-2.35364	3.21923e-08	9.53729e-07
MSTRG.11674	9343	11965	7494	4804	4135	2591	191.84	236.37	160.46	87.67	83.97	53.4	196.223	75.0133	-1.38728	3.25252e-08	9.61988e-07
SCSFRI_TO_T_00077876.path1	369	307	282	769	1031	863	10.19	8.16	8.12	18.88	28.17	23.93	8.82333	23.66	1.42305	3.2732e-08	9.66492e-07
SCSFRI_TO_T_00134847.path1	52	136	35	12	9	7	1.4	3.57	1	0.29	0.23	0.19	1.99	0.236667	-3.07184	3.28054e-08	9.6705e-07
SCSFRI_TO_T_00077697.path1	95	454	116	15	27	39	1.51	6.92	1.92	0.21	0.42	0.62	3.45	0.416667	-3.04963	3.31952e-08	9.76918e-07
MSTRG.5465	786	1008	765	466	436	379	21.24	26.21	21.56	11.19	11.65	10.28	23.0033	11.04	-1.0591	3.34961e-08	9.84143e-07
SCSFRI_TO_T_00004906.path1	438	506	383	232	203	161	12.26	13.63	11.18	5.77	5.62	4.53	12.3567	5.30667	-1.21941	3.40723e-08	9.99416e-07
SCSFRI_TO_T_00095198.path1	33	56	25	1	4	3	0.69	1.13	0.55	0.02	0.08	0.06	0.79	0.0533333	-3.88874	3.4784e-08	1.01861e-06
SCSFRI_TO_T_00026812.path1	34	42	25	120	116	107	1.51	1.8	1.16	4.75	5.11	4.78	1.49	4.88	1.71157	3.53237e-08	1.03271e-06
SCSFRI_TO_T_00063000.path1	103	59	70	12	12	19	5.37	2.96	3.8	0.56	0.62	0.99	4.04333	0.723333	-2.48281	3.58158e-08	1.04537e-06
SCSFRI_TO_T_00073555.path1	436	201	304	82	66	20	7.22	3.2	5.25	1.21	1.08	0.33	5.22333	0.873333	-2.58037	3.67797e-08	1.07175e-06
SCSFRI_TO_T_00083319.path1	292	363	304	712	923	746	4.91	5.87	5.33	10.64	15.35	12.59	5.37	12.86	1.2599	3.71662e-08	1.08123e-06
SCSFRI_TO_T_00024582.path1	140	285	143	37	67	49	1.25	2.44	1.33	0.29	0.59	0.44	1.67333	0.44	-1.92715	3.72642e-08	1.08231e-06
SCSFRI_TO_T_00000281.path1	24901	37100	23667	13066	14933	13963	457.24	655.43	453.2	213.25	271.2	257.36	521.957	247.27	-1.07784	3.74241e-08	1.08518e-06
SCSFRI_TO_T_00136709.path1	146	251	116	45	64	42	3.07	5.08	2.54	0.84	1.33	0.89	3.56333	1.02	-1.80466	3.76037e-08	1.0886e-06
SCSFRI_TO_T_00071516.path1	146	178	186	577	431	461	1.16	1.36	1.54	4.08	3.39	3.68	1.35333	3.71667	1.45749	3.77766e-08	1.09142e-06
SCSFRI_TO_T_00037861.path1	345	414	267	140	161	148	3.89	4.49	3.14	1.4	1.79	1.67	3.84	1.62	-1.24511	3.78239e-08	1.09142e-06
SCSFRI_TO_T_00110275.path1	106	97	88	29	28	11	3.72	3.27	3.22	0.9	0.97	0.39	3.40333	0.753333	-2.17559	3.79175e-08	1.09235e-06
SCSFRI_TO_T_00059758.path1	665	2631	289	65	22	18	12.75	48.54	5.78	1.11	0.42	0.35	22.3567	0.626667	-5.15686	3.83821e-08	1.10394e-06
SCSFRI_TO_T_00108373.path1	57	53	53	235	147	183	0.76	0.68	0.74	2.8	1.95	2.46	0.726667	2.40333	1.72567	3.86081e-08	1.10864e-06
SCSFRI_TO_T_00138082.path1	90	125	74	27	32	26	3.59	4.8	3.08	0.96	1.26	1.04	3.82333	1.08667	-1.81492	3.87302e-08	1.11035e-06
SCSFRI_TO_T_00077252.path1	19428	15963	27327	7463	7340	5909	193.71	153.13	284.14	66.14	72.38	59.14	210.327	65.8867	-1.67457	3.99402e-08	1.14319e-06
SCSFRI_TO_T_00132060.path1	1214	1190	1022	625	504	504	41.49	39.13	36.43	18.99	17.04	17.29	39.0167	17.7733	-1.13438	4.07926e-08	1.16571e-06
SCSFRI_TO_T_00033301.path1	291	323	145	90	76	80	19.08	20.38	9.92	5.25	4.93	5.27	16.46	5.15	-1.67632	4.21697e-08	1.20312e-06
SCSFRI_TO_T_00007002.path1	166	251	199	718	453	641	1.62	2.35	2.02	6.21	4.36	6.26	1.99667	5.61	1.49041	4.27694e-08	1.21828e-06
SCSFRI_TO_T_00050182.path1	82	108	63	27	8	14	5.84	7.4	4.68	1.71	0.56	1	5.97333	1.09	-2.45421	4.33643e-08	1.23324e-06
SCSFRI_TO_T_00124073.path1	340	789	213	96	131	84	6.35	14.17	4.15	1.59	2.42	1.57	8.22333	1.86	-2.14442	4.50573e-08	1.27934e-06
SCSFRI_TO_T_00043892.path1	218	232	163	94	65	73	8.68	8.89	6.77	3.33	2.56	2.92	8.11333	2.93667	-1.46612	4.53884e-08	1.28463e-06
SCSFRI_TO_T_00048599.path1	443	582	522	1448	1247	1094	4.87	6.16	5.99	14.16	13.57	12.08	5.67333	13.27	1.2259	4.54809e-08	1.2852e-06
SCSFRI_TO_T_00043100.path1	147	229	119	461	390	454	1.1	1.65	0.93	3.07	2.89	3.42	1.22667	3.12667	1.34988	4.6085e-08	1.3002e-06
SCSFRI_TO_T_00060890.path1	3584	5711	2792	1324	1930	1419	73.44	112.58	59.66	24.11	39.11	29.19	81.8933	30.8033	-1.41066	4.83613e-08	1.36225e-06
SCSFRI_TO_T_00127164.path1	341	480	220	146	129	107	6.24	8.45	4.2	2.37	2.33	1.96	6.29667	2.22	-1.50403	4.87599e-08	1.37131e-06
SCSFRI_TO_T_00126603.path1	60	89	60	190	198	196	1.11	1.58	1.16	3.12	3.62	3.63	1.28333	3.45667	1.42949	5.00237e-08	1.40462e-06
SCSFRI_TO_T_00117546.path1	104	134	94	284	266	301	1.15	1.43	1.08	2.79	2.91	3.34	1.22	3.01333	1.30448	5.17935e-08	1.45202e-06
SCSFRI_TO_T_00105639.path1	85	89	75	247	204	252	1.07	1.08	0.98	2.76	2.54	3.18	1.04333	2.82667	1.4379	5.35185e-08	1.4968e-06
SCSFRI_TO_T_00098241.path1	79	92	39	15	16	8	0.76	0.86	0.39	0.13	0.16	0.07	0.67	0.12	-2.48113	5.35594e-08	1.4968e-06
SCSFRI_TO_T_00070474.path1	49	115	47	248	238	229	0.69	1.56	0.69	3.11	3.32	3.24	0.98	3.22333	1.7177	5.3653e-08	1.49705e-06
SCSFRI_TO_T_00060873.path1	224	248	232	683	597	497	5.62	5.97	6.07	15.21	14.79	12.49	5.88667	14.1633	1.26664	5.54639e-08	1.54507e-06
SCSFRI_TO_T_00141092.path1	36	28	27	103	169	109	0.48	0.36	0.37	1.22	2.23	1.46	0.403333	1.63667	2.02072	5.55481e-08	1.54507e-06
SCSFRI_TO_T_00076186.path1	92	211	40	17	7	18	2.53	5.56	1.14	0.4	0.18	0.51	3.07667	0.363333	-3.082	5.58976e-08	1.55236e-06
SCSFRI_TO_T_00120861.path1	174	316	127	553	667	604	4.32	7.55	3.29	12.21	16.38	15.06	5.05333	14.55	1.52571	5.69113e-08	1.57804e-06
MSTRG.2027	147	270	130	17	61	27	4.45	7.87	4.11	0.46	1.83	0.82	5.47667	1.03667	-2.40135	5.87009e-08	1.62513e-06
SCSFRI_TO_T_00145124.path1	102	125	99	332	254	271	4.17	4.91	4.22	12.06	10.27	11.12	4.43333	11.15	1.33058	5.89447e-08	1.62933e-06
SCSFRI_TO_T_00003804.path1	168	289	187	85	83	77	4.23	6.99	4.91	1.9	2.07	1.94	5.37667	1.97	-1.44852	5.96087e-08	1.64513e-06
SCSFRI_TO_T_00075009.path1	136	166	112	516	368	299	1.71	2	1.47	5.75	4.56	3.77	1.72667	4.69333	1.44262	5.9819e-08	1.64837e-06
SCSFRI_TO_T_00001022.path1	321	330	284	148	146	123	2.72	2.69	2.51	1.12	1.23	1.05	2.64	1.13333	-1.21997	6.01497e-08	1.65491e-06
SCSFRI_TO_T_00125154.path1	250	831	239	100	108	81	2.53	8.11	2.53	0.9	1.08	0.82	4.39	0.933333	-2.23376	6.06061e-08	1.66488e-06
SCSFRI_TO_T_00011106.path1	264	340	148	103	67	58	3.75	4.64	2.19	1.3	0.94	0.83	3.52667	1.02333	-1.78503	6.22133e-08	1.70639e-06
SCSFRI_TO_T_00125989.path1	594	548	476	1211	1352	1259	17.45	15.49	14.58	31.61	39.27	37.12	15.84	36	1.18442	6.32435e-08	1.73197e-06
SCSFRI_TO_T_00048627.path1	1199	954	847	2419	2636	2718	8.88	6.79	6.54	15.92	19.3	20.2	7.40333	18.4733	1.3192	6.42481e-08	1.75678e-06
SCSFRI_TO_T_00100900.path1	57	43	48	151	177	178	1.91	1.39	1.68	4.5	5.87	5.99	1.66	5.45333	1.71596	6.69197e-08	1.82701e-06
SCSFRI_TO_T_00090077.path1	17	108	45	4	5	2	0.14	0.83	0.37	0.03	0.04	0.02	0.446667	0.03	-3.89616	6.70255e-08	1.82709e-06
SCSFRI_TO_T_00135995.path1	86	85	52	22	15	17	2.19	2.08	1.39	0.51	0.38	0.42	1.88667	0.436667	-2.11124	6.76249e-08	1.8406e-06
SCSFRI_TO_T_00128647.path1	138	164	158	66	32	33	1.75	2	2.08	0.74	0.4	0.42	1.94333	0.52	-1.90195	6.90936e-08	1.8777e-06
SCSFRI_TO_T_00049363.path1	116	144	115	278	426	419	1.18	1.41	1.22	2.52	4.3	4.29	1.27	3.70333	1.544	7.08239e-08	1.92178e-06
SCSFRI_TO_T_00029706.path1	294	406	269	692	828	700	8.23	10.93	7.85	17.21	22.92	19.67	9.00333	19.9333	1.14665	7.14999e-08	1.93557e-06
SCSFRI_TO_T_00038580.path1	173	206	156	463	383	469	2.03	2.32	1.91	4.82	4.44	5.51	2.08667	4.92333	1.23844	7.15503e-08	1.93557e-06
SCSFRI_TO_T_00139770.path1	50	59	63	150	284	233	1.13	1.29	1.49	3.03	6.37	5.31	1.30333	4.90333	1.91156	7.16808e-08	1.93615e-06
SCSFRI_TO_T_00049006.path1	434	487	403	218	227	175	9.6	10.36	9.29	4.28	4.96	3.88	9.75	4.37333	-1.15667	7.22584e-08	1.94878e-06
SCSFRI_TO_T_00039516.path1	870	2104	1009	399	521	404	30.7	71.42	37.13	12.51	18.18	14.31	46.4167	15	-1.62968	7.24936e-08	1.95216e-06
SCSFRI_TO_T_00142088.path1	189	163	186	516	517	447	5.93	4.92	6.09	14.4	16.05	14.08	5.64667	14.8433	1.39434	7.59479e-08	2.04208e-06
SCSFRI_TO_T_00018274.path1	637	707	378	87	224	156	7.83	8.36	4.84	0.95	2.72	1.92	7.01	1.86333	-1.91153	7.75751e-08	2.0797e-06
SCSFRI_TO_T_00024680.path1	1050	1499	922	630	579	491	8.35	11.46	7.64	4.45	4.55	3.92	9.15	4.30667	-1.0872	7.76561e-08	2.0797e-06
SCSFRI_TO_T_00120936.path1	26	49	35	155	110	130	0.75	1.36	1.05	3.97	3.13	3.76	1.05333	3.62	1.78103	7.76985e-08	2.0797e-06
SCSFRI_TO_T_00042332.path1	30	43	30	2	1	0	0.25	0.34	0.26	0.01	0.01	0	0.283333	0.00666667	-5.40939	7.8385e-08	2.09491e-06
SCSFRI_TO_T_00078935.path1	153	213	170	461	439	389	2.47	3.3	2.86	6.61	7	6.29	2.87667	6.63333	1.20534	7.99741e-08	2.13416e-06
SCSFRI_TO_T_00050167.path1	155	89	49	22	8	3	3.37	1.86	1.11	0.43	0.17	0.07	2.11333	0.223333	-3.24225	8.13795e-08	2.16841e-06
SCSFRI_TO_T_00088004.path1	305	345	248	153	117	89	9.15	9.95	7.75	4.08	3.47	2.68	8.95	3.41	-1.39212	8.34608e-08	2.21721e-06
SCSFRI_TO_T_00105272.path1	264	352	435	1142	1040	1095	2.03	2.6	3.49	7.8	7.9	8.45	2.70667	8.05	1.57247	8.38681e-08	2.2247e-06
SCSFRI_TO_T_00022817.path1	64	115	53	203	314	246	1.29	2.24	1.12	3.65	6.28	4.99	1.55	4.97333	1.68194	8.46061e-08	2.24093e-06
SCSFRI_TO_T_00110090.path1	45	32	45	3	5	6	0.69	0.47	0.71	0.04	0.08	0.09	0.623333	0.07	-3.15458	8.48047e-08	2.24284e-06
SCSFRI_TO_T_00085427.path1	186	261	130	77	70	64	4.89	6.6	3.56	1.8	1.82	1.69	5.01667	1.77	-1.50298	8.67743e-08	2.29151e-06
SCSFRI_TO_T_00057906.path1	115	114	83	236	400	367	1.88	1.8	1.42	3.44	6.48	6.04	1.7	5.32	1.64589	9.05536e-08	2.38776e-06
SCSFRI_TO_T_00141920.path1	264	301	214	679	626	502	7.97	8.74	6.75	18.21	18.67	15.2	7.82	17.36	1.15053	9.13463e-08	2.40509e-06
SCSFRI_TO_T_00066260.path1	699	754	567	377	318	265	19.54	20.27	16.53	9.37	8.79	7.43	18.78	8.53	-1.13858	9.33685e-08	2.45469e-06
SCSFRI_TO_T_00070131.path1	271	273	220	111	107	113	10.32	10	8.73	3.76	4.03	4.32	9.68333	4.03667	-1.26234	9.49089e-08	2.4915e-06
SCSFRI_TO_T_00072786.path1	163	228	107	65	55	45	1.69	2.28	1.16	0.6	0.57	0.47	1.71	0.546667	-1.64526	9.58027e-08	2.51125e-06
SCSFRI_TO_T_00054747.path1	10608	13504	10344	6820	5095	4334	434.41	532.05	441.74	248.24	206.36	178.15	469.4	210.917	-1.15414	9.64356e-08	2.52411e-06
SCSFRI_TO_T_00073037.path1	50	30	38	127	218	158	0.58	0.34	0.46	1.31	2.49	1.84	0.46	1.88	2.03103	9.6697e-08	2.52722e-06
SCSFRI_TO_T_00110355.path1	2905	2049	1884	906	1023	881	41.71	28.31	28.21	11.56	14.53	12.7	32.7433	12.93	-1.34048	1.00799e-07	2.63056e-06
MSTRG.11941	155	190	55	35	20	26	4.05	4.78	1.5	0.81	0.52	0.68	3.44333	0.67	-2.36157	1.01212e-07	2.63745e-06
SCSFRI_TO_T_00088668.path1	1048	882	691	2134	2118	2580	13.74	11.13	9.45	24.87	27.47	33.96	11.44	28.7667	1.33031	1.03593e-07	2.69554e-06
SCSFRI_TO_T_00079525.path1	53	311	90	12	28	14	0.72	4.1	1.28	0.15	0.38	0.2	2.03333	0.243333	-3.06284	1.05536e-07	2.74209e-06
SCSFRI_TO_T_00052252.path1	340	631	210	149	82	76	7.02	12.53	4.52	2.73	1.67	1.57	8.02333	1.99	-2.01143	1.06078e-07	2.74733e-06
SCSFRI_TO_T_00041625.path1	469	424	397	1307	964	996	21.83	18.99	19.27	54.08	44.38	46.54	20.03	48.3333	1.27086	1.06117e-07	2.74733e-06
SCSFRI_TO_T_00144079.path1	263	155	243	732	817	753	14.96	8.48	14.42	37.02	45.98	43	12.62	42	1.73468	1.06203e-07	2.74733e-06
SCSFRI_TO_T_00018491.path1	201	262	192	110	75	72	1.85	2.32	1.84	0.9	0.68	0.66	2.00333	0.746667	-1.42387	1.07082e-07	2.76604e-06
SCSFRI_TO_T_00113615.path1	150	161	131	341	364	386	2.42	2.5	2.21	4.9	5.81	6.26	2.37667	5.65667	1.25101	1.07771e-07	2.77981e-06
SCSFRI_TO_T_00117746.path1	10	12	11	69	45	72	0.28	0.33	0.33	1.74	1.26	2.05	0.313333	1.68333	2.42555	1.08983e-07	2.80699e-06
SCSFRI_TO_T_00094748.path1	460	768	559	305	220	199	22.13	35.55	28.05	13.04	10.47	9.61	28.5767	11.04	-1.3721	1.10037e-07	2.82735e-06
SCSFRI_TO_T_00140581.path1	286	521	166	98	92	93	6.12	10.73	3.71	1.86	1.95	2	6.85333	1.93667	-1.82323	1.10093e-07	2.82735e-06
SCSFRI_TO_T_00098820.path1	1357	1613	1228	832	667	578	50.9	58.21	48.03	27.74	24.74	21.76	52.38	24.7467	-1.08178	1.10481e-07	2.83323e-06
SCSFRI_TO_T_00084914.path1	187	153	224	580	607	613	2.87	2.26	3.59	7.92	9.22	9.45	2.90667	8.86333	1.60848	1.13561e-07	2.90802e-06
SCSFRI_TO_T_00046504.path1	10	10	6	54	58	43	0.24	0.23	0.15	1.16	1.39	1.05	0.206667	1.2	2.53766	1.15016e-07	2.94104e-06
SCSFRI_TO_T_00095504.path1	140	237	91	405	576	476	1.27	2.07	0.86	3.26	5.17	4.33	1.4	4.25333	1.60317	1.15859e-07	2.95831e-06
SCSFRI_TO_T_00105119.path1	80	83	46	17	9	18	1.41	1.4	0.84	0.27	0.16	0.32	1.21667	0.25	-2.28293	1.1741e-07	2.99361e-06
SCSFRI_TO_T_00110468.path1	29	66	34	152	145	141	1.46	3.2	1.79	6.81	7.22	7.13	2.15	7.05333	1.71397	1.17599e-07	2.99415e-06
SCSFRI_TO_T_00054490.path1	377	806	331	184	180	114	3.76	7.73	3.44	1.63	1.78	1.14	4.97667	1.51667	-1.71428	1.18256e-07	3.00654e-06
SCSFRI_TO_T_00033711.path1	149	173	52	32	27	18	5.73	6.4	2.08	1.09	1.03	0.69	4.73667	0.936667	-2.33826	1.18498e-07	3.00839e-06
SCSFRI_TO_T_00023592.path1	520	1288	629	260	275	286	9.05	21.57	11.42	4.02	4.73	5	14.0133	4.58333	-1.61233	1.18856e-07	3.01318e-06
SCSFRI_TO_T_00035195.path1	131	142	130	410	315	319	1.8	1.87	1.86	5	4.27	4.39	1.84333	4.55333	1.30461	1.209e-07	3.06061e-06
SCSFRI_TO_T_00083375.path1	194	241	83	51	50	32	0.86	1.03	0.38	0.2	0.22	0.14	0.756667	0.186667	-2.01919	1.22478e-07	3.09615e-06
SCSFRI_TO_T_00053114.path1	2404	2797	5229	1217	676	386	37.7	42.2	85.52	16.96	10.49	6.08	55.14	11.1767	-2.30261	1.2279e-07	3.09963e-06
SCSFRI_TO_T_00111213.path1	100	163	122	282	563	528	2.5	3.93	3.19	6.28	13.94	13.27	3.20667	11.1633	1.79962	1.24157e-07	3.12968e-06
SCSFRI_TO_T_00008921.path1	183	198	171	429	452	410	9.67	10.06	9.42	20.14	23.61	21.74	9.71667	21.83	1.16778	1.26013e-07	3.17196e-06
SCSFRI_TO_T_00111521.path1	661	520	604	1503	1745	1617	8.59	6.5	8.18	17.36	22.43	21.09	7.75667	20.2933	1.3875	1.28686e-07	3.23465e-06
SCSFRI_TO_T_00135728.path1	11583	15670	5703	4599	3580	2722	309.34	402.64	158.83	109.17	94.56	72.97	290.27	92.2333	-1.65404	1.2949e-07	3.24577e-06
SCSFRI_TO_T_00112268.path1	397	521	471	227	187	123	30.88	38.99	38.21	15.7	14.39	9.6	36.0267	13.23	-1.44525	1.29494e-07	3.24577e-06
SCSFRI_TO_T_00007660.path1	771	1175	226	169	156	144	7.54	11.06	2.31	1.47	1.51	1.41	6.97	1.46333	-2.2519	1.29941e-07	3.25238e-06
SCSFRI_TO_T_00058254.path1	276	571	256	140	133	86	3.47	6.9	3.35	1.56	1.65	1.08	4.57333	1.43	-1.67723	1.30346e-07	3.25791e-06
SCSFRI_TO_T_00126059.path1	1214	1704	1213	795	651	650	9.56	12.92	9.97	5.57	5.07	5.14	10.8167	5.26	-1.04012	1.33224e-07	3.32516e-06
SCSFRI_TO_T_00137912.path1	545	807	652	1539	1653	1405	7.08	10.09	8.84	17.78	21.25	18.33	8.67	19.12	1.14098	1.36436e-07	3.40056e-06
SCSFRI_TO_T_00086993.path1	641	313	549	1520	2509	2347	14.63	6.87	13.07	30.84	56.64	53.77	11.5233	47.0833	2.03066	1.37417e-07	3.4202e-06
SCSFRI_TO_T_00002007.path1	77	125	60	223	272	252	1.98	3.09	1.61	5.1	6.92	6.51	2.22667	6.17667	1.47194	1.39791e-07	3.4744e-06
SCSFRI_TO_T_00076172.path1	520	716	480	295	303	245	28.25	37.42	27.19	14.24	16.28	13.36	30.9533	14.6267	-1.08149	1.40619e-07	3.4901e-06
SCSFRI_TO_T_00102182.path1	98	162	51	354	326	344	1.58	2.51	0.86	5.07	5.2	5.57	1.65	5.28	1.67807	1.425e-07	3.53186e-06
SCSFRI_TO_T_00070351.path1	68	76	67	24	9	7	2.59	2.78	2.66	0.81	0.34	0.27	2.67667	0.473333	-2.49951	1.43138e-07	3.54272e-06
SCSFRI_TO_T_00049916.path1	152	261	159	69	68	76	1.57	2.6	1.72	0.63	0.7	0.79	1.96333	0.706667	-1.4742	1.4763e-07	3.64881e-06
SCSFRI_TO_T_00129338.path1	272	391	251	152	82	100	5.58	7.72	5.37	2.77	1.67	2.06	6.22333	2.16667	-1.52221	1.48111e-07	3.65561e-06
SCSFRI_TO_T_00055099.path1	437	803	315	151	184	189	14.27	25.22	10.72	4.38	5.94	6.19	16.7367	5.50333	-1.60463	1.53796e-07	3.79065e-06
SCSFRI_TO_T_00009102.path1	485	499	381	1076	1070	868	20.85	20.64	17.08	41.11	45.49	37.45	19.5233	41.35	1.08269	1.56289e-07	3.84675e-06
SCSFRI_TO_T_00143861.path1	197	201	156	441	414	451	5.18	5.09	4.27	10.29	10.76	11.88	4.84667	10.9767	1.17938	1.56868e-07	3.85565e-06
SCSFRI_TO_T_00032336.path1	78	69	100	25	14	18	0.43	0.37	0.58	0.12	0.08	0.1	0.46	0.1	-2.20163	1.60022e-07	3.92774e-06
SCSFRI_TO_T_00033040.path1	186	215	179	475	416	471	2.99	3.33	3	6.79	6.62	7.61	3.10667	7.00667	1.17336	1.60516e-07	3.93443e-06
SCSFRI_TO_T_00058784.path1	318	454	262	734	859	770	5.5	7.55	4.72	11.28	14.69	13.36	5.92333	13.11	1.14619	1.61073e-07	3.93945e-06
SCSFRI_TO_T_00038732.path1	318	427	272	741	760	679	3.23	4.18	2.88	6.7	7.64	6.94	3.43	7.09333	1.04826	1.61166e-07	3.93945e-06
SCSFRI_TO_T_00063576.path1	1244	1344	1519	3909	3415	3179	44.13	45.87	56.19	123.25	119.82	113.2	48.73	118.757	1.28513	1.65155e-07	4.03143e-06
SCSFRI_TO_T_00049542.path1	29	46	30	110	113	119	1.44	2.19	1.55	4.84	5.53	5.91	1.72667	5.42667	1.65208	1.65841e-07	4.04261e-06
SCSFRI_TO_T_00114845.path1	112	119	181	29	25	45	1.35	1.39	2.28	0.31	0.3	0.54	1.67333	0.383333	-2.12605	1.67744e-07	4.08338e-06
SCSFRI_TO_T_00037652.path1	54	51	34	165	123	162	1.71	1.55	1.12	4.63	3.84	5.13	1.46	4.53333	1.6346	1.73866e-07	4.22661e-06
SCSFRI_TO_T_00073131.path1	75	101	61	24	25	20	1.13	1.46	0.96	0.32	0.37	0.3	1.18333	0.33	-1.84232	1.7462e-07	4.23914e-06
SCSFRI_TO_T_00116626.path1	35	35	31	121	101	112	0.89	0.86	0.83	2.75	2.55	2.87	0.86	2.72333	1.66297	1.77348e-07	4.29948e-06
MSTRG.5588	289	215	214	837	596	615	16.65	11.92	12.86	42.87	33.97	35.57	13.81	37.47	1.44002	1.79252e-07	4.3397e-06
SCSFRI_TO_T_00042269.path1	47	93	33	179	195	227	0.8	1.53	0.59	2.72	3.3	3.89	0.973333	3.30333	1.76292	1.79957e-07	4.35085e-06
SCSFRI_TO_T_00046075.path1	108	158	89	360	285	269	2.2	3.1	1.89	6.52	5.74	5.5	2.39667	5.92	1.30457	1.8132e-07	4.37782e-06
SCSFRI_TO_T_00011515.path1	237	186	274	773	670	750	6.45	4.87	7.77	18.69	18.02	20.48	6.36333	19.0633	1.58295	1.83816e-07	4.43206e-06
SCSFRI_TO_T_00079536.path1	62	172	58	299	410	380	0.78	2.09	0.76	3.35	5.11	4.81	1.21	4.42333	1.87013	1.85848e-07	4.47498e-06
SCSFRI_TO_T_00043026.path1	105	121	87	264	266	233	2.04	2.26	1.76	4.55	5.1	4.54	2.02	4.73	1.22748	1.86801e-07	4.49183e-06
SCSFRI_TO_T_00017765.path1	44	83	30	179	188	156	0.84	1.53	0.6	3.04	3.55	2.99	0.99	3.19333	1.68956	1.92813e-07	4.62468e-06
SCSFRI_TO_T_00046573.path1	197	199	137	80	45	60	9.51	9.24	6.9	3.43	2.15	2.91	8.55	2.83	-1.59512	1.92847e-07	4.62468e-06
SCSFRI_TO_T_00107474.path1	136	95	113	394	323	322	5.93	3.98	5.14	15.26	13.92	14.09	5.01667	14.4233	1.5236	1.94781e-07	4.66475e-06
SCSFRI_TO_T_00027388.path1	190	210	265	743	657	560	5.62	5.98	8.17	19.53	19.22	16.63	6.59	18.46	1.48605	1.96047e-07	4.68874e-06
SCSFRI_TO_T_00122039.path1	84	98	77	30	26	27	1.07	1.2	1.03	0.34	0.33	0.35	1.1	0.34	-1.6939	1.98338e-07	4.73716e-06
SCSFRI_TO_T_00119707.path1	883	813	632	411	331	352	30.88	27.35	23.05	12.77	11.45	12.36	27.0933	12.1933	-1.15185	2.02534e-07	4.83086e-06
SCSFRI_TO_T_00071115.path1	5977	9184	6121	4084	3221	2668	188.93	279.3	201.77	114.74	100.7	84.65	223.333	100.03	-1.15877	2.03198e-07	4.8402e-06
SCSFRI_TO_T_00076021.path1	2323	2505	1927	1354	1003	1041	161.7	167.76	139.88	83.77	69.05	72.74	156.447	75.1867	-1.05712	2.04968e-07	4.87404e-06
SCSFRI_TO_T_00068184.path1	179	180	144	399	406	367	1.25	1.2	1.05	2.47	2.8	2.56	1.16667	2.61	1.16166	2.05168e-07	4.87404e-06
SCSFRI_TO_T_00101204.path1	102	83	87	25	29	10	3.93	3.07	3.49	0.86	1.1	0.39	3.49667	0.783333	-2.15828	2.05931e-07	4.88117e-06
SCSFRI_TO_T_00005744.path1	315	291	201	647	794	597	19.75	17.56	13.15	36.06	49.25	37.58	16.82	40.9633	1.28416	2.09464e-07	4.9562e-06
SCSFRI_TO_T_00116186.path1	82	93	80	241	200	239	4.69	5.12	4.77	12.26	11.32	13.73	4.86	12.4367	1.35557	2.12688e-07	5.02578e-06
SCSFRI_TO_T_00014935.path1	299	399	348	813	810	756	3.59	4.62	4.36	8.68	9.63	9.12	4.19	9.14333	1.12577	2.13203e-07	5.03125e-06
SCSFRI_TO_T_00122492.path1	63	103	57	184	256	209	1	1.57	0.94	2.59	4.01	3.32	1.17	3.30667	1.49887	2.15915e-07	5.08848e-06
SCSFRI_TO_T_00010195.path1	121	130	78	324	296	240	4.25	4.39	2.86	10.11	10.28	8.46	3.83333	9.61667	1.32694	2.16915e-07	5.10528e-06
SCSFRI_TO_T_00106714.path1	86	87	82	272	255	187	1.93	1.88	1.92	5.42	5.65	4.21	1.91	5.09333	1.41504	2.21386e-07	5.20359e-06
SCSFRI_TO_T_00130681.path1	472	398	240	156	97	129	16.89	13.7	8.95	4.95	3.43	4.63	13.18	4.33667	-1.60369	2.23856e-07	5.2547e-06
SCSFRI_TO_T_00124046.path1	145	134	167	487	443	361	15.81	14.06	18.99	47.2	47.78	39.52	16.2867	44.8333	1.46088	2.25158e-07	5.27829e-06
SCSFRI_TO_T_00003027.path1	801	820	587	401	285	332	13.27	13.08	10.14	5.9	4.67	5.53	12.1633	5.36667	-1.18044	2.30204e-07	5.38869e-06
SCSFRI_TO_T_00064232.path1	78	57	57	201	183	204	2.11	1.48	1.61	4.83	4.89	5.54	1.73333	5.08667	1.55317	2.30476e-07	5.38869e-06
SCSFRI_TO_T_00004193.path1	289	336	350	51	142	63	3.4	3.8	4.29	0.53	1.65	0.74	3.83	0.973333	-1.97634	2.30804e-07	5.38928e-06
SCSFRI_TO_T_00015404.path1	6439	6344	5806	3669	2706	2611	193.46	183.38	181.91	97.98	80.41	78.74	186.25	85.71	-1.1197	2.34544e-07	5.4694e-06
SCSFRI_TO_T_00041076.path1	54	50	46	146	148	149	2.54	2.26	2.26	6.1	6.88	7.03	2.35333	6.67	1.50298	2.35467e-07	5.48373e-06
SCSFRI_TO_T_00020319.path1	518	649	461	2335	1075	1531	16.1	19.4	14.94	64.49	33.04	47.76	16.8133	48.43	1.5263	2.366e-07	5.5029e-06
SCSFRI_TO_T_00085731.path1	123	164	102	55	39	23	3.54	4.54	3.06	1.41	1.11	0.66	3.71333	1.06	-1.80865	2.38758e-07	5.54581e-06
SCSFRI_TO_T_00128207.path1	112	101	123	44	17	19	2.04	1.77	2.34	0.71	0.31	0.35	2.05	0.456667	-2.16641	2.44744e-07	5.67741e-06
SCSFRI_TO_T_00091911.path1	71	117	52	22	22	18	1.33	2.1	1.01	0.36	0.41	0.34	1.48	0.37	-2	2.47778e-07	5.74029e-06
SCSFRI_TO_T_00117288.path1	382	583	419	248	153	157	6.33	9.3	7.25	3.66	2.51	2.61	7.62667	2.92667	-1.38179	2.53134e-07	5.85674e-06
SCSFRI_TO_T_00048495.path1	334	425	458	1240	1015	968	6.4	7.84	9.15	21.12	19.24	18.62	7.79667	19.66	1.33433	2.63848e-07	6.09668e-06
SCSFRI_TO_T_00106741.path1	195	142	180	487	575	463	2.24	1.57	2.15	4.98	6.55	5.34	1.98667	5.62333	1.50108	2.65845e-07	6.13483e-06
SCSFRI_TO_T_00140230.path1	512	415	342	1062	1070	963	24.9	19.42	17.34	45.9	51.46	47.01	20.5533	48.1233	1.22736	2.66936e-07	6.15202e-06
SCSFRI_TO_T_00118650.path1	172	196	132	76	60	66	6.51	7.14	5.21	2.56	2.25	2.51	6.28667	2.44	-1.36541	2.69935e-07	6.21307e-06
SCSFRI_TO_T_00125441.path1	320	366	332	813	732	725	4.8	5.28	5.19	10.84	10.86	10.92	5.09	10.8733	1.09506	2.72606e-07	6.26641e-06
SCSFRI_TO_T_00035754.path1	33	47	16	104	123	143	0.7	0.95	0.35	1.95	2.56	3.02	0.666667	2.51	1.91265	2.72964e-07	6.26652e-06
SCSFRI_TO_T_00057264.path1	10456	8474	15553	3671	4441	3444	144.13	112.39	223.58	44.98	60.55	47.65	160.033	51.06	-1.64811	2.74265e-07	6.28826e-06
SCSFRI_TO_T_00102238.path1	106	87	33	16	10	2	7.52	5.94	2.44	1.01	0.7	0.14	5.3	0.616667	-3.10343	2.78239e-07	6.37113e-06
SCSFRI_TO_T_00090500.path1	109	165	135	432	327	317	1.74	2.53	2.25	6.12	5.16	5.08	2.17333	5.45333	1.32723	2.7945e-07	6.39062e-06
SCSFRI_TO_T_00072163.path1	270	320	187	122	112	105	9.69	11.05	7	3.89	3.98	3.78	9.24667	3.88333	-1.25164	2.94567e-07	6.719e-06
SCSFRI_TO_T_00007458.path1	0	0	0	17	40	16	0	0	0	0.48	1.25	0.52	0.001	0.75	9.55075	3.00615e-07	6.84815e-06
SCSFRI_TO_T_00000088.path1	49	63	20	142	166	175	1.07	1.33	0.46	2.76	3.59	3.84	0.953333	3.39667	1.83307	3.01185e-07	6.85036e-06
SCSFRI_TO_T_00085015.path1	276	262	295	750	673	690	4.02	3.67	4.48	9.71	9.7	10.09	4.05667	9.83333	1.27739	3.01484e-07	6.85036e-06
SCSFRI_TO_T_00071753.path1	738	1032	409	277	277	273	38.49	51.77	22.25	12.84	14.29	14.29	37.5033	13.8067	-1.44165	3.04263e-07	6.90467e-06
SCSFRI_TO_T_00039536.path1	4553	6410	3945	2737	2237	1514	73.8	99.96	66.68	39.43	35.86	24.63	80.1467	33.3067	-1.26683	3.05269e-07	6.91865e-06
SCSFRI_TO_T_00142702.path1	203	236	116	74	36	57	3.15	3.52	1.87	1.02	0.55	0.89	2.84667	0.82	-1.79558	3.06739e-07	6.94077e-06
SCSFRI_TO_T_00088108.path1	228	204	156	76	87	49	7.82	6.74	5.58	2.32	2.95	1.69	6.71333	2.32	-1.5329	3.07285e-07	6.94077e-06
SCSFRI_TO_T_00115025.path1	110	128	123	38	50	24	6.41	7.17	7.47	1.97	2.88	1.4	7.01667	2.08333	-1.75189	3.07418e-07	6.94077e-06
SCSFRI_TO_T_00080565.path1	72	73	48	330	159	193	1.32	1.29	0.92	5.39	2.89	3.56	1.17667	3.94667	1.74593	3.11743e-07	7.02948e-06
MSTRG.2060	10	26	10	43	158	119	0.3	0.76	0.32	1.16	4.76	3.64	0.46	3.18667	2.79234	3.14122e-07	7.07413e-06
SCSFRI_TO_T_00037067.path1	991	877	1015	2296	2541	2536	33.81	28.79	36.11	69.63	85.75	86.85	32.9033	80.7433	1.29511	3.17707e-07	7.13675e-06
SCSFRI_TO_T_00063695.path1	493	693	349	243	109	94	10.43	14.1	7.7	4.57	2.28	2	10.7433	2.95	-1.86465	3.24038e-07	7.26975e-06
SCSFRI_TO_T_00082964.path1	362	539	277	172	157	176	7.22	10.35	5.76	3.05	3.1	3.53	7.77667	3.22667	-1.26911	3.28776e-07	7.36675e-06
SCSFRI_TO_T_00086891.path1	1287	1603	1606	3247	4388	5286	13.67	16.38	17.79	30.66	46.11	56.37	15.9467	44.38	1.47665	3.32216e-07	7.43443e-06
SCSFRI_TO_T_00142456.path1	202	626	121	75	43	58	7.2	21.47	4.5	2.38	1.52	2.08	11.0567	1.99333	-2.47166	3.37549e-07	7.53947e-06
SCSFRI_TO_T_00005038.path1	46	82	50	198	203	137	0.55	0.94	0.62	2.1	2.4	1.64	0.703333	2.04667	1.541	3.37759e-07	7.53947e-06
SCSFRI_TO_T_00101748.path1	22	15	43	126	210	131	0.56	0.37	1.14	2.86	5.3	3.36	0.69	3.84	2.47644	3.42472e-07	7.63507e-06
SCSFRI_TO_T_00019543.path1	494	654	400	283	246	234	11.32	14.42	9.56	5.77	5.58	5.38	11.7667	5.57667	-1.07723	3.44898e-07	7.67949e-06
SCSFRI_TO_T_00131124.path1	144	83	117	442	332	397	2.57	1.43	2.18	7.01	5.86	7.12	2.06	6.66333	1.6936	3.46264e-07	7.70025e-06
SCSFRI_TO_T_00140060.path1	92	114	78	32	37	21	2.32	2.77	2.05	0.72	0.92	0.53	2.38	0.723333	-1.71823	3.47635e-07	7.72107e-06
SCSFRI_TO_T_00144613.path1	209	170	166	587	468	406	5.51	4.31	4.56	13.75	12.2	10.74	4.79333	12.23	1.35132	3.50878e-07	7.78336e-06
SCSFRI_TO_T_00004617.path1	84	109	53	248	199	235	2.03	2.54	1.34	5.33	4.76	5.7	1.97	5.26333	1.41778	3.52358e-07	7.80326e-06
SCSFRI_TO_T_00070242.path1	808	995	690	498	381	379	15.52	18.39	13.82	8.5	7.24	7.31	15.91	7.68333	-1.05013	3.52655e-07	7.80326e-06
SCSFRI_TO_T_00122131.path1	153	131	150	366	427	387	2.51	2.07	2.57	5.34	6.93	6.38	2.38333	6.21667	1.38316	3.55209e-07	7.85e-06
SCSFRI_TO_T_00118926.path1	244	311	240	622	539	568	11.09	13.6	11.37	25.12	24.22	25.91	12.02	25.0833	1.06129	3.61169e-07	7.97177e-06
SCSFRI_TO_T_00106758.path1	100	295	79	30	40	28	2.48	7.04	2.04	0.66	0.98	0.7	3.85333	0.78	-2.30456	3.62881e-07	7.99961e-06
SCSFRI_TO_T_00113396.path1	228	447	230	127	99	114	3.92	7.39	4.12	1.94	1.68	1.97	5.14333	1.86333	-1.46482	3.71424e-07	8.17766e-06
SCSFRI_TO_T_00104007.path1	5514	7209	3736	2941	1903	1484	186.38	234.47	131.71	88.37	63.63	50.34	184.187	67.4467	-1.44935	3.71879e-07	8.17766e-06
SCSFRI_TO_T_00032588.path1	236	325	228	565	595	535	2.31	3.06	2.33	4.91	5.76	5.25	2.56667	5.30667	1.04791	3.74648e-07	8.22834e-06
SCSFRI_TO_T_00128239.path1	204	185	119	378	608	503	2.44	2.14	1.49	4.02	7.21	6.05	2.02333	5.76	1.50933	3.75154e-07	8.22927e-06
SCSFRI_TO_T_00083424.path1	144	179	91	286	733	536	1.19	1.42	0.78	2.1	5.98	4.44	1.13	4.17333	1.88488	3.75675e-07	8.23053e-06
SCSFRI_TO_T_00071262.path1	119	188	89	35	47	45	3.47	5.28	2.71	0.91	1.36	1.32	3.82	1.19667	-1.67455	3.78142e-07	8.27436e-06
MSTRG.11436	322	287	319	809	727	876	8.66	7.42	8.95	19.34	19.33	23.64	8.34333	20.77	1.31581	3.79329e-07	8.29012e-06
SCSFRI_TO_T_00144709.path1	83	377	79	32	21	30	1.67	7.3	1.66	0.57	0.42	0.61	3.54333	0.533333	-2.732	3.8149e-07	8.32708e-06
SCSFRI_TO_T_00044349.path1	60	158	22	12	4	8	3.08	7.8	1.18	0.55	0.2	0.41	4.02	0.386667	-3.37803	3.82708e-07	8.34341e-06
SCSFRI_TO_T_00122476.path1	135	187	121	66	60	43	14.17	18.89	13.25	6.16	6.23	4.53	15.4367	5.64	-1.45259	3.83342e-07	8.34697e-06
SCSFRI_TO_T_00039139.path1	91	178	62	25	33	25	1.15	2.16	0.81	0.28	0.41	0.32	1.37333	0.336667	-2.02829	3.84559e-07	8.36163e-06
SCSFRI_TO_T_00050492.path1	2819	3531	2246	1716	1509	1246	35.29	42.53	29.32	19.1	18.69	15.66	35.7133	17.8167	-1.00324	3.84957e-07	8.36163e-06
SCSFRI_TO_T_00014232.path1	4	5	0	67	19	51	0.42	0.61	0	7.03	2.23	6.07	0.343333	5.11	3.89564	3.86053e-07	8.37517e-06
SCSFRI_TO_T_00020561.path1	54	84	76	196	233	190	0.83	1.24	1.22	2.67	3.54	2.93	1.09667	3.04667	1.47411	3.88305e-07	8.41376e-06
SCSFRI_TO_T_00062286.path1	150	123	137	362	357	400	9.64	7.61	9.18	20.69	22.7	25.81	8.81	23.0667	1.3886	3.95615e-07	8.55873e-06
SCSFRI_TO_T_00042529.path1	26	117	20	2	5	4	0.69	2.98	0.55	0.05	0.13	0.11	1.40667	0.0966667	-3.86312	3.95961e-07	8.55873e-06
SCSFRI_TO_T_00021261.path1	177	258	90	62	50	33	7.28	10.2	3.86	2.28	2.03	1.35	7.11333	1.88667	-1.91469	3.97224e-07	8.56692e-06
SCSFRI_TO_T_00136494.path1	87	103	94	34	30	32	3.58	4.08	4.03	1.24	1.22	1.32	3.89667	1.26	-1.62882	3.97305e-07	8.56692e-06
SCSFRI_TO_T_00033195.path1	28	69	38	186	130	153	0.43	1.03	0.61	2.56	1.99	2.37	0.69	2.30667	1.74114	3.99536e-07	8.60456e-06
SCSFRI_TO_T_00021225.path1	173	259	106	63	67	43	4.82	6.95	3.08	1.56	1.85	1.2	4.95	1.53667	-1.68762	4.01914e-07	8.6453e-06
SCSFRI_TO_T_00056606.path1	33	38	8	128	122	107	0.45	0.49	0.11	1.54	1.63	1.45	0.35	1.54	2.1375	4.06263e-07	8.72813e-06
SCSFRI_TO_T_00067900.path1	145	148	130	471	354	294	1.83	1.8	1.72	5.3	4.43	3.73	1.78333	4.48667	1.33107	4.06749e-07	8.72813e-06
SCSFRI_TO_T_00105994.path1	146	180	106	57	15	17	8.71	10.33	6.6	3.02	0.89	1.02	8.54667	1.64333	-2.37874	4.1247e-07	8.84021e-06
SCSFRI_TO_T_00118839.path1	285	252	178	114	61	50	29.81	25.36	19.42	10.6	6.31	5.25	24.8633	7.38667	-1.75102	4.14455e-07	8.86479e-06
SCSFRI_TO_T_00023803.path1	39	86	38	171	182	160	0.29	0.62	0.3	1.14	1.35	1.2	0.403333	1.23	1.60861	4.14616e-07	8.86479e-06
SCSFRI_TO_T_00053575.path1	168	200	132	358	423	371	7.52	8.62	6.16	14.25	18.74	16.68	7.43333	16.5567	1.15533	4.15898e-07	8.88151e-06
SCSFRI_TO_T_00080665.path1	115	148	106	53	48	41	1.47	1.82	1.42	0.6	0.61	0.53	1.57	0.58	-1.43664	4.18671e-07	8.92997e-06
SCSFRI_TO_T_00064263.path1	102	199	148	345	558	798	2.1	3.93	3.17	6.3	11.34	16.45	3.06667	11.3633	1.88964	4.23671e-07	9.02578e-06
SCSFRI_TO_T_00074402.path1	203	226	139	54	87	67	3.73	3.99	2.66	0.88	1.58	1.23	3.46	1.23	-1.49211	4.2446e-07	9.03175e-06
SCSFRI_TO_T_00034541.path1	238	200	247	106	75	66	10.4	8.41	11.26	4.12	3.24	2.9	10.0233	3.42	-1.55129	4.27595e-07	9.07288e-06
SCSFRI_TO_T_00030832.path1	153	154	95	51	44	50	6.01	5.82	3.89	1.78	1.71	1.97	5.24	1.82	-1.52563	4.27702e-07	9.07288e-06
SCSFRI_TO_T_00069685.path1	155	113	182	496	451	578	4.36	3.06	5.33	12.39	12.54	16.32	4.25	13.75	1.6939	4.27927e-07	9.07288e-06
SCSFRI_TO_T_00062648.path1	92	115	79	258	244	201	2.4	2.88	2.15	5.97	6.29	5.26	2.47667	5.84	1.23757	4.29545e-07	9.09631e-06
SCSFRI_TO_T_00131287.path1	120	103	66	18	21	34	1.69	1.4	0.97	0.23	0.29	0.48	1.35333	0.333333	-2.02148	4.31039e-07	9.11707e-06
SCSFRI_TO_T_00059398.path1	128	406	126	39	42	62	1.58	4.83	1.62	0.43	0.51	0.77	2.67667	0.57	-2.2314	4.38835e-07	9.2709e-06
SCSFRI_TO_T_00144060.path1	69	340	157	668	1206	798	1.24	5.88	2.94	10.67	21.44	14.4	3.35333	15.5033	2.20891	4.4291e-07	9.34587e-06
MSTRG.12666	33	70	37	134	151	173	0.54	1.1	0.63	1.94	2.43	2.83	0.756667	2.4	1.6653	4.45517e-07	9.38971e-06
SCSFRI_TO_T_00090360.path1	173	117	59	37	17	13	1.49	0.97	0.53	0.28	0.15	0.11	0.996667	0.18	-2.46911	4.47292e-07	9.41595e-06
SCSFRI_TO_T_00102884.path1	2642	3314	2000	1496	1358	987	57.33	69.18	45.25	28.85	29.14	21.5	57.2533	26.4967	-1.11155	4.52222e-07	9.50846e-06
SCSFRI_TO_T_00077883.path1	70	77	53	173	184	166	0.75	0.79	0.59	1.64	1.94	1.78	0.71	1.78667	1.33138	4.62255e-07	9.7079e-06
SCSFRI_TO_T_00092558.path1	631	671	598	1285	1514	1365	18.44	18.87	18.22	33.38	43.76	40.04	18.51	39.06	1.07739	4.63178e-07	9.71216e-06
SCSFRI_TO_T_00058109.path1	335	361	230	146	149	100	6.34	6.57	4.54	2.45	2.79	1.9	5.81667	2.38	-1.28923	4.63552e-07	9.71216e-06
SCSFRI_TO_T_00116001.path1	82	75	81	213	224	216	1.25	1.1	1.29	2.88	3.38	3.3	1.21333	3.18667	1.39307	4.77092e-07	9.98405e-06
SCSFRI_TO_T_00025997.path1	618	1034	441	278	304	264	7.92	12.75	5.89	3.17	3.85	3.4	8.85333	3.47333	-1.3499	4.81153e-07	1.00572e-05
SCSFRI_TO_T_00012217.path1	305	233	249	127	90	75	8.41	6.18	7.16	3.11	2.46	2.08	7.25	2.55	-1.50748	4.91201e-07	1.02551e-05
SCSFRI_TO_T_00000331.path1	227	336	181	123	95	87	7.25	10.32	6.02	3.49	3	2.79	7.86333	3.09333	-1.34598	4.9182e-07	1.0256e-05
SCSFRI_TO_T_00119290.path1	2	10	6	40	48	44	0.03	0.14	0.09	0.51	0.69	0.64	0.0866667	0.613333	2.82312	5.067e-07	1.05297e-05
SCSFRI_TO_T_00028027.path1	1327	3008	1087	477	553	689	21.33	46.52	18.21	6.81	8.79	11.11	28.6867	8.90333	-1.68796	5.06915e-07	1.05297e-05
SCSFRI_TO_T_00001157.path1	137	150	147	345	363	348	2.12	2.23	2.37	4.74	5.55	5.4	2.24	5.23	1.22331	5.0747e-07	1.05297e-05
SCSFRI_TO_T_00105704.path1	261	396	248	758	657	590	3.06	4.47	3.03	7.9	7.62	6.95	3.52	7.49	1.08939	5.07935e-07	1.05297e-05
SCSFRI_TO_T_00111530.path1	314	284	219	138	114	94	34.63	30.13	25.19	13.53	12.43	10.41	29.9833	12.1233	-1.30637	5.08508e-07	1.05297e-05
SCSFRI_TO_T_00053601.path1	48	50	36	230	104	162	0.47	0.47	0.37	2	1.01	1.59	0.436667	1.53333	1.81207	5.14776e-07	1.06471e-05
SCSFRI_TO_T_00111862.path1	155	109	124	396	370	328	2.91	1.97	2.43	6.62	6.88	6.19	2.43667	6.56333	1.42952	5.21793e-07	1.07797e-05
SCSFRI_TO_T_00092322.path1	179	203	102	70	41	29	4.09	4.45	2.42	1.42	0.92	0.66	3.65333	1	-1.86921	5.24046e-07	1.08136e-05
SCSFRI_TO_T_00130390.path1	189	147	177	462	456	490	12.71	9.51	12.41	27.6	30.32	33.06	11.5433	30.3267	1.39353	5.32428e-07	1.09528e-05
SCSFRI_TO_T_00133258.path1	149	185	161	81	61	48	1.52	1.81	1.71	0.73	0.61	0.49	1.68	0.61	-1.46158	5.32644e-07	1.09528e-05
SCSFRI_TO_T_00013079.path1	336	750	350	186	180	169	6.61	14.19	7.18	3.25	3.5	3.34	9.32667	3.36333	-1.47147	5.37765e-07	1.10453e-05
SCSFRI_TO_T_00073901.path1	182	221	130	79	67	73	2.01	2.35	1.5	0.78	0.73	0.81	1.95333	0.773333	-1.33678	5.39293e-07	1.10639e-05
SCSFRI_TO_T_00135254.path1	18	46	16	161	98	90	0.21	0.54	0.2	1.74	1.19	1.1	0.316667	1.34333	2.08478	5.42049e-07	1.11076e-05
SCSFRI_TO_T_00142371.path1	2017	1990	1691	1149	911	816	47.02	44.64	41.11	23.8	21	19.09	44.2567	21.2967	-1.05527	5.43824e-07	1.11311e-05
SCSFRI_TO_T_00008466.path1	28	29	26	112	83	90	1.05	1.05	1.02	3.74	3.08	3.39	1.04	3.40333	1.71036	5.52924e-07	1.13044e-05
SCSFRI_TO_T_00014752.path1	207	243	213	464	582	510	1.6	1.8	1.72	3.19	4.44	3.95	1.70667	3.86	1.17742	5.57143e-07	1.13775e-05
MSTRG.7704	241	228	428	103	85	42	10.43	9.49	19.31	3.96	3.64	1.82	13.0767	3.14	-2.05816	5.61342e-07	1.14501e-05
SCSFRI_TO_T_00070515.path1	195	126	187	51	55	57	1.71	1.06	1.71	0.4	0.48	0.5	1.49333	0.46	-1.69883	5.69033e-07	1.15936e-05
SCSFRI_TO_T_00096226.path1	404	401	310	207	139	145	7.91	7.54	6.31	3.6	2.68	2.85	7.25333	3.04333	-1.25299	5.69731e-07	1.15945e-05
SCSFRI_TO_T_00075606.path1	77	257	81	19	28	34	1.28	4.11	1.41	0.28	0.46	0.56	2.26667	0.433333	-2.38702	5.87451e-07	1.19415e-05
SCSFRI_TO_T_00032304.path1	36	67	58	11	14	6	1.1	1.96	1.84	0.3	0.42	0.18	1.63333	0.3	-2.44478	5.94802e-07	1.20771e-05
SCSFRI_TO_T_00012392.path1	469	575	359	259	233	193	22.4	26.42	17.88	10.99	11.01	9.25	22.2333	10.4167	-1.09383	6.07075e-07	1.23043e-05
SCSFRI_TO_T_00130413.path1	16	22	16	61	79	74	0.39	0.51	0.4	1.3	1.88	1.79	0.433333	1.65667	1.93473	6.07382e-07	1.23043e-05
SCSFRI_TO_T_00001836.path1	68	34	59	246	187	190	1.2	0.58	1.08	3.85	3.26	3.35	0.953333	3.48667	1.8708	6.10721e-07	1.23579e-05
SCSFRI_TO_T_00000344.path1	108	113	44	19	27	12	0.99	1	0.42	0.16	0.25	0.11	0.803333	0.173333	-2.21245	6.20503e-07	1.25415e-05
SCSFRI_TO_T_00054565.path1	318	1348	367	128	159	158	2.39	9.74	2.87	0.85	1.18	1.19	5	1.07333	-2.21983	6.41487e-07	1.29509e-05
SCSFRI_TO_T_00134794.path1	998	821	845	1995	2478	2075	30.11	23.83	26.58	53.49	73.94	62.84	26.84	63.4233	1.24063	6.477e-07	1.30524e-05
SCSFRI_TO_T_00096434.path1	171	305	123	62	76	64	2.41	4.13	1.81	0.78	1.06	0.91	2.78333	0.916667	-1.60234	6.47988e-07	1.30524e-05
SCSFRI_TO_T_00010983.path1	3457	2684	3539	1662	858	829	201.94	150.85	215.61	86.28	49.58	48.59	189.467	61.4833	-1.62368	6.55264e-07	1.3184e-05
SCSFRI_TO_T_00123542.path1	87	95	80	360	205	218	1.14	1.19	1.09	4.18	2.65	2.86	1.14	3.23	1.5025	6.62222e-07	1.33089e-05
SCSFRI_TO_T_00066347.path1	342	620	302	148	181	175	2.39	4.16	2.2	0.92	1.25	1.23	2.91667	1.13333	-1.36375	6.63835e-07	1.33263e-05
SCSFRI_TO_T_00040963.path1	15	35	35	94	134	131	0.37	0.82	0.89	2.04	3.24	3.22	0.693333	2.83333	2.03088	6.7182e-07	1.34713e-05
SCSFRI_TO_T_00094258.path1	339	216	351	841	1112	1091	5.31	3.26	5.74	11.72	17.24	17.17	4.77	15.3767	1.68868	6.72717e-07	1.34741e-05
SCSFRI_TO_T_00079607.path1	122	141	113	357	288	260	1.7	1.89	1.64	4.41	3.96	3.63	1.74333	4	1.19815	6.76117e-07	1.35269e-05
SCSFRI_TO_T_00091442.path1	183	430	225	119	87	74	6.98	15.79	8.95	4.04	3.28	2.83	10.5733	3.38333	-1.64391	6.89186e-07	1.37729e-05
SCSFRI_TO_T_00089196.path1	270	308	379	842	898	854	4.36	4.78	6.38	12.07	14.33	13.83	5.17333	13.41	1.37414	6.90731e-07	1.37882e-05
SCSFRI_TO_T_00102728.path1	161	220	171	83	87	60	1.56	2.05	1.73	0.71	0.83	0.58	1.78	0.706667	-1.33278	6.98895e-07	1.39355e-05
SCSFRI_TO_T_00031606.path1	19	71	30	122	204	208	0.17	0.6	0.28	0.96	1.78	1.84	0.35	1.52667	2.12496	7.03172e-07	1.4005e-05
SCSFRI_TO_T_00022853.path1	154	189	109	62	66	44	5.37	6.34	3.96	1.92	2.27	1.54	5.22333	1.91	-1.4514	7.05098e-07	1.40277e-05
SCSFRI_TO_T_00044843.path1	120	131	80	31	29	45	1.45	1.52	1.01	0.33	0.35	0.54	1.32667	0.406667	-1.70589	7.07063e-07	1.4051e-05
SCSFRI_TO_T_00017368.path1	661	670	584	1285	1483	1348	9.07	8.84	8.35	15.67	20.12	18.56	8.75333	18.1167	1.04941	7.13476e-07	1.41562e-05
SCSFRI_TO_T_00054101.path1	30	32	8	121	94	92	0.68	0.7	0.19	2.43	2.1	2.09	0.523333	2.20667	2.07607	7.1395e-07	1.41562e-05
SCSFRI_TO_T_00115939.path1	80	96	109	332	276	224	1.84	2.13	2.62	6.8	6.29	5.18	2.19667	6.09	1.47113	7.15681e-07	1.41746e-05
SCSFRI_TO_T_00022097.path1	356	321	210	139	79	109	7.41	6.43	4.56	2.57	1.63	2.28	6.13333	2.16	-1.50564	7.18059e-07	1.42059e-05
SCSFRI_TO_T_00094026.path1	91	242	68	28	35	27	1.83	4.68	1.43	0.5	0.7	0.55	2.64667	0.583333	-2.18178	7.2002e-07	1.42288e-05
SCSFRI_TO_T_00041601.path1	1329	1029	1487	4298	3290	3665	36.62	27.28	42.73	105.27	89.67	101.38	35.5433	98.7733	1.47454	7.21833e-07	1.42488e-05
SCSFRI_TO_T_00058256.path1	22	37	25	87	95	101	1.56	2.53	1.85	5.49	6.67	7.2	1.98	6.45333	1.70454	7.34718e-07	1.4487e-05
SCSFRI_TO_T_00019028.path1	135	246	113	65	55	54	2.93	5.14	2.56	1.25	1.18	1.18	3.54333	1.20333	-1.55807	7.42762e-07	1.46131e-05
SCSFRI_TO_T_00122990.path1	45	77	24	7	10	5	1.46	2.41	0.81	0.2	0.32	0.16	1.56	0.226667	-2.7829	7.50819e-07	1.47553e-05
SCSFRI_TO_T_00009424.path1	537	661	404	303	248	199	32.07	37.98	25.16	16.08	14.65	11.93	31.7367	14.22	-1.15823	7.52033e-07	1.4757e-05
MSTRG.3283	45	85	41	171	151	187	1.87	3.39	1.77	6.31	6.2	7.79	2.34333	6.76667	1.52988	7.5257e-07	1.4757e-05
SCSFRI_TO_T_00019680.path1	18	80	29	6	2	1	0.6	2.55	1	0.18	0.07	0.03	1.38333	0.0933333	-3.88961	7.67375e-07	1.50182e-05
MSTRG.1693	35	99	44	15	7	8	1.21	3.29	1.58	0.46	0.24	0.28	2.02667	0.326667	-2.63322	7.67584e-07	1.50182e-05
SCSFRI_TO_T_00119954.path1	316	462	400	858	1007	1279	5.17	7.28	6.83	12.49	16.31	21.02	6.42667	16.6067	1.36962	7.69651e-07	1.50421e-05
SCSFRI_TO_T_00137671.path1	199	213	145	74	76	85	3.4	3.5	2.58	1.12	1.28	1.46	3.16	1.28667	-1.29629	7.72443e-07	1.50676e-05
SCSFRI_TO_T_00005780.path1	216	312	176	573	484	519	2.22	3.08	1.88	5.22	4.91	5.34	2.39333	5.15667	1.10742	7.72656e-07	1.50676e-05
SCSFRI_TO_T_00113747.path1	528	539	630	255	274	175	5.08	4.99	6.33	2.18	2.61	1.69	5.46667	2.16	-1.33963	7.73792e-07	1.50732e-05
SCSFRI_TO_T_00093530.path1	510	552	482	292	266	222	8.47	8.82	8.35	4.31	4.37	3.7	8.54667	4.12667	-1.05038	7.8814e-07	1.53359e-05
SCSFRI_TO_T_00111112.path1	22	39	11	109	77	118	0.33	0.56	0.17	1.44	1.13	1.76	0.353333	1.44333	2.0303	8.0106e-07	1.55702e-05
SCSFRI_TO_T_00043134.path1	182	210	151	383	422	383	12.48	13.85	10.8	23.34	28.61	26.36	12.3767	26.1033	1.07661	8.03802e-07	1.56064e-05
SCSFRI_TO_T_00015246.path1	58	58	26	135	170	155	1.33	1.28	0.62	2.76	3.86	3.57	1.07667	3.39667	1.65755	8.09066e-07	1.56915e-05
SCSFRI_TO_T_00029509.path1	166	219	181	391	506	458	1.63	2.07	1.86	3.42	4.92	4.52	1.85333	4.28667	1.20973	8.13382e-07	1.5758e-05
SCSFRI_TO_T_00007262.path1	737	834	895	1837	2074	2454	7.38	8.04	9.35	16.36	20.55	24.68	8.25667	20.53	1.3141	8.14936e-07	1.57708e-05
SCSFRI_TO_T_00066958.path1	409	412	302	207	167	164	11.05	10.71	8.51	4.97	4.46	4.45	10.09	4.62667	-1.12488	8.20125e-07	1.5854e-05
SCSFRI_TO_T_00051875.path1	106	131	93	46	42	39	2.66	3.17	2.44	1.03	1.04	0.98	2.75667	1.01667	-1.43908	8.23324e-07	1.58826e-05
SCSFRI_TO_T_00087603.path1	112	166	77	37	42	40	2.79	3.98	2	0.82	1.04	1	2.92333	0.953333	-1.61656	8.23394e-07	1.58826e-05
SCSFRI_TO_T_00003123.path1	2481	3325	1674	1121	429	275	56.52	72.88	39.77	22.7	9.67	6.29	56.39	12.8867	-2.12956	8.25312e-07	1.58859e-05
SCSFRI_TO_T_00027658.path1	252	328	319	105	125	139	1.32	1.65	1.74	0.49	0.65	0.73	1.57	0.623333	-1.33269	8.25359e-07	1.58859e-05
SCSFRI_TO_T_00142840.path1	69	140	101	36	33	26	0.73	1.42	1.11	0.34	0.34	0.27	1.08667	0.316667	-1.77887	8.26497e-07	1.58906e-05
SCSFRI_TO_T_00085525.path1	147	114	157	478	404	353	2.83	2.11	3.15	8.18	7.69	6.82	2.69667	7.56333	1.48785	8.45157e-07	1.62318e-05
SCSFRI_TO_T_00032871.path1	478	467	349	966	956	836	5.82	5.47	4.43	10.46	11.52	10.22	5.24	10.7333	1.03446	8.48435e-07	1.627e-05
SCSFRI_TO_T_00056894.path1	103	85	110	371	287	244	1.51	1.2	1.68	4.83	4.16	3.59	1.46333	4.19333	1.51884	8.48982e-07	1.627e-05
SCSFRI_TO_T_00050152.path1	53	62	76	257	181	175	1.12	1.26	1.68	4.84	3.79	3.72	1.35333	4.11667	1.60496	8.51205e-07	1.6295e-05
SCSFRI_TO_T_00125938.path1	340	302	354	1170	781	795	6.51	5.56	7.07	19.9	14.78	15.27	6.38	16.65	1.38389	8.6116e-07	1.64678e-05
SCSFRI_TO_T_00069838.path1	407	368	266	716	1009	893	9.6	8.35	6.54	15.01	23.54	21.14	8.16333	19.8967	1.2853	8.7391e-07	1.66937e-05
SCSFRI_TO_T_00093724.path1	284	344	252	160	135	137	12.14	14.14	11.23	6.08	5.71	5.88	12.5033	5.89	-1.08597	8.77805e-07	1.675e-05
SCSFRI_TO_T_00096077.path1	885	903	929	2330	2070	1801	15.55	15.27	17.02	36.39	35.98	31.77	15.9467	34.7133	1.12224	8.86742e-07	1.69024e-05
SCSFRI_TO_T_00026906.path1	416	428	314	220	147	153	18.5	18.32	14.56	8.7	6.47	6.83	17.1267	7.33333	-1.2237	8.99891e-07	1.71346e-05
MSTRG.13797	2636	5731	1482	1170	631	871	159.54	333.71	93.54	62.94	37.77	52.91	195.597	51.2067	-1.93348	9.08383e-07	1.72778e-05
SCSFRI_TO_T_00046137.path1	290	212	202	621	594	578	14.02	9.86	10.18	26.69	28.4	28.05	11.3533	27.7133	1.28746	9.09878e-07	1.72877e-05
SCSFRI_TO_T_00044407.path1	852	740	485	363	192	198	38.1	31.83	22.62	14.43	8.49	8.89	30.85	10.6033	-1.54075	9.2312e-07	1.75205e-05
SCSFRI_TO_T_00050907.path1	361	510	349	220	207	192	5.49	7.45	5.53	2.97	3.11	2.93	6.15667	3.00333	-1.03558	9.36988e-07	1.77647e-05
SCSFRI_TO_T_00107747.path1	1270	657	1225	3328	3949	3933	62.95	31.33	63.32	146.63	193.6	195.69	52.5333	178.64	1.76575	9.46288e-07	1.79219e-05
SCSFRI_TO_T_00032354.path1	225	534	255	142	113	78	1.98	4.52	2.34	1.11	0.98	0.69	2.94667	0.926667	-1.66896	9.55529e-07	1.80776e-05
SCSFRI_TO_T_00090502.path1	132	117	82	28	42	38	3.85	3.28	2.49	0.73	1.21	1.11	3.20667	1.01667	-1.65723	9.59704e-07	1.81373e-05
SCSFRI_TO_T_00014314.path1	256	236	125	602	501	532	3.96	3.51	2.02	8.28	7.67	8.26	3.16333	8.07	1.35112	9.75389e-07	1.84001e-05
SCSFRI_TO_T_00145094.path1	177	179	166	376	450	407	8.9	8.66	8.71	16.81	22.38	20.54	8.75667	19.91	1.18504	9.75687e-07	1.84001e-05
SCSFRI_TO_T_00088116.path1	65	101	73	217	203	183	3.26	4.86	3.83	9.68	10.07	9.21	3.98333	9.65333	1.27705	9.83256e-07	1.85232e-05
SCSFRI_TO_T_00084892.path1	37	73	28	144	168	130	0.38	0.72	0.3	1.31	1.7	1.34	0.466667	1.45	1.63559	1.0082e-06	1.8973e-05
SCSFRI_TO_T_00109903.path1	37	44	40	111	123	127	0.84	0.96	0.95	2.26	2.78	2.91	0.916667	2.65	1.53152	1.01189e-06	1.90222e-05
SCSFRI_TO_T_00125267.path1	100	116	100	296	225	264	2.32	2.59	2.42	6.1	5.16	6.15	2.44333	5.80333	1.24803	1.01813e-06	1.91084e-05
SCSFRI_TO_T_00026093.path1	28	112	21	7	5	2	2	7.7	1.57	0.44	0.35	0.14	3.75667	0.31	-3.59911	1.01862e-06	1.91084e-05
SCSFRI_TO_T_00102989.path1	887	852	904	485	423	372	27.26	25.19	28.97	13.25	12.86	11.48	27.14	12.53	-1.11503	1.02655e-06	1.92367e-05
SCSFRI_TO_T_00087327.path1	27	66	15	4	2	0	0.4	0.93	0.23	0.05	0.03	0	0.52	0.0266667	-4.2854	1.08066e-06	2.0208e-05
SCSFRI_TO_T_00111283.path1	75	88	41	180	204	183	0.88	0.99	0.5	1.88	2.37	2.16	0.79	2.13667	1.43544	1.08363e-06	2.02423e-05
SCSFRI_TO_T_00088404.path1	984	1381	895	585	492	591	5.94	8.03	5.64	3.14	2.94	3.58	6.53667	3.22	-1.02149	1.08754e-06	2.02939e-05
SCSFRI_TO_T_00049033.path1	146	178	111	71	43	49	8.59	10.07	6.81	3.71	2.5	2.89	8.49	3.03333	-1.48486	1.08968e-06	2.03124e-05
SCSFRI_TO_T_00020054.path1	66	76	28	250	180	149	0.93	1.03	0.41	3.13	2.51	2.11	0.79	2.58333	1.70931	1.09156e-06	2.03261e-05
SCSFRI_TO_T_00009486.path1	219	216	227	632	565	445	6.23	5.91	6.73	15.98	15.9	12.71	6.29	14.8633	1.24063	1.1047e-06	2.05493e-05
SCSFRI_TO_T_00118242.path1	1452	1954	1018	735	650	744	19.09	24.72	13.96	8.59	8.45	9.82	19.2567	8.95333	-1.10486	1.11732e-06	2.07623e-05
SCSFRI_TO_T_00135067.path1	210	211	150	78	92	77	1.67	1.61	1.24	0.55	0.72	0.61	1.50667	0.626667	-1.26559	1.12586e-06	2.08991e-05
SCSFRI_TO_T_00136001.path1	51	63	43	129	178	137	4.63	5.5	4.07	10.4	15.97	12.48	4.73333	12.95	1.45202	1.1467e-06	2.12579e-05
SCSFRI_TO_T_00006866.path1	123	202	101	41	62	43	1.77	2.8	1.52	0.52	0.88	0.62	2.03	0.673333	-1.59209	1.14758e-06	2.12579e-05
SCSFRI_TO_T_00069053.path1	29	23	11	85	78	87	0.4	0.31	0.16	1.04	1.07	1.21	0.29	1.10667	1.9321	1.15117e-06	2.1302e-05
SCSFRI_TO_T_00002743.path1	105	139	65	32	35	34	1.25	1.6	0.81	0.34	0.41	0.41	1.22	0.386667	-1.65772	1.15796e-06	2.14055e-05
SCSFRI_TO_T_00137235.path1	206	173	152	82	74	52	4.48	3.62	3.44	1.58	1.59	1.13	3.84667	1.43333	-1.42423	1.1646e-06	2.14835e-05
SCSFRI_TO_T_00140923.path1	52	49	24	6	3	9	1.37	1.24	0.66	0.14	0.08	0.24	1.09	0.153333	-2.82958	1.16461e-06	2.14835e-05
SCSFRI_TO_T_00078154.path1	205	131	221	805	506	616	1.7	1.04	1.91	5.93	4.15	5.12	1.55	5.06667	1.70877	1.16789e-06	2.15011e-05
SCSFRI_TO_T_00119559.path1	203	303	121	82	80	55	2.85	4.09	1.77	1.02	1.11	0.77	2.90333	0.966667	-1.58662	1.16798e-06	2.15011e-05
SCSFRI_TO_T_00071787.path1	65	158	19	10	9	10	1.9	4.44	0.58	0.26	0.26	0.29	2.30667	0.27	-3.09478	1.17933e-06	2.16875e-05
SCSFRI_TO_T_00017261.path1	85	50	82	304	226	226	1.57	0.89	1.58	4.99	4.13	4.19	1.34667	4.43667	1.72008	1.18284e-06	2.17295e-05
SCSFRI_TO_T_00019011.path1	1150	1684	853	686	511	500	10.31	14.53	7.98	5.47	4.53	4.5	10.94	4.83333	-1.17852	1.19497e-06	2.19296e-05
SCSFRI_TO_T_00100524.path1	87	116	71	261	204	208	0.58	0.75	0.5	1.57	1.36	1.41	0.61	1.44667	1.24585	1.2287e-06	2.25252e-05
SCSFRI_TO_T_00140118.path1	197	189	257	547	646	656	14.41	13.3	19.61	35.57	46.74	48.17	15.7733	43.4933	1.46331	1.23504e-06	2.26181e-05
SCSFRI_TO_T_00083523.path1	268	345	229	591	665	524	4.72	5.84	4.2	9.25	11.58	9.26	4.92	10.03	1.02759	1.2709e-06	2.32271e-05
SCSFRI_TO_T_00049345.path1	40	33	27	104	99	124	1.41	1.12	0.99	3.27	3.46	4.4	1.17333	3.71	1.66081	1.28295e-06	2.3423e-05
SCSFRI_TO_T_00036047.path1	519	558	464	280	235	271	26.26	27.16	24.48	12.59	11.76	13.76	25.9667	12.7033	-1.03145	1.28727e-06	2.34779e-05
SCSFRI_TO_T_00072774.path1	265	294	238	520	642	624	5.89	6.29	5.52	10.27	14.11	13.92	5.9	12.7667	1.1136	1.29111e-06	2.34914e-05
SCSFRI_TO_T_00145168.path1	17	29	23	90	77	76	0.63	1.03	0.88	2.94	2.8	2.81	0.846667	2.85	1.7511	1.2917e-06	2.34914e-05
MSTRG.3286	43	30	20	116	95	126	1.39	0.93	0.67	3.33	3.03	4.08	0.996667	3.48	1.8039	1.29198e-06	2.34914e-05
SCSFRI_TO_T_00011365.path1	49	122	5	4	2	0	1.57	3.75	0.17	0.11	0.06	0	1.83	0.0566667	-5.0132	1.29584e-06	2.35374e-05
SCSFRI_TO_T_00117213.path1	72	61	81	232	199	200	1.15	0.94	1.35	3.29	3.14	3.2	1.14667	3.21	1.48513	1.33739e-06	2.42672e-05
SCSFRI_TO_T_00002590.path1	108	89	78	285	228	214	2.26	1.79	1.7	5.3	4.72	4.5	1.91667	4.84	1.33641	1.3525e-06	2.45163e-05
SCSFRI_TO_T_00065368.path1	122	135	120	340	292	259	1.18	1.26	1.21	2.92	2.79	2.51	1.21667	2.74	1.17124	1.35401e-06	2.45187e-05
SCSFRI_TO_T_00139500.path1	120	142	84	272	262	280	1.48	1.69	1.08	2.99	3.2	3.47	1.41667	3.22	1.18456	1.36331e-06	2.46619e-05
SCSFRI_TO_T_00016075.path1	94	81	78	31	26	27	7.24	6	6.26	2.12	1.98	2.09	6.5	2.06333	-1.65546	1.36807e-06	2.47228e-05
SCSFRI_TO_T_00110787.path1	57	49	23	178	116	160	1.39	1.15	0.58	3.85	2.79	3.9	1.04	3.51333	1.75626	1.37151e-06	2.47355e-05
SCSFRI_TO_T_00050118.path1	97	123	70	216	302	232	6.12	7.47	4.61	12.12	18.85	14.7	6.06667	15.2233	1.32731	1.38015e-06	2.48651e-05
SCSFRI_TO_T_00043552.path1	59	70	36	184	152	131	1.89	2.15	1.2	5.23	4.81	4.21	1.74667	4.75	1.44332	1.39037e-06	2.50239e-05
SCSFRI_TO_T_00133727.path1	622	431	673	1765	1716	1617	8.58	5.72	9.68	21.64	23.41	22.39	7.99333	22.48	1.49177	1.41188e-06	2.53853e-05
SCSFRI_TO_T_00013411.path1	146	108	118	340	319	324	2.34	1.66	1.97	4.83	5.05	5.2	1.99	5.02667	1.33683	1.44879e-06	2.59958e-05
SCSFRI_TO_T_00136306.path1	25	114	11	2	4	0	2.14	9.4	0.98	0.15	0.34	0	4.17333	0.163333	-4.67531	1.45122e-06	2.59958e-05
SCSFRI_TO_T_00029832.path1	25	54	29	104	117	140	0.16	0.34	0.2	0.61	0.76	0.93	0.233333	0.766667	1.71621	1.4517e-06	2.59958e-05
SCSFRI_TO_T_00000982.path1	70	47	90	199	335	286	2.1	1.36	2.82	5.31	9.94	8.62	2.09333	7.95667	1.92636	1.47419e-06	2.6372e-05
SCSFRI_TO_T_00106326.path1	1830	1991	2551	5708	5371	5695	15.33	16.05	22.29	42.51	44.51	47.9	17.89	44.9733	1.32992	1.48637e-06	2.6563e-05
SCSFRI_TO_T_00142220.path1	58	26	29	182	119	160	3.07	1.33	1.6	8.57	6.24	8.51	2	7.77333	1.95853	1.49243e-06	2.66446e-05
MSTRG.8528	71	77	42	187	158	166	1.26	1.31	0.78	2.94	2.77	2.95	1.11667	2.88667	1.37021	1.5087e-06	2.69079e-05
SCSFRI_TO_T_00130358.path1	1927	1622	1507	884	908	647	27.66	22.4	22.56	11.28	12.89	9.32	24.2067	11.1633	-1.11664	1.52658e-06	2.71995e-05
SCSFRI_TO_T_00046113.path1	697	776	701	432	336	347	10.24	10.97	10.75	5.64	4.88	5.12	10.6533	5.21333	-1.03103	1.54188e-06	2.74446e-05
SCSFRI_TO_T_00010842.path1	85	93	57	227	204	168	1.06	1.12	0.74	2.52	2.52	2.1	0.973333	2.38	1.28996	1.55031e-06	2.75669e-05
SCSFRI_TO_T_00106242.path1	221	231	242	111	108	86	1.72	1.73	1.97	0.77	0.83	0.67	1.80667	0.756667	-1.2556	1.55386e-06	2.7585e-05
SCSFRI_TO_T_00095012.path1	79	118	40	19	23	16	0.85	1.21	0.45	0.18	0.24	0.17	0.836667	0.196667	-2.0889	1.55443e-06	2.7585e-05
MSTRG.2077	102	34	85	167	661	692	9.09	2.91	7.9	13.22	58.24	61.88	6.63333	44.4467	2.74427	1.56847e-06	2.78063e-05
MSTRG.8505	329	470	356	180	115	185	32.73	44.98	36.93	15.91	11.31	18.47	38.2133	15.23	-1.32716	1.58273e-06	2.80311e-05
SCSFRI_TO_T_00098600.path1	1015	6545	1788	856	470	304	18.59	115.34	34.15	13.94	8.51	5.59	56.0267	9.34667	-2.58359	1.60203e-06	2.83445e-05
MSTRG.7721	1096	1517	976	716	611	459	172.52	229.75	160.33	100.14	95.17	72.62	187.533	89.31	-1.07025	1.61799e-06	2.85985e-05
SCSFRI_TO_T_00115427.path1	494	475	442	200	197	251	3.05	2.82	2.84	1.1	1.2	1.55	2.90333	1.28333	-1.17781	1.62964e-06	2.87758e-05
SCSFRI_TO_T_00025383.path1	221	212	151	466	410	453	4.82	4.45	3.43	9.03	8.84	9.91	4.23333	9.26	1.12922	1.65449e-06	2.91564e-05
SCSFRI_TO_T_00077710.path1	197	172	218	503	532	503	2.23	1.87	2.58	5.06	5.96	5.72	2.22667	5.58	1.32538	1.68973e-06	2.9748e-05
SCSFRI_TO_T_00109968.path1	332	337	257	806	616	618	7.36	7.18	5.94	15.87	13.5	13.74	6.82667	14.37	1.07381	1.69517e-06	2.98142e-05
SCSFRI_TO_T_00131327.path1	115	105	83	40	20	35	1.91	1.68	1.44	0.59	0.33	0.58	1.67667	0.5	-1.7456	1.71038e-06	3.00331e-05
SCSFRI_TO_T_00008751.path1	178	176	99	324	462	435	2.02	1.92	1.17	3.26	5.18	4.95	1.70333	4.46333	1.38976	1.71101e-06	3.00331e-05
SCSFRI_TO_T_00046199.path1	155	179	95	364	328	321	3.65	4.05	2.33	7.61	7.63	7.58	3.34333	7.60667	1.18598	1.72107e-06	3.01799e-05
SCSFRI_TO_T_00011200.path1	187	351	104	62	67	63	1.35	2.43	0.78	0.4	0.48	0.46	1.52	0.446667	-1.7668	1.76853e-06	3.09816e-05
SCSFRI_TO_T_00055281.path1	192	351	126	76	78	33	1.6	2.82	1.1	0.56	0.64	0.28	1.84	0.493333	-1.89907	1.77527e-06	3.1069e-05
SCSFRI_TO_T_00088349.path1	3141	1054	4540	16214	18300	13764	96.29	31.09	145.13	441.78	554.84	423.53	90.8367	473.383	2.38166	1.78181e-06	3.11221e-05
SCSFRI_TO_T_00036493.path1	3044	3655	1748	1514	1105	1126	329.51	380.66	197.33	145.67	118.31	122.35	302.5	128.777	-1.23206	1.78692e-06	3.11806e-05
SCSFRI_TO_T_00067656.path1	186	212	115	327	694	596	3.35	3.68	2.16	5.24	12.38	10.79	3.06333	9.47	1.62826	1.80109e-06	3.1397e-05
SCSFRI_TO_T_00037585.path1	62	122	74	27	31	17	1.42	2.69	1.77	0.55	0.7	0.39	1.96	0.546667	-1.84212	1.8129e-06	3.15409e-05
SCSFRI_TO_T_00125006.path1	524	492	252	176	182	104	9.52	8.6	4.77	2.84	3.27	1.9	7.63	2.67	-1.51484	1.81605e-06	3.15648e-05
SCSFRI_TO_T_00141808.path1	3	12	13	48	57	62	0.05	0.18	0.21	0.67	0.89	0.98	0.146667	0.846667	2.52925	1.83006e-06	3.17772e-05
SCSFRI_TO_T_00015510.path1	85	90	27	13	14	13	2.63	2.68	0.87	0.36	0.43	0.4	2.06	0.396667	-2.37665	1.83587e-06	3.18469e-05
SCSFRI_TO_T_00144450.path1	113	140	120	280	306	271	1.66	1.98	1.84	3.66	4.45	4	1.82667	4.03667	1.14395	1.84288e-06	3.19293e-05
SCSFRI_TO_T_00098381.path1	4	6	3	25	40	40	0.04	0.06	0.03	0.22	0.4	0.4	0.0433333	0.34	2.97199	1.84422e-06	3.19293e-05
SCSFRI_TO_T_00134788.path1	39	61	21	124	125	145	0.99	1.49	0.56	2.8	3.14	3.7	1.01333	3.21333	1.66496	1.85048e-06	3.20064e-05
SCSFRI_TO_T_00023729.path1	124	97	59	36	22	16	3.81	2.87	1.89	0.98	0.67	0.49	2.85667	0.713333	-2.00168	1.86763e-06	3.22528e-05
SCSFRI_TO_T_00001965.path1	1897	2816	2148	947	1361	861	49.47	70.66	58.42	21.95	35.11	22.54	59.5167	26.5333	-1.16549	1.86836e-06	3.22528e-05
SCSFRI_TO_T_00098623.path1	24	42	17	68	185	120	0.52	0.88	0.39	1.32	3.99	2.62	0.596667	2.64333	2.14736	1.90031e-06	3.27725e-05
SCSFRI_TO_T_00075066.path1	36	45	22	98	112	106	1.69	2.03	1.08	4.09	5.2	4.99	1.6	4.76	1.57289	1.90224e-06	3.27739e-05
SCSFRI_TO_T_00002720.path1	77	155	104	33	45	20	1.2	2.32	1.69	0.46	0.69	0.31	1.73667	0.486667	-1.83532	1.91239e-06	3.29169e-05
SCSFRI_TO_T_00078530.path1	150	427	280	117	63	71	3.29	9.02	6.41	2.28	1.37	1.56	6.24	1.73667	-1.84523	1.92026e-06	3.30203e-05
SCSFRI_TO_T_00017395.path1	83	78	101	30	30	22	1.1	0.99	1.39	0.35	0.39	0.29	1.16	0.343333	-1.75644	1.93553e-06	3.32507e-05
SCSFRI_TO_T_00008583.path1	20	37	14	73	91	102	0.74	1.32	0.54	2.41	3.34	3.8	0.866667	3.18333	1.87699	1.94576e-06	3.3394e-05
SCSFRI_TO_T_00097763.path1	49	70	44	10	15	16	1.71	2.35	1.6	0.31	0.52	0.56	1.88667	0.463333	-2.02572	1.95401e-06	3.34815e-05
SCSFRI_TO_T_00028055.path1	277	261	354	860	760	791	9.38	8.5	12.5	25.88	25.45	26.89	10.1267	26.0733	1.36442	1.95463e-06	3.34815e-05
SCSFRI_TO_T_00087291.path1	182	210	156	95	84	62	5.36	5.95	4.79	2.48	2.44	1.83	5.36667	2.25	-1.2541	1.96225e-06	3.35796e-05
SCSFRI_TO_T_00012745.path1	1373	1998	1782	864	725	376	29.67	41.54	40.16	16.6	15.5	8.16	37.1233	13.42	-1.46794	1.97131e-06	3.37022e-05
SCSFRI_TO_T_00092944.path1	552	819	348	245	261	151	6.13	8.76	4.03	2.42	2.87	1.68	6.30667	2.32333	-1.44068	2.001e-06	3.41769e-05
SCSFRI_TO_T_00032803.path1	57	42	37	156	119	141	2.2	1.56	1.49	5.34	4.53	5.45	1.75	5.10667	1.54503	2.01468e-06	3.43377e-05
SCSFRI_TO_T_00104974.path1	100	86	74	236	201	227	2.83	2.33	2.19	5.92	5.61	6.45	2.45	5.99333	1.29058	2.01477e-06	3.43377e-05
SCSFRI_TO_T_00014875.path1	295	308	371	137	156	123	5.94	5.96	7.79	2.45	3.11	2.48	6.56333	2.68	-1.2922	2.01622e-06	3.43377e-05
SCSFRI_TO_T_00134883.path1	110	126	70	255	276	217	2.65	2.91	1.76	5.45	6.56	5.24	2.44	5.75	1.23668	2.04501e-06	3.47946e-05
SCSFRI_TO_T_00080988.path1	18	23	34	92	94	109	0.28	0.35	0.56	1.29	1.46	1.72	0.396667	1.49	1.90931	2.04773e-06	3.47957e-05
SCSFRI_TO_T_00075012.path1	269	298	207	797	501	560	2.24	2.39	1.8	5.89	4.12	4.68	2.14333	4.89667	1.19194	2.049e-06	3.47957e-05
SCSFRI_TO_T_00062977.path1	601	710	399	291	304	239	21.02	23.89	14.55	9.04	10.51	8.39	19.82	9.31333	-1.08959	2.0995e-06	3.56193e-05
SCSFRI_TO_T_00136532.path1	94	74	39	177	252	247	1.5	1.14	0.65	2.52	3.99	3.96	1.09667	3.49	1.6701	2.10611e-06	3.56973e-05
SCSFRI_TO_T_00101436.path1	261	215	290	633	772	691	5.24	4.16	6.08	11.3	15.34	13.94	5.16	13.5267	1.39036	2.11867e-06	3.58759e-05
SCSFRI_TO_T_00046069.path1	84	60	67	226	188	186	1.95	1.34	1.62	4.65	4.31	4.32	1.63667	4.42667	1.43546	2.15114e-06	3.63292e-05
SCSFRI_TO_T_00117362.path1	75	54	53	190	158	174	3.14	2.17	2.31	7.06	6.54	7.3	2.54	6.96667	1.45564	2.15158e-06	3.63292e-05
SCSFRI_TO_T_00090672.path1	639	760	830	1674	1835	1807	24.5	28.03	33.18	57.04	69.58	69.54	28.57	65.3867	1.1945	2.17123e-06	3.65913e-05
SCSFRI_TO_T_00135218.path1	282	338	290	703	632	573	2.73	3.14	2.92	6.04	6.04	5.56	2.93	5.88	1.00492	2.19503e-06	3.69358e-05
SCSFRI_TO_T_00086229.path1	290	303	245	159	131	115	13.98	14.05	12.31	6.81	6.24	5.56	13.4467	6.20333	-1.11613	2.19583e-06	3.69358e-05
SCSFRI_TO_T_00101052.path1	53	97	51	25	13	11	0.6	1.05	0.6	0.25	0.14	0.12	0.75	0.17	-2.14136	2.20013e-06	3.69731e-05
SCSFRI_TO_T_00009997.path1	38	65	11	5	1	0	0.3	0.49	0.09	0.03	0.01	0	0.293333	0.0133333	-4.45943	2.21491e-06	3.71862e-05
SCSFRI_TO_T_00067616.path1	367	453	299	207	202	156	6.41	7.61	5.45	3.21	3.49	2.74	6.49	3.14667	-1.04439	2.26347e-06	3.79425e-05
SCSFRI_TO_T_00076333.path1	657	601	530	337	291	288	24.69	21.73	20.77	11.26	10.82	10.86	22.3967	10.98	-1.02841	2.26424e-06	3.79425e-05
SCSFRI_TO_T_00036072.path1	35	59	42	11	11	9	0.54	0.87	0.67	0.15	0.17	0.14	0.693333	0.153333	-2.17688	2.31832e-06	3.88121e-05
SCSFRI_TO_T_00118976.path1	4221	2995	2680	1781	1259	1325	64.36	43.94	42.62	24.14	18.99	20.28	50.3067	21.1367	-1.251	2.35402e-06	3.93727e-05
SCSFRI_TO_T_00012924.path1	803	955	1250	366	497	274	8.3	9.5	13.48	3.36	5.08	2.84	10.4267	3.76	-1.47147	2.37621e-06	3.97065e-05
SCSFRI_TO_T_00108192.path1	375	335	293	963	712	676	10.52	9.04	8.57	24.01	19.76	19.04	9.37667	20.9367	1.15888	2.38571e-06	3.98277e-05
SCSFRI_TO_T_00023330.path1	782	858	506	375	382	327	34.65	36.58	23.38	14.77	16.74	14.54	31.5367	15.35	-1.03879	2.44087e-06	4.07102e-05
SCSFRI_TO_T_00102374.path1	90	227	79	21	42	34	0.7	1.71	0.64	0.15	0.33	0.27	1.01667	0.25	-2.02385	2.45913e-06	4.09763e-05
SCSFRI_TO_T_00105733.path1	46	62	27	106	165	176	0.85	1.1	0.52	1.74	3.02	3.26	0.823333	2.67333	1.69909	2.50965e-06	4.17398e-05
SCSFRI_TO_T_00113810.path1	364	397	304	198	94	128	16.92	17.75	14.73	8.18	4.32	5.97	16.4667	6.15667	-1.41933	2.51245e-06	4.17471e-05
SCSFRI_TO_T_00070845.path1	229	229	236	529	560	491	2.87	2.76	3.09	5.9	6.95	6.18	2.90667	6.34333	1.12588	2.51715e-06	4.17861e-05
SCSFRI_TO_T_00049315.path1	10	34	19	71	99	93	0.2	0.66	0.39	1.28	1.98	1.89	0.416667	1.71667	2.04264	2.54902e-06	4.22756e-05
SCSFRI_TO_T_00061339.path1	70	91	41	15	24	12	2.6	3.25	1.59	0.49	0.88	0.45	2.48	0.606667	-2.03136	2.60491e-06	4.31623e-05
SCSFRI_TO_T_00038767.path1	277	252	157	77	93	102	3.79	3.32	2.24	0.94	1.26	1.4	3.11667	1.2	-1.37697	2.61014e-06	4.32085e-05
SCSFRI_TO_T_00044982.path1	325	364	255	174	158	110	15.47	16.67	12.66	7.36	7.44	5.26	14.9333	6.68667	-1.15918	2.66789e-06	4.41233e-05
SCSFRI_TO_T_00062166.path1	10	6	8	63	38	39	0.22	0.13	0.18	1.21	0.81	0.85	0.176667	0.956667	2.43699	2.67179e-06	4.41468e-05
SCSFRI_TO_T_00025134.path1	70	81	76	180	218	180	2.95	3.28	3.34	6.74	9.08	7.61	3.19	7.81	1.29177	2.72251e-06	4.4943e-05
SCSFRI_TO_T_00143182.path1	30	31	16	100	81	77	1.06	1.06	0.59	3.15	2.84	2.74	0.903333	2.91	1.68769	2.7423e-06	4.52275e-05
SCSFRI_TO_T_00109125.path1	112	74	89	239	297	259	2.07	1.32	1.72	3.93	5.44	4.81	1.70333	4.72667	1.47246	2.74532e-06	4.52353e-05
SCSFRI_TO_T_00029762.path1	213	172	160	83	68	77	11.61	9.02	9.1	4.02	3.67	4.21	9.91	3.96667	-1.32096	2.76553e-06	4.5526e-05
SCSFRI_TO_T_00046293.path1	246	197	214	841	478	545	3.46	2.67	3.14	10.52	6.65	7.7	3.09	8.29	1.42377	2.78833e-06	4.58589e-05
SCSFRI_TO_T_00010976.path1	279	309	350	654	951	1203	7.79	8.31	10.2	16.24	26.28	33.73	8.76667	25.4167	1.53567	2.84037e-06	4.66716e-05
SCSFRI_TO_T_00050930.path1	75	101	71	179	222	201	0.69	0.9	0.69	1.47	2.03	1.87	0.76	1.79	1.23589	2.84774e-06	4.67494e-05
SCSFRI_TO_T_00026132.path1	86	220	56	28	18	32	1.59	3.9	1.08	0.46	0.33	0.59	2.19	0.46	-2.25123	2.85921e-06	4.68942e-05
SCSFRI_TO_T_00075231.path1	47	50	39	109	172	125	0.9	0.92	0.78	1.85	3.25	2.4	0.866667	2.5	1.52838	2.90423e-06	4.75447e-05
SCSFRI_TO_T_00005070.path1	515	679	471	261	335	217	22.48	28.52	21.44	10.13	14.46	9.51	24.1467	11.3667	-1.08701	2.91393e-06	4.76595e-05
MSTRG.455	42	40	34	99	124	119	1.52	1.39	1.28	3.19	4.44	4.33	1.39667	3.98667	1.5132	2.92683e-06	4.78265e-05
SCSFRI_TO_T_00043224.path1	151	246	100	507	389	383	1.41	2.21	0.97	4.2	3.59	3.58	1.53	3.79	1.30867	2.93506e-06	4.79169e-05
SCSFRI_TO_T_00083864.path1	969	1192	462	425	275	211	39.16	46.35	19.47	15.27	10.99	8.56	34.9933	11.6067	-1.59213	2.97667e-06	4.85515e-05
SCSFRI_TO_T_00049475.path1	311	326	217	633	588	559	10.4	10.49	7.57	18.81	19.45	18.76	9.48667	19.0067	1.00253	2.98329e-06	4.86147e-05
SCSFRI_TO_T_00118482.path1	1073	981	1158	2505	2571	2470	32.22	28.34	36.26	66.86	76.36	74.45	32.2733	72.5567	1.16877	3.00619e-06	4.89429e-05
SCSFRI_TO_T_00082589.path1	297	325	235	536	702	658	5.21	5.49	4.3	8.36	12.18	11.59	5	10.71	1.09896	3.03748e-06	4.94071e-05
MSTRG.5503	109	124	75	234	334	224	2.24	2.46	1.6	4.28	6.79	4.61	2.1	5.22667	1.3155	3.04742e-06	4.95234e-05
SCSFRI_TO_T_00032526.path1	345	740	278	200	152	139	12.46	25.72	10.47	6.42	5.43	5.04	16.2167	5.63	-1.52627	3.06003e-06	4.96829e-05
SCSFRI_TO_T_00031881.path1	347	270	328	975	715	771	5.72	4.29	5.65	14.28	11.65	12.75	5.22	12.8933	1.3045	3.07701e-06	4.98673e-05
SCSFRI_TO_T_00074970.path1	325	194	352	938	923	926	12.57	7.22	14.19	32.24	35.3	35.94	11.3267	34.4933	1.60659	3.08268e-06	4.99136e-05
SCSFRI_TO_T_00135348.path1	465	772	416	251	288	249	14.43	23.06	13.47	6.93	8.84	7.76	16.9867	7.84333	-1.11486	3.12189e-06	5.05024e-05
SCSFRI_TO_T_00061982.path1	69	137	31	13	21	9	2.12	4.04	0.99	0.35	0.64	0.28	2.38333	0.423333	-2.49311	3.13549e-06	5.06761e-05
SCSFRI_TO_T_00004656.path1	107	247	123	59	60	45	2.85	6.33	3.42	1.4	1.58	1.2	4.2	1.39333	-1.59185	3.17123e-06	5.12071e-05
SCSFRI_TO_T_00004919.path1	126	157	116	67	56	45	1.13	1.36	1.09	0.54	0.5	0.41	1.19333	0.483333	-1.30391	3.17821e-06	5.12732e-05
SCSFRI_TO_T_00034050.path1	50	50	40	102	168	182	1.03	0.99	0.86	1.86	3.42	3.76	0.96	3.01333	1.65025	3.25823e-06	5.23788e-05
SCSFRI_TO_T_00138337.path1	57	118	98	233	275	275	0.71	1.41	1.27	2.57	3.38	3.43	1.13	3.12667	1.4683	3.25928e-06	5.23788e-05
SCSFRI_TO_T_00079282.path1	67	170	98	35	27	37	0.96	2.35	1.47	0.45	0.38	0.53	1.59333	0.453333	-1.8134	3.2615e-06	5.23788e-05
SCSFRI_TO_T_00008366.path1	168	174	218	648	505	405	2.68	2.67	3.62	9.18	7.96	6.48	2.99	7.87333	1.39683	3.26627e-06	5.2379e-05
SCSFRI_TO_T_00025526.path1	806	933	1028	1992	2338	2237	19.76	22.01	26.28	43.41	56.69	55.05	22.6833	51.7167	1.189	3.26742e-06	5.2379e-05
SCSFRI_TO_T_00111787.path1	116	113	71	245	255	223	3.52	3.3	2.25	6.63	7.65	6.8	3.02333	7.02667	1.2167	3.27609e-06	5.24237e-05
SCSFRI_TO_T_00018524.path1	272	279	162	478	707	593	3.5	3.46	2.18	5.47	9	7.67	3.04667	7.38	1.27639	3.27611e-06	5.24237e-05
SCSFRI_TO_T_00093661.path1	238	955	282	95	113	146	14.82	57.2	18.31	5.26	6.96	9.12	30.11	7.11333	-2.08165	3.28929e-06	5.25871e-05
SCSFRI_TO_T_00006442.path1	53	78	30	172	151	139	0.64	0.9	0.38	1.84	1.79	1.68	0.64	1.77	1.46761	3.2988e-06	5.26917e-05
SCSFRI_TO_T_00142716.path1	129	130	122	337	286	264	3.26	3.16	3.22	7.57	7.15	6.7	3.21333	7.14	1.15185	3.32066e-06	5.29931e-05
SCSFRI_TO_T_00044551.path1	94	119	93	231	263	212	2.28	2.78	2.35	4.98	6.31	5.16	2.47	5.48333	1.15054	3.33637e-06	5.3196e-05
SCSFRI_TO_T_00114366.path1	126	109	129	280	358	329	2.25	1.87	2.4	4.45	6.33	5.9	2.17333	5.56	1.35518	3.34508e-06	5.3287e-05
SCSFRI_TO_T_00100457.path1	131	146	120	410	254	331	1.33	1.42	1.27	3.69	2.54	3.36	1.34	3.19667	1.25434	3.36584e-06	5.35697e-05
SCSFRI_TO_T_00032316.path1	118	152	89	293	245	293	0.78	0.97	0.62	1.73	1.61	1.95	0.79	1.76333	1.15838	3.40221e-06	5.41e-05
MSTRG.2528	159	247	123	54	84	62	4.54	6.79	3.66	1.37	2.37	1.78	4.99667	1.84	-1.44126	3.40977e-06	5.41717e-05
SCSFRI_TO_T_00104001.path1	2411	2893	1464	1256	708	539	217.14	250.62	137.47	100.53	63.04	48.75	201.743	70.7733	-1.51124	3.47026e-06	5.50472e-05
SCSFRI_TO_T_00038332.path1	197	243	148	80	99	86	2.88	3.41	2.25	1.04	1.43	1.26	2.84667	1.24333	-1.19506	3.47108e-06	5.50472e-05
SCSFRI_TO_T_00144278.path1	631	674	933	2616	1968	1776	7.97	8.19	12.29	29.37	24.59	22.52	9.48333	25.4933	1.42665	3.50128e-06	5.54765e-05
SCSFRI_TO_T_00086231.path1	539	557	754	283	267	248	7.32	7.28	10.68	3.42	3.59	3.38	8.42667	3.46333	-1.2828	3.50833e-06	5.55386e-05
SCSFRI_TO_T_00120881.path1	113	94	96	248	255	250	2.18	1.75	1.94	4.26	4.88	4.85	1.95667	4.66333	1.25296	3.52744e-06	5.57913e-05
SCSFRI_TO_T_00037728.path1	135	233	128	336	456	420	0.61	1.01	0.6	1.35	2.04	1.9	0.74	1.76333	1.25271	3.55813e-06	5.62266e-05
SCSFRI_TO_T_00005252.path1	210	204	221	573	476	452	3.35	3.13	3.67	8.12	7.5	7.23	3.38333	7.61667	1.17071	3.57055e-06	5.63728e-05
SCSFRI_TO_T_00100206.path1	1132	3910	429	177	51	47	35.08	116.59	13.87	4.88	1.56	1.46	55.18	2.63333	-4.38918	3.59775e-06	5.67517e-05
SCSFRI_TO_T_00053124.path1	225	234	256	122	107	88	5.32	5.33	6.32	2.57	2.5	2.09	5.65667	2.38667	-1.24496	3.60528e-06	5.682e-05
SCSFRI_TO_T_00050703.path1	3680	6108	2749	2263	1045	1217	25.41	40.58	19.8	13.89	7.14	8.44	28.5967	9.82333	-1.54156	3.72127e-06	5.8596e-05
SCSFRI_TO_T_00078543.path1	88	85	68	33	16	26	2.66	2.47	2.15	0.89	0.48	0.79	2.42667	0.72	-1.75291	3.73622e-06	5.87793e-05
SCSFRI_TO_T_00090496.path1	72	106	72	210	183	201	1.56	2.21	1.63	4.05	3.92	4.37	1.8	4.11333	1.19231	3.7857e-06	5.94655e-05
SCSFRI_TO_T_00141056.path1	240	206	260	803	546	563	3.13	2.58	3.52	9.29	7.03	7.35	3.07667	7.89	1.35866	3.78654e-06	5.94655e-05
[truncated: 1,668 more rows]

## Sheet: LM-vs-LH
id	LM-1_count	LM-2_count	LM-3_count	LH-1_count	LH-2_count	LH-3_count	LM-1_fpkm	LM-2_fpkm	LM-3_fpkm	LH-1_fpkm	LH-2_fpkm	LH-3_fpkm	LM_mean	LH_mean	log2(fc)	PValue	FDR
[truncated: 1,192 more rows]
